# Supplementary material for: Transcriptional landscape of highly lignified poplar stems at single-cell resolution
Source: Genome Biol. 2021 Nov 22;22:319. doi: 10.1186/s13059-021-02537-2 (PMC8607660; doi:10.1186/s13059-021-02537-2)
Supplement: Supplementary file 2 — Additional file 2: Table S1. Summary statistics of scRNA-seq data for bark and wood tissues. [file 13059_2021_2537_MOESM2_ESM.xlsx]

## Sheet: Table S1
Table S1: Summary statistics of scRNA-seq data for bark and wood tissues.
	Bark	Wood	Total
Number of cells	3626	3170	6796
Median no. genes per cell	2512	3330	2844
Median UMI counts per cell	4912	9808	6572
Total genes detected	27297	26653	28548
