# Supplementary material for: Transcriptional landscape of highly lignified poplar stems at single-cell resolution
Source: Genome Biol. 2021 Nov 22;22:319. doi: 10.1186/s13059-021-02537-2 (PMC8607660; doi:10.1186/s13059-021-02537-2)
Supplement: Supplementary file 3 — Additional file 3: Table S2. List of the cluster-enriched genes. [file 13059_2021_2537_MOESM3_ESM.xlsx]

## Sheet: Table S2
Table S2: List of the cluster-enriched genes.
Gene-ID	Cluster	avg_logFC	p_val	pct.1	pct.2	Best hit in Arabidopsis	Best Hit in Populus trichocarpa	Gene name in Arabidopsis
pou01068	0	1.87195	1.08e-269	0.92	0.697	ATCG00020	Potri.013G138300	PHOTOSYSTEM II REACTION CENTER PROTEIN A (PSBA)
pou31571	0	1.63962	3.8e-258	0.795	0.309	AT4G24350	Potri.013G100800	-
pou29494	0	1.18061	9.75e-235	0.838	0.44	AT3G50820	Potri.007G033700	PHOTOSYSTEM II SUBUNIT O-2 (PSBO2)
pou26142	0	1.24287	1.75e-230	0.831	0.433	AT4G12800	Potri.014G175600	PHOTOSYSTEM I SUBUNIT L (PSAL)
pou24655	0	1.212	6.35e-229	0.698	0.249	AT5G67360	Potri.014G018900	(ARA12)
pou37098	0	1.33517	2.2e-226	0.721	0.289	AT5G22580	Potri.009G148200	-
pou38774	0	1.26823	7.68e-223	0.587	0.171	-	Potri.017G098000
pou10246	0	1.14927	5.46e-221	0.798	0.405	AT2G05070	Potri.002G221400	PHOTOSYSTEM II LIGHT HARVESTING COMPLEX GENE 2.2 (LHCB2.2)
pou25142	0	1.22826	3.8e-215	0.727	0.326	AT2G45510	Potri.014G072300	CYTOCHROME P450, FAMILY 704, SUBFAMILY A, POLYPEPTIDE 2 (CYP704A2)
pou26115	0	1.09483	8.69e-215	0.813	0.441	AT1G61520	Potri.014G172400	PHOTOSYSTEM I LIGHT HARVESTING COMPLEX GENE 3 (LHCA3)
pou02082	0	1.14902	3.38e-213	0.803	0.435	AT1G51400	Potri.001G256900	-
pou16222	0	1.28343	1.33e-207	0.717	0.292	AT2G34430	Potri.005G239300	LIGHT-HARVESTING CHLOROPHYLL-PROTEIN COMPLEX II SUBUNIT B1 (LHB1B1)
pou20652	0	1.23098	1.43e-199	0.844	0.44	AT2G02130	Potri.T011200	LOW-MOLECULAR-WEIGHT CYSTEINE-RICH 68 (LCR68)
pou31569	0	1.67182	4.83e-198	0.546	0.157	AT4G24340	Potri.013G101000	-
pou16256	0	1.25993	2.04e-193	0.676	0.268	AT2G34430	Potri.005G239300	LIGHT-HARVESTING CHLOROPHYLL-PROTEIN COMPLEX II SUBUNIT B1 (LHB1B1)
pou37107	0	1.08578	6.61e-191	0.664	0.239	AT3G44735	Potri.009G148900	PHYTOSULFOKINE 3 PRECURSOR (PSK3)
pou16464	0	1.04134	7.8e-191	0.832	0.511	AT2G30570	Potri.005G218800	PHOTOSYSTEM II REACTION CENTER W (PSBW)
pou09235	0	1.1612	2.68e-189	0.758	0.401	AT1G52230	Potri.003G052500	PHOTOSYSTEM I SUBUNIT H2 (PSAH2)
pou10429	0	1.06936	2.85e-177	0.687	0.32	AT3G62410	Potri.002G196100	CP12 DOMAIN-CONTAINING PROTEIN 2 (CP12-2)
pou37604	0	1.05197	3.38e-172	0.749	0.403	-	Potri.012G108701
pou14349	0	1.20893	1.78e-171	0.694	0.343	AT1G08380	Potri.004G199400	PHOTOSYSTEM I SUBUNIT O (PSAO)
pou28511	0	1.1624	7.42e-169	0.728	0.416	AT1G67090	Potri.018G091401	RIBULOSE BISPHOSPHATE CARBOXYLASE SMALL CHAIN 1A (RBCS1A)
pou21030	0	1.13808	1.42e-166	0.758	0.415	AT1G79040	Potri.011G142200	PHOTOSYSTEM II SUBUNIT R (PSBR)
pou16572	0	0.928927	3.98e-166	0.799	0.497	AT1G06680	Potri.005G206700	PHOTOSYSTEM II SUBUNIT P-1 (PSBP-1)
pou33757	0	1.04619	1.31e-164	0.698	0.359	AT3G08940	Potri.016G115200	LIGHT HARVESTING COMPLEX PHOTOSYSTEM II (LHCB4.2)
pou12548	0	1.06039	4.91e-164	0.677	0.326	AT4G05180	Potri.004G031500	PHOTOSYSTEM II SUBUNIT Q-2 (PSBQ-2)
pou22746	0	1.02335	2.1e-163	0.723	0.368	AT1G67740	Potri.008G181900	PHOTOSYSTEM II BY (PSBY)
pou23457	0	1.03111	4.91e-162	0.722	0.346	AT3G25560	Potri.008G110300	NSP-INTERACTING KINASE 2 (NIK2)
pou18064	0	1.01839	1.03e-161	0.788	0.417	AT3G17210	Potri.010G150700	HEAT STABLE PROTEIN 1 (HS1)
pou20133	0	0.912884	4.99e-161	0.839	0.485	AT4G10340	Potri.019G063100	LIGHT HARVESTING COMPLEX OF PHOTOSYSTEM II 5 (LHCB5)
pou24989	0	1.18478	2.16e-159	0.656	0.268	AT5G51160	Potri.014G050532	-
pou18880	0	0.920667	2.18e-158	0.556	0.201	AT4G13540	Potri.010G062600	ANTHER DEHISCENCE REPRESSOR (ADR)
pou18063	0	1.00351	3.07e-157	0.783	0.402	AT3G17210	Potri.010G150800	HEAT STABLE PROTEIN 1 (HS1)
pou31010	0	0.997722	1.07e-153	0.727	0.441	AT2G30520	Potri.013G159000	ROOT PHOTOTROPISM 2 (RPT2)
pou21625	0	1.05031	1.97e-153	0.764	0.421	AT2G34430	Potri.011G079500	LIGHT-HARVESTING CHLOROPHYLL-PROTEIN COMPLEX II SUBUNIT B1 (LHB1B1)
pou12411	0	0.73423	5.99e-150	0.921	0.73	AT4G21960	Potri.004G015300	(PRXR1)
pou37674	0	0.952432	1.92e-149	0.77	0.475	AT5G50740	Potri.012G101400	-
pou27614	0	1.43329	2.05e-144	0.545	0.224	ATCG00020	Potri.013G138300	PHOTOSYSTEM II REACTION CENTER PROTEIN A (PSBA)
pou16326	0	0.668998	9.3e-141	0.963	0.907	AT3G51030	Potri.005G232700	THIOREDOXIN H-TYPE 1 (TRX1)
pou00310	0	0.774502	6.02e-139	0.435	0.131	AT1G79040	Potri.001G438800	PHOTOSYSTEM II SUBUNIT R (PSBR)
pou17372	0	1.10101	3.37e-134	0.589	0.269	AT3G54890	Potri.010G221100	PHOTOSYSTEM I LIGHT HARVESTING COMPLEX GENE 1 (LHCA1)
pou18877	0	1.07759	8.01e-129	0.439	0.132	AT1G47960	Potri.010G063000	CELL WALL / VACUOLAR INHIBITOR OF FRUCTOSIDASE 1 (C/VIF1)
pou19978	0	1.1613	3.54e-128	0.388	0.11	AT5G53390	Potri.019G071000	FOLDED PETAL 1 (FOP1)
pou04749	0	1.23439	7.72e-128	0.369	0.1	AT3G22142	Potri.006G008500	-
pou00336	0	1.26769	8.66e-128	0.681	0.429	-	-
pou11150	0	0.875118	2.83e-127	0.782	0.621	AT4G08150	Potri.002G113300	KNOTTED-LIKE FROM ARABIDOPSIS THALIANA (KNAT1)
pou15535	0	0.908974	8.47e-125	0.619	0.335	AT5G64040	Potri.007G105900	(PSAN)
pou28796	0	0.916085	6.51e-122	0.544	0.249	AT2G06520	Potri.018G065200	PHOTOSYSTEM II SUBUNIT X (PSBX)
pou21191	0	0.981023	4.85e-121	0.612	0.319	AT5G54270	Potri.001G407100	LIGHT-HARVESTING CHLOROPHYLL B-BINDING PROTEIN 3 (LHCB3)
pou03798	0	0.93682	9.32e-121	0.64	0.347	AT1G31330	Potri.001G081500	PHOTOSYSTEM I SUBUNIT F (PSAF)
pou30822	0	0.934768	1.78e-120	0.754	0.466	AT2G18050	Potri.007G014200	HISTONE H1-3 (HIS1-3)
pou02736	0	0.881112	1.24e-119	0.425	0.14	AT4G25150	Potri.001G191000	-
pou36690	0	1.23486	9.44e-119	0.279	0.059	-	Potri.009G114800
pou19474	0	0.88952	4.22e-118	0.333	0.089	AT5G58350	Potri.019G128600	WITH NO LYSINE (K) KINASE 4 (WNK4)
pou29166	0	0.897933	7.04e-117	0.479	0.199	AT1G30380	Potri.018G027600	PHOTOSYSTEM I SUBUNIT K (PSAK)
pou18620	0	0.808506	8.05e-117	0.468	0.183	AT1G03130	Potri.010G089400	PHOTOSYSTEM I SUBUNIT D-2 (PSAD-2)
pou08906	0	0.936061	2.46e-116	0.451	0.168	AT1G32470	Potri.003G089300	-
pou35418	0	0.890375	4.89e-116	0.767	0.572	AT3G49220	Potri.015G013700	PECTIN METHYLESTERASE 34 (PME34)
pou21100	0	0.786821	5.77e-115	0.641	0.323	AT5G54770	Potri.011G134900	(THI1)
pou31149	0	0.72327	4.97e-114	0.459	0.167	AT2G20830	Potri.013G145600	-
pou11234	0	0.706697	2.52e-112	0.538	0.205	AT1G09750	Potri.002G104600	-
pou14871	0	0.852497	1.19e-111	0.607	0.33	AT3G50820	Potri.005G130400	PHOTOSYSTEM II SUBUNIT O-2 (PSBO2)
pou26559	0	0.791973	4.56e-111	0.615	0.314	-	Potri.017G098000
pou06113	0	0.909312	4.54e-110	0.629	0.377	AT2G06520	Potri.006G144000	PHOTOSYSTEM II SUBUNIT X (PSBX)
pou22715	0	0.881215	4.85e-110	0.723	0.542	AT1G67910	Potri.008G186200	-
pou00017	0	0.927594	1.92e-108	0.626	0.372	AT1G55670	Potri.001G471900	PHOTOSYSTEM I SUBUNIT G (PSAG)
pou38743	0	0.675837	5.1e-107	0.305	0.08	AT4G37650	Potri.017G025900	SHORT ROOT (SHR)
pou10302	0	0.847511	7.44e-107	0.825	0.681	AT1G02930	Potri.T035300	GLUTATHIONE S-TRANSFERASE 6 (GSTF6)
pou15860	0	1.07458	7.91e-107	0.576	0.305	-	-
pou03958	0	0.855446	1.25e-106	0.501	0.224	AT3G26740	Potri.001G066400	CCR-LIKE (CCL)
pou11707	0	0.872963	1.65e-106	0.561	0.286	AT1G06680	Potri.002G055700	PHOTOSYSTEM II SUBUNIT P-1 (PSBP-1)
pou09793	0	0.89103	1.76e-106	0.502	0.229	AT2G16250	Potri.002G260100	-
pou08390	0	0.813177	7.31e-106	0.604	0.309	AT4G24220	Potri.003G134500	VEIN PATTERNING 1 (VEP1)
pou39863	0	0.792732	3.66e-104	0.654	0.399	AT1G03130	Potri.008G151600	PHOTOSYSTEM I SUBUNIT D-2 (PSAD-2)
pou08044	0	0.864351	1.05e-103	0.581	0.329	AT3G61470	Potri.003G171500	PHOTOSYSTEM I LIGHT HARVESTING COMPLEX GENE 2 (LHCA2)
pou16364	0	0.720125	3.14e-103	0.788	0.59	AT1G19530	Potri.005G228600	-
pou25360	0	0.837644	6.14e-103	0.537	0.274	AT4G01150	Potri.014G093900	CURVATURE THYLAKOID 1A (CURT1A)
pou07349	0	0.838307	8.13e-102	0.669	0.45	AT5G24930	Potri.006G267700	CONSTANS-LIKE 4 (COL4)
pou34941	0	0.903204	1.32e-101	0.578	0.307	AT3G47470	Potri.015G062200	LIGHT-HARVESTING CHLOROPHYLL-PROTEIN COMPLEX I SUBUNIT A4 (LHCA4)
pou05921	0	0.783196	1.49e-100	0.659	0.372	AT2G36870	Potri.006G122900	XYLOGLUCAN ENDOTRANSGLUCOSYLASE/HYDROLASE 32 (XTH32)
pou10339	0	0.77204	3.1e-100	0.587	0.299	-	Potri.002G206700
pou09562	0	0.791069	8.77e-99	0.421	0.166	AT1G15820	Potri.003G020400	LIGHT HARVESTING COMPLEX PHOTOSYSTEM II SUBUNIT 6 (LHCB6)
pou10913	0	0.827407	1.47e-98	0.668	0.42	AT2G44670	Potri.002G140300	-
pou10272	0	0.845175	1.5e-98	0.585	0.308	AT1G12900	Potri.014G140500	GLYCERALDEHYDE 3-PHOSPHATE DEHYDROGENASE A SUBUNIT 2 (GAPA-2)
pou21831	0	0.796124	9.37e-95	0.545	0.291	AT5G46110	Potri.011G057800	ACCLIMATION OF PHOTOSYNTHESIS TO ENVIRONMENT 2 (APE2)
pou20830	0	0.752357	1.4e-93	0.434	0.18	AT1G55670	Potri.011G168700	PHOTOSYSTEM I SUBUNIT G (PSAG)
pou26229	0	1.16056	1.54e-89	0.655	0.477	ATCG00120	Potri.013G138000	ATP SYNTHASE SUBUNIT ALPHA (ATPA)
pou16066	0	0.767732	5.36e-88	0.356	0.125	AT1G42970	Potri.005G254100	GLYCERALDEHYDE-3-PHOSPHATE DEHYDROGENASE B SUBUNIT (GAPB)
pou36689	0	0.776542	3.22e-87	0.289	0.084	AT1G49320	Potri.009G114600	UNKNOWN SEED PROTEIN LIKE 1 (USPL1)
pou26999	0	0.723755	3.58e-86	0.537	0.278	AT4G14030	Potri.017G060000	SELENIUM-BINDING PROTEIN 1 (SBP1)
pou00652	0	0.740691	2.41e-85	0.596	0.348	AT5G53870	Potri.001G398800	EARLY NODULIN-LIKE PROTEIN 1 (ENODL1)
pou30117	0	0.810706	1.79e-84	0.478	0.235	AT4G33950	Potri.007G096400	OPEN STOMATA 1 (OST1)
pou09525	0	0.816616	5.56e-84	0.558	0.312	AT1G60950	Potri.003G015200	(FED A)
pou03691	0	0.777412	9.59e-84	0.561	0.344	AT4G23890	Potri.001G091300	NADH DEHYDROGENASE-LIKE COMPLEX S (NdhS)
pou16157	0	0.815332	2.32e-83	0.5	0.259	AT1G76100	Potri.005G246100	PLASTOCYANIN 1 (PETE1)
pou02154	0	0.93275	3.86e-83	0.458	0.219	AT3G47070	Potri.001G249600	-
pou17067	0	1.16376	1.42e-82	0.529	0.307	ATCG00490	Potri.T005800	(RBCL)
pou05152	0	0.729289	1.78e-82	0.369	0.147	AT5G13630	Potri.006G051100	GENOMES UNCOUPLED 5 (GUN5)
pou32108	0	0.736363	1.23e-80	0.575	0.334	AT2G30620	Potri.013G042700	HISTONE 1.2 (H1.2)
pou21347	0	0.818288	7.72e-80	0.409	0.181	AT3G14420	Potri.011G112700	GLYCOLATE OXIDASE 1 (GOX1)
pou05723	0	0.752299	1.84e-78	0.478	0.25	AT3G08940	Potri.006G099500	LIGHT HARVESTING COMPLEX PHOTOSYSTEM II (LHCB4.2)
pou26552	0	0.81623	2.35e-78	0.423	0.198	-	Potri.017G098000
pou23959	0	0.720287	2.27e-76	0.358	0.144	AT3G55800	Potri.008G063800	SEDOHEPTULOSE-BISPHOSPHATASE (SBPASE)
pou19580	0	0.70811	8.01e-76	0.734	0.572	AT4G28240	Potri.019G116300	WOUND-INDUCED POLYPEPTIDE 1 (WIP1)
pou22116	0	0.713286	1.27e-75	0.51	0.291	AT4G05180	Potri.011G031300	PHOTOSYSTEM II SUBUNIT Q-2 (PSBQ-2)
pou04060	0	0.650462	1.3e-75	0.387	0.166	AT3G61470	Potri.001G056700	PHOTOSYSTEM I LIGHT HARVESTING COMPLEX GENE 2 (LHCA2)
pou03164	0	0.806429	3.27e-75	0.513	0.295	AT4G18020	Potri.001G146200	(APRR2)
pou22371	0	0.829547	3.74e-75	0.512	0.283	AT1G11700	Potri.011G003300	-
pou07193	0	0.94608	5.26e-75	0.467	0.253	AT1G30380	Potri.006G254200	PHOTOSYSTEM I SUBUNIT K (PSAK)
pou31938	0	0.770718	1.26e-74	0.681	0.539	AT1G08570	Potri.013G061200	ATYPICAL CYS HIS RICH THIOREDOXIN 4 (ACHT4)
pou12393	0	0.7218	6.04e-74	0.686	0.57	AT1G11840	Potri.004G013200	GLYOXALASE I HOMOLOG (GLX1)
pou23192	0	0.607907	2.14e-73	0.498	0.256	AT1G67980	Potri.008G136600	CAFFEOYL-COA 3-O-METHYLTRANSFERASE (CCOAMT)
pou37634	0	0.734392	2.67e-72	0.527	0.312	AT2G47140	Potri.012G105700	SHORT-CHAIN DEHYDROGENASE REDUCTASE 5 (SDR5)
pou02238	0	0.769384	9.64e-72	0.423	0.194	AT1G03230	Potri.001G240600	-
pou30125	0	0.707796	9.9e-72	0.454	0.232	AT2G22430	Potri.007G097100	HOMEOBOX PROTEIN 6 (HB6)
pou29327	0	0.65995	3.16e-71	0.722	0.621	AT5G24930	Potri.018G013800	CONSTANS-LIKE 4 (COL4)
pou04162	0	0.677476	1.01e-70	0.473	0.253	AT5G10970	Potri.001G047500	-
pou32257	0	0.733914	1.07e-70	0.657	0.539	AT2G29150	Potri.013G026100	-
pou26409	0	0.747286	3.19e-70	0.441	0.219	AT1G67090	Potri.017G114600	RIBULOSE BISPHOSPHATE CARBOXYLASE SMALL CHAIN 1A (RBCS1A)
pou01366	0	0.664231	2.75e-69	0.523	0.286	AT5G41050	Potri.001G326200	-
pou20340	0	0.729025	1.45e-68	0.502	0.302	AT5G17170	Potri.019G042600	ENHANCER OF SOS3-1 (ENH1)
pou18964	0	0.824174	4.88e-68	0.501	0.309	AT1G67740	Potri.010G052000	PHOTOSYSTEM II BY (PSBY)
pou23116	0	0.764199	6.89e-68	0.562	0.336	AT1G14520	Potri.008G144500	MYO-INOSITOL OXYGENASE 1 (MIOX1)
pou12550	0	0.785589	1.06e-66	0.614	0.465	AT1G11530	Potri.004G031700	C-TERMINAL CYSTEINE RESIDUE IS CHANGED TO A SERINE 1 (CXXS1)
pou15897	0	0.743171	1.39e-65	0.673	0.614	AT3G05700	Potri.005G020900	DROUGHT-INDUCED PROTEIN19 (DIL9-3)
pou00615	0	0.624464	3.51e-65	0.426	0.214	AT5G54190	Potri.001G403300	PROTOCHLOROPHYLLIDE OXIDOREDUCTASE A (PORA)
pou25807	0	0.767527	4.67e-65	0.444	0.232	AT3G26650	Potri.014G140500	GLYCERALDEHYDE 3-PHOSPHATE DEHYDROGENASE A SUBUNIT (GAPA)
pou17588	0	0.655857	1.59e-64	0.735	0.67	AT2G39770	Potri.010G198800	CYTOKINESIS DEFECTIVE 1 (CYT1)
pou34382	0	0.677138	2.46e-64	0.712	0.625	-	Potri.015G106700
pou05811	0	0.60622	6.04e-64	0.83	0.843	AT5G53300	Potri.006G110200	UBIQUITIN-CONJUGATING ENZYME 10 (UBC10)
pou26228	0	0.71813	5e-62	0.785	0.754	ATCG01240	Potri.013G138900	RIBOSOMAL PROTEIN S7 (RPS7.2)
pou39326	0	0.615917	1.45e-61	0.412	0.199	AT1G32900	Potri.011G152200	GRANULE BOUND STARCH SYNTHASE 1 (GBSS1)
pou12746	0	0.673137	1.06e-60	0.422	0.226	AT5G46110	Potri.004G048900	ACCLIMATION OF PHOTOSYNTHESIS TO ENVIRONMENT 2 (APE2)
pou14704	0	0.708865	1.97e-60	0.667	0.592	-	-
pou28279	0	0.841659	2.73e-60	0.493	0.313	AT2G24280	Potri.018G111000	-
pou18119	0	0.618536	4e-60	0.743	0.738	AT3G17030	Potri.010G144400	-
pou28593	0	0.626494	4.74e-60	0.738	0.679	AT1G79750	Potri.018G086700	NADP-MALIC ENZYME 4 (NADP-ME4)
pou35521	0	0.729708	2.34e-59	0.267	0.095	AT1G05260	Potri.015G003500	RARE COLD INDUCIBLE GENE 3 (RCI3)
pou37587	0	0.587574	4.93e-58	0.434	0.215	AT5G07330	Potri.012G111000	-
pou34903	0	0.597895	5.76e-57	0.418	0.23	AT1G74730	Potri.015G065100	(RIQ2)
pou14543	0	0.620303	3.15e-56	0.42	0.231	AT1G60950	Potri.004G218400	(FED A)
pou14196	0	0.585169	3.28e-56	0.397	0.212	AT2G17120	Potri.004G183500	LYSM-CONTAINING RECEPTOR PROTEIN 1 (LYP1)
pou20901	0	0.933713	3.6e-56	0.407	0.221	AT1G07090	Potri.011G156600	LIGHT SENSITIVE HYPOCOTYLS 6 (LSH6)
pou09547	0	0.676729	3.9e-55	0.419	0.237	AT4G22200	Potri.003G018800	POTASSIUM TRANSPORT 2/3 (KT2/3)
pou17434	0	0.661485	2.11e-54	0.438	0.227	AT5G62200	Potri.010G214400	EMBRYO-SPECIFIC PROTEIN 3B (ATS3B)
pou23892	0	0.599572	7.87e-54	0.362	0.181	AT2G40200	Potri.008G070800	-
pou05591	0	0.814731	2.07e-53	0.476	0.313	AT5G02230	Potri.006G086900	-
pou19294	0	0.934241	5.02e-52	0.566	0.387	AT4G15910	Potri.010G012100	DROUGHT-INDUCED 21 (DI21)
pou38019	0	0.686397	1.07e-50	0.492	0.325	AT1G74470	Potri.T161200	-
pou05608	0	0.592192	2.06e-50	0.5	0.341	AT5G02120	Potri.006G088200	ONE-HELIX LHC-LIKE PROTEIN 1 (OHP1)
pou34806	0	0.614032	2.26e-50	0.432	0.259	AT3G48000	Potri.015G074100	ALDEHYDE DEHYDROGENASE 2B4 (ALDH2B4)
pou23927	0	0.591209	2.29e-50	0.251	0.1	AT5G05690	Potri.008G067500	CONSTITUTIVE PHOTOMORPHOGENIC DWARF (CPD)
pou24270	0	0.583517	3.22e-50	0.387	0.217	AT5G58330	Potri.008G031700	NADP-DEPENDENT MALATE DEHYDROGENASE (NADP-MDH)
pou04203	0	0.675233	8.67e-50	0.445	0.268	AT1G80920	Potri.001G043100	(J8)
pou40052	0	0.676246	8.76e-49	0.507	0.352	AT3G02380	Potri.017G107500	CONSTANS-LIKE 2 (COL2)
pou25489	0	0.676806	4.64e-48	0.651	0.585	AT1G01060	Potri.014G106800	LATE ELONGATED HYPOCOTYL (LHY)
pou26049	0	0.684489	4.96e-48	0.415	0.241	AT2G05070	Potri.014G165100	PHOTOSYSTEM II LIGHT HARVESTING COMPLEX GENE 2.2 (LHCB2.2)
pou33254	0	0.634194	7.69e-47	0.503	0.359	AT3G56940	Potri.016G025000	COPPER RESPONSE DEFECT 1 (CRD1)
pou18065	0	0.727427	1.16e-46	0.399	0.213	AT3G17210	Potri.010G150500	HEAT STABLE PROTEIN 1 (HS1)
pou00114	0	0.603582	1.67e-46	0.616	0.498	AT1G07090	Potri.001G460400	LIGHT SENSITIVE HYPOCOTYLS 6 (LSH6)
pou33748	0	0.862974	1.12e-45	0.345	0.186	ATCG00280	Potri.008G208700	PHOTOSYSTEM II REACTION CENTER PROTEIN C (PSBC)
pou16168	0	0.672538	1.4e-45	0.536	0.415	AT1G60420	Potri.005G244700	NUCLEOREDOXIN 1 (NRX1)
pou14981	0	0.632582	2.4e-45	0.301	0.14	AT2G18050	Potri.005G116600	HISTONE H1-3 (HIS1-3)
pou22752	0	0.657189	9.82e-45	0.347	0.18	AT1G67720	Potri.008G181200	-
pou34761	0	0.657275	1.21e-44	0.636	0.571	AT5G63030	Potri.015G078900	GLUTAREDOXIN C1 (GRXC1)
pou34549	0	0.749047	2.59e-44	0.289	0.133	AT5G03860	Potri.015G092000	MALATE SYNTHASE (MLS)
pou04812	0	0.67364	4.26e-44	0.345	0.182	AT5G47560	Potri.006G013900	TONOPLAST DICARBOXYLATE TRANSPORTER (TDT)
pou14340	0	0.685455	5.07e-44	0.613	0.544	AT3G20770	Potri.004G197400	ETHYLENE-INSENSITIVE3 (EIN3)
pou20726	0	0.716423	6.73e-43	0.638	0.539	AT2G26560	Potri.T050800	PHOSPHOLIPASE A 2A (PLA2A)
pou30234	0	0.592737	9.6e-43	0.469	0.319	AT1G60560	Potri.007G106000	-
pou22543	0	0.655114	1.5e-42	0.445	0.29	AT5G18670	Potri.008G204200	BETA-AMYLASE 3 (BMY3)
pou05170	0	0.644233	1.23e-41	0.373	0.214	AT3G57520	Potri.006G052800	SEED IMBIBITION 2 (SIP2)
pou16094	0	0.648388	1.34e-41	0.444	0.293	AT5G03650	Potri.005G251000	STARCH BRANCHING ENZYME 2.2 (SBE2.2)
pou02337	0	0.60934	6.65e-41	0.395	0.24	AT2G31960	Potri.001G230000	GLUCAN SYNTHASE-LIKE 3 (GSL03)
pou28132	0	0.691934	1.98e-40	0.261	0.119	AT5G20250	Potri.018G126400	DARK INDUCIBLE 10 (DIN10)
pou39633	0	0.88526	5.4e-39	0.47	0.341	ATCG00480	Potri.010G116600	ATP SYNTHASE SUBUNIT BETA (PB)
pou35515	0	0.625351	5.35e-38	0.427	0.269	AT5G54140	Potri.015G004100	IAA-LEUCINE-RESISTANT (ILR1)-LIKE 3 (ILL3)
pou14044	0	0.738423	7.2e-38	0.368	0.21	AT2G17880	Potri.004G172300	DNA J PROTEIN C24 (DJC24)
pou29942	0	0.602955	1.46e-37	0.295	0.146	AT5G08350	Potri.007G075700	-
pou28930	0	0.603646	7.71e-37	0.43	0.287	AT1G55110	Potri.018G052200	INDETERMINATE(ID)-DOMAIN 7 (IDD7)
pou15826	0	0.596647	6.68e-36	0.303	0.159	AT3G50700	Potri.005G027200	INDETERMINATE(ID)-DOMAIN 2 (IDD2)
pou36866	0	0.806384	1.5e-35	0.342	0.197	AT2G17880	Potri.009G131800	DNA J PROTEIN C24 (DJC24)
pou19577	0	0.639448	2.97e-35	0.313	0.172	AT4G10270	Potri.019G116600	WOUND-INDUCED POLYPEPTIDE 4 (WIP4)
pou28960	0	0.646237	2.86e-34	0.528	0.415	AT5G21940	Potri.018G048100	-
pou05894	0	0.59949	3.4e-34	0.486	0.377	AT3G53140	Potri.006G120000	NICOTINATE N-METHYLTRANSFERASE (NANMT)
pou01091	0	0.632001	4.35e-34	0.525	0.442	AT1G29390	Potri.001G353500	COLD REGULATED 314 THYLAKOID MEMBRANE 2 (COR314-TM2)
pou07110	0	1.06739	4.71e-34	0.366	0.232	AT5G25560	Potri.006G245400	-
pou34896	0	0.782227	1.49e-33	0.542	0.473	AT5G62670	Potri.015G066000	H(+)-ATPASE 11 (HA11)
pou25463	0	0.669438	9.26e-33	0.365	0.235	AT1G01140	Potri.014G104200	CBL-INTERACTING PROTEIN KINASE 9 (CIPK9)
pou04937	0	0.614957	1.75e-32	0.57	0.537	AT2G40830	Potri.006G032100	RING-H2 FINGER C1A (RHC1A)
pou20409	0	0.658294	4.72e-32	0.416	0.291	AT5G18130	Potri.019G035600	-
pou18676	0	0.587185	5.3e-31	0.405	0.28	AT3G22790	Potri.010G083300	NETWORKED 1A (NET1A)
pou19568	0	0.637974	1.05e-30	0.334	0.202	AT4G10265	Potri.T162300	WOUND-INDUCED POLYPEPTIDE 3 (WIP3)
pou37436	0	0.601412	2.12e-30	0.569	0.489	AT5G62190	Potri.012G131000	(PRH75)
pou04654	0	0.66925	2.94e-30	0.598	0.552	AT4G26330	Potri.001G002200	UNFERTILIZED EMBRYO SAC 17 (UNE17)
pou10378	0	0.583258	9.64e-30	0.491	0.394	AT4G02280	Potri.002G202300	SUCROSE SYNTHASE 3 (SUS3)
pou00279	0	0.691853	1.04e-29	0.412	0.294	AT3G14460	Potri.001G422800	LEUCINE-RICH REPEAT (LRR) PROTEIN 1 (LRRAC1)
pou26471	0	0.597168	2.21e-29	0.481	0.376	AT3G02470	Potri.017G108800	S-ADENOSYLMETHIONINE DECARBOXYLASE (SAMDC)
pou25706	0	0.612019	3.03e-29	0.397	0.271	AT1G02860	Potri.014G130300	NITROGEN LIMITATION ADAPTATION (NLA)
pou31281	0	0.615232	7.65e-27	0.331	0.218	ATCG00160	Potri.019G028700	RIBOSOMAL PROTEIN S2 (RPS2)
pou40099	0	0.71424	1.02e-26	0.533	0.462	ATCG00780	Potri.013G136664	RIBOSOMAL PROTEIN L14 (RPL14)
pou08839	0	0.611365	1.08e-25	0.556	0.529	AT1G32230	Potri.003G096700	RADICAL-INDUCED CELL DEATH1 (RCD1)
pou36012	0	0.614998	2.2e-25	0.336	0.227	AT1G07200	Potri.009G046700	SMAX1-LIKE 6 (SMXL6)
pou31456	0	0.585111	1.4e-24	0.459	0.37	AT1G71980	Potri.013G111500	(RMR2)
pou15074	0	0.620181	6.19e-21	0.362	0.248	AT4G35770	Potri.005G106400	SENESCENCE 1 (SEN1)
pou06908	0	0.595903	1.54e-20	0.467	0.404	AT2G26170	Potri.006G226700	CYTOCHROME P450, FAMILY 711, SUBFAMILY A, POLYPEPTIDE 1 (CYP711A1)
pou01151	0	0.600003	9.13e-14	0.402	0.342	-	Potri.001G345300
pou06358	1	2.91466	0	0.631	0.077	-	Potri.006G178200
pou34466	1	1.77706	0	0.944	0.239	AT5G50740	Potri.015G099500	-
pou12322	1	1.70678	0	0.679	0.051	AT1G05010	Potri.004G003000	ETHYLENE-FORMING ENZYME (EFE)
pou22518	1	1.39932	0	0.831	0.15	AT4G15800	Potri.008G208200	RALF-LIKE 33 (RALFL33)
pou24193	1	1.30552	0	0.874	0.292	AT5G19290	Potri.008G040000	(MAGL16)
pou23317	1	1.29439	0	0.848	0.237	AT3G02600	Potri.008G124900	LIPID PHOSPHATE PHOSPHATASE 3 (LPP3)
pou07594	1	1.205	0	0.665	0.123	AT1G55210	Potri.003G216200	-
pou04258	1	1.19816	0	0.75	0.133	-	Potri.001G135100
pou07811	1	1.08361	0	0.858	0.253	AT3G54390	Potri.003G195300	-
pou10030	1	1.022	0	0.749	0.133	AT3G07510	Potri.002G239500	-
pou33417	1	0.966059	0	0.658	0.048	AT4G16400	Potri.016G007101	-
pou01412	1	0.730013	0	0.507	0.05	AT1G74875	Potri.001G321400	-
pou31251	1	0.687811	0	0.332	0.015	AT4G32480	Potri.013G129900	-
pou03399	1	0.667525	0	0.707	0.121	AT4G22570	Potri.001G121400	ADENINE PHOSPHORIBOSYL TRANSFERASE 3 (APT3)
pou10230	1	1.57856	1.29e-298	0.906	0.355	-	Potri.002G223100
pou30051	1	1.18708	8.96e-297	0.818	0.244	AT1G78020	Potri.007G089200	FCS LIKE ZINC FINGER 6 (FLZ6)
pou20933	1	1.17097	5.39e-274	0.813	0.288	AT1G79160	Potri.011G153600	-
pou28967	1	1.64058	7.65e-273	0.877	0.415	AT1G19210	Potri.018G047300	(ERF017)
pou20935	1	1.15286	9.45e-272	0.677	0.164	AT1G32770	Potri.011G153300	NAC DOMAIN CONTAINING PROTEIN 12 (NAC012)
pou34940	1	0.800319	3.85e-265	0.301	0.017	AT3G47510	Potri.015G062300	-
pou30759	1	1.04085	1.56e-264	0.739	0.199	AT4G37790	Potri.007G008200	(HAT22)
pou00281	1	1.53192	1.69e-263	0.925	0.499	AT3G20340	Potri.001G435400	-
pou16474	1	0.699718	1.67e-261	0.701	0.185	AT4G02590	Potri.005G217800	UNFERTILIZED EMBRYO SAC 12 (UNE12)
pou01868	1	1.03261	1.02e-259	0.505	0.083	AT1G07120	Potri.001G279000	-
pou05967	1	0.933237	2.39e-259	0.758	0.217	AT2G37170	Potri.006G128000	PLASMA MEMBRANE INTRINSIC PROTEIN 2 (PIP2B)
pou31417	1	0.608675	3.59e-259	0.515	0.08	AT2G04890	Potri.013G114900	SCARECROW-LIKE 21 (SCL21)
pou30075	1	0.809335	5.4e-258	0.57	0.106	AT5G65030	Potri.007G092300	-
pou39373	1	1.314	7.31e-258	0.892	0.425	AT1G32860	Potri.001G449100	-
pou12042	1	1.38651	3.57e-256	0.475	0.071	AT1G75720	Potri.002G023000	-
pou19773	1	0.857442	3.42e-255	0.4	0.044	AT1G75840	Potri.019G092300	RAC-LIKE GTP BINDING PROTEIN 5 (ARAC5)
pou11265	1	1.32348	8.82e-255	0.988	0.462	AT1G72230	Potri.002G101200	-
pou08477	1	1.01722	3.53e-254	0.805	0.283	AT1G63430	Potri.003G124800	-
pou20376	1	0.912782	8.83e-254	0.832	0.314	-	Potri.019G038301
pou07953	1	1.33584	2.24e-252	0.943	0.62	AT1G15950	Potri.003G181400	CINNAMOYL COA REDUCTASE 1 (CCR1)
pou04290	1	1.16809	2.95e-249	0.782	0.226	AT3G21240	Potri.001G036900	4-COUMARATE:COA LIGASE 2 (4CL2)
pou16006	1	1.08644	1.41e-247	0.877	0.389	AT3G62020	Potri.005G001300	GERMIN-LIKE PROTEIN 10 (GLP10)
pou00993	1	1.64081	6.97e-238	0.725	0.225	AT3G13130	Potri.001G366500	-
pou27007	1	0.628697	2.91e-236	0.637	0.152	AT3G23820	Potri.017G059100	UDP-D-GLUCURONATE 4-EPIMERASE 6 (GAE6)
pou37927	1	1.03955	5.17e-232	0.775	0.283	AT5G50090	Potri.012G077300	-
pou17649	1	1.64283	1.17e-231	0.857	0.42	AT4G00430	Potri.010G191900	PLASMA MEMBRANE INTRINSIC PROTEIN 1;4 (PIP1;4)
pou02282	1	1.22352	1.16e-230	0.808	0.314	AT3G46070	Potri.001G235800	-
pou30153	1	1.32544	4.78e-230	0.892	0.447	AT1G01720	Potri.007G099400	(ATAF1)
pou06247	1	1.3985	2.17e-228	0.839	0.379	AT4G29780	-	-
pou25898	1	1.10939	1.45e-227	0.613	0.14	AT2G43120	Potri.014G150200	PIRIN2 (PRN2)
pou37034	1	1.47997	7.57e-226	0.89	0.44	AT3G45970	Potri.007G083400	EXPANSIN-LIKE A1 (EXLA1)
pou06803	1	1.47932	3.55e-224	0.72	0.235	AT1G19210	Potri.006G218200	(ERF017)
pou36191	1	1.21622	1.13e-223	0.927	0.595	AT3G20820	Potri.009G064300	-
pou19460	1	1.12149	4.16e-218	0.893	0.447	AT2G30490	Potri.019G130700	CINNAMATE-4-HYDROXYLASE (C4H)
pou24644	1	1.14117	7.71e-218	0.937	0.646	AT1G27450	Potri.014G017200	ADENINE PHOSPHORIBOSYL TRANSFERASE 1 (APT1)
pou23521	1	1.25715	7.75e-217	0.649	0.181	AT5G49480	Potri.008G103900	CA2+-BINDING PROTEIN 1 (CP1)
pou14090	1	0.982684	1.09e-216	0.914	0.502	AT4G38580	Potri.004G175400	FARNESYLATED PROTEIN 6 (FP6)
pou05679	1	0.863444	2.52e-215	0.835	0.349	AT5G01090	Potri.016G109200	-
pou15940	1	1.46041	2.89e-215	0.904	0.567	AT1G09310	Potri.005G011200	-
pou36350	1	0.596053	3.91e-214	0.751	0.233	AT5G64410	Potri.009G079500	OLIGOPEPTIDE TRANSPORTER 4 (OPT4)
pou27509	1	1.0353	9.34e-213	0.67	0.197	AT2G01050	Potri.017G002400	-
pou09927	1	1.17377	5.04e-212	0.889	0.445	AT3G25250	Potri.002G248900	AGC2 KINASE 1 (AGC2-1)
pou36554	1	1.24655	3.64e-211	0.895	0.394	AT4G34050	Potri.009G099800	CAFFEOYL COENZYME A O-METHYLTRANSFERASE 1 (CCoAOMT1)
pou15436	1	1.22177	6.55e-208	0.848	0.382	AT1G01720	Potri.005G069500	(ATAF1)
pou06068	1	1.48238	1.77e-207	0.867	0.455	AT1G19210	Potri.006G138800	(ERF017)
pou10420	1	0.583147	4.69e-207	0.542	0.12	AT1G02640	Potri.002G197200	BETA-XYLOSIDASE 2 (BXL2)
pou33459	1	0.767091	2.62e-204	0.626	0.174	AT4G17180	Potri.016G002800	-
pou28628	1	1.0212	5.76e-204	0.901	0.506	AT4G29100	Potri.018G083700	(BHLH68)
pou30785	1	0.608528	1.5e-203	0.707	0.235	AT2G22540	Potri.007G010800	SHORT VEGETATIVE PHASE (SVP)
pou19612	1	0.604403	5.32e-202	0.469	0.089	AT1G11120	Potri.019G103800	-
pou15267	1	0.720577	1.25e-199	0.585	0.151	AT4G39410	Potri.007G078200	WRKY DNA-BINDING PROTEIN 13 (WRKY13)
pou30744	1	1.75409	2.19e-199	0.293	0.03	-	Potri.007G007000
pou06093	1	1.09935	2.04e-197	0.615	0.165	AT2G05940	Potri.006G141500	RPM1-INDUCED PROTEIN KINASE (RIPK)
pou33576	1	0.701914	6.13e-196	0.773	0.286	AT2G38370	Potri.016G133300	-
pou17495	1	1.44664	4.76e-194	0.755	0.311	AT2G39580	Potri.010G208200	-
pou25471	1	0.784627	5.16e-194	0.661	0.192	AT2G46770	Potri.014G104800	NAC SECONDARY WALL THICKENING PROMOTING FACTOR1 (NST1)
pou24394	1	0.583205	2.2e-192	0.406	0.068	AT5G04840	Potri.008G018400	-
pou12524	1	0.739584	8.21e-191	0.836	0.347	AT4G27270	Potri.004G028900	-
pou12334	1	0.852174	3.38e-190	0.811	0.338	AT1G62360	Potri.004G004700	SHOOT MERISTEMLESS (STM)
pou37189	1	1.09718	9.24e-188	0.902	0.523	AT2G27080	Potri.009G158900	NDR/HIN1-LIKE 13 (NHL13)
pou06354	1	1.04532	1.87e-183	0.798	0.362	AT2G23810	Potri.006G177900	TETRASPANIN8 (TET8)
pou37228	1	0.687386	1.75e-179	0.368	0.059	AT2G27500	Potri.009G163700	-
pou09795	1	1.37089	1.34e-175	0.58	0.171	AT1G75250	Potri.002G260000	RAD-LIKE 6 (RL6)
pou10152	1	0.929512	1.52e-175	0.658	0.209	AT1G05100	Potri.002G228200	MITOGEN-ACTIVATED PROTEIN KINASE KINASE KINASE 18 (MAPKKK18)
pou35840	1	1.10087	2.85e-174	0.894	0.547	AT3G46060	Potri.009G027900	(RABE1c)
pou15603	1	0.719096	8.14e-174	0.961	0.792	AT3G04730	Potri.005G053900	INDOLEACETIC ACID-INDUCED PROTEIN 16 (IAA16)
pou26019	1	1.38232	1.63e-173	0.868	0.498	-	Potri.002G223100
pou17357	1	0.904474	7.47e-173	0.92	0.544	AT3G54820	Potri.010G222700	PLASMA MEMBRANE INTRINSIC PROTEIN 2;5 (PIP2;5)
pou14021	1	1.23262	5.54e-170	0.929	0.654	AT2G21130	Potri.004G168800	-
pou14065	1	0.959878	6.57e-168	0.958	0.696	AT2G16700	Potri.004G173800	ACTIN DEPOLYMERIZING FACTOR 5 (ADF5)
pou00294	1	0.926969	5.24e-167	0.488	0.117	AT1G17180	Potri.001G431400	GLUTATHIONE S-TRANSFERASE TAU 25 (GSTU25)
pou30602	1	1.22431	1.56e-166	0.796	0.384	AT5G44210	Potri.007G138100	ERF DOMAIN PROTEIN 9 (ERF9)
pou16685	1	0.684834	2.86e-166	0.704	0.263	AT2G21770	Potri.005G194200	CELLULOSE SYNTHASE A9 (CESA9)
pou06067	1	1.06921	2.32e-165	0.656	0.242	AT1G19210	Potri.006G138700	(ERF017)
pou35451	1	0.824767	8.97e-165	0.288	0.036	AT3G49300	Potri.015G010500	-
pou17069	1	0.584189	1.08e-163	0.612	0.193	AT3G21150	Potri.010G251800	B-BOX DOMAIN PROTEIN 32 (BBX32)
pou21909	1	0.925531	2.04e-163	0.562	0.161	AT4G27450	Potri.011G049900	-
pou03503	1	1.00229	2.89e-163	0.777	0.328	AT4G25480	Potri.001G110800	DEHYDRATION RESPONSE ELEMENT B1A (DREB1A)
pou11460	1	1.21508	1.11e-162	0.818	0.435	AT1G01720	Potri.002G081000	(ATAF1)
pou34805	1	1.09516	1.77e-162	0.761	0.35	AT1G60190	Potri.015G074200	PLANT U-BOX 19 (PUB19)
pou23859	1	0.629611	2.32e-162	0.495	0.119	AT5G05390	Potri.008G073800	LACCASE 12 (LAC12)
pou36574	1	0.675328	6.87e-162	0.667	0.232	-	Potri.009G101900
pou02883	1	0.750549	1.57e-160	0.668	0.235	AT1G52760	Potri.001G175000	LYSOPHOSPHOLIPASE 2 (LysoPL2)
pou07227	1	0.938436	2.56e-160	0.695	0.246	AT4G32280	Potri.006G255200	INDOLE-3-ACETIC ACID INDUCIBLE 29 (IAA29)
pou24262	1	1.03285	6.31e-158	0.694	0.288	AT5G04310	Potri.008G032700	-
pou30432	1	0.601584	6.01e-157	0.715	0.259	AT3G22070	Potri.007G120101	-
pou17368	1	0.674985	1.79e-156	0.807	0.366	AT1G48850	Potri.010G221600	EMBRYO DEFECTIVE 1144 (EMB1144)
pou27208	1	0.923187	8.89e-155	0.748	0.31	AT2G46410	Potri.017G037000	CAPRICE (CPC)
pou24212	1	0.644544	9.83e-155	0.415	0.09	AT2G37040	Potri.008G038200	PHE AMMONIA LYASE 1 (pal1)
pou16962	1	0.932116	1.14e-154	0.919	0.553	AT4G08950	Potri.005G163700	EXORDIUM (EXO)
pou23851	1	0.630365	1.42e-154	0.658	0.231	AT2G40410	Potri.008G074800	CA2+-DEPENDENT NUCLEASE (ATCAN2)
pou21509	1	0.889783	1.54e-154	0.686	0.235	AT5G55180	Potri.011G094400	-
pou23885	1	0.713114	2.52e-154	0.59	0.187	AT3G11090	Potri.008G071500	LOB DOMAIN-CONTAINING PROTEIN 21 (LBD21)
pou04940	1	0.85895	3.07e-154	0.84	0.414	AT3G56880	Potri.006G032300	-
pou14342	1	0.831109	7.95e-154	0.815	0.406	AT2G27080	Potri.004G197600	NDR/HIN1-LIKE 13 (NHL13)
pou06074	1	0.954929	1.29e-153	0.877	0.528	AT1G19180	Potri.006G139400	JASMONATE-ZIM-DOMAIN PROTEIN 1 (JAZ1)
pou17903	1	0.60601	1.27e-152	0.383	0.076	AT1G69530	Potri.010G167200	EXPANSIN A1 (EXPA1)
pou12465	1	0.653427	2.51e-150	0.982	0.848	AT4G02890	Potri.004G021500	(UBQ14)
pou17594	1	0.965306	2.89e-150	0.745	0.327	-	Potri.010G198100
pou08097	1	0.802023	5.69e-150	0.686	0.28	AT2G33510	Potri.003G165800	(CFL1)
pou32524	1	1.23893	6.18e-150	0.529	0.163	AT2G37170	Potri.016G089500	PLASMA MEMBRANE INTRINSIC PROTEIN 2 (PIP2B)
pou27724	1	1.23282	1.2e-149	0.782	0.398	AT5G37490	Potri.017G135000	-
pou32118	1	0.733954	1.3e-148	0.911	0.617	AT3G04730	Potri.013G041400	INDOLEACETIC ACID-INDUCED PROTEIN 16 (IAA16)
pou31881	1	1.0143	2.99e-147	0.771	0.335	AT3G47510	Potri.013G066600	-
pou34784	1	0.855378	4.44e-147	0.736	0.31	AT1G70420	Potri.015G076400	-
pou27122	1	0.974071	2.11e-146	0.869	0.509	AT2G22500	Potri.017G047800	UNCOUPLING PROTEIN 5 (UCP5)
pou25564	1	0.784392	1.16e-145	0.783	0.379	AT3G62260	Potri.014G115500	-
pou29480	1	0.861906	2.75e-144	0.681	0.283	AT4G36860	Potri.007G032500	DA1-RELATED PROTEIN 1 (DAR1)
pou03455	1	0.671715	2.2e-143	0.729	0.296	AT1G12420	Potri.001G115600	ACT DOMAIN REPEAT 8 (ACR8)
pou23390	1	0.873307	6.73e-143	0.706	0.285	AT1G25560	Potri.008G117100	TEMPRANILLO 1 (TEM1)
pou12653	1	0.709395	1.39e-142	0.67	0.255	AT4G27450	Potri.004G040600	-
pou25560	1	1.50564	4.33e-142	0.614	0.251	AT1G10550	Potri.014G115000	XYLOGLUCAN:XYLOGLUCOSYL TRANSFERASE 33 (XTH33)
pou35846	1	1.03179	1.07e-141	0.868	0.542	AT3G46060	Potri.009G027900	(RABE1c)
pou10696	1	0.932823	3.19e-141	0.493	0.136	AT4G01250	Potri.002G164400	(WRKY22)
pou18291	1	0.784889	3.25e-141	0.529	0.169	AT1G77420	Potri.010G124000	(MAGL5)
pou16961	1	0.826038	8.59e-141	0.889	0.509	AT4G08950	Potri.005G163700	EXORDIUM (EXO)
pou01504	1	0.763521	1.54e-139	0.702	0.292	AT5G64300	Potri.001G310500	GTP CYCLOHYDROLASE II (GCH)
pou33408	1	1.04215	3.53e-139	0.798	0.417	AT2G35760	Potri.016G008800	CASP-LIKE PROTEIN 2B2 (CASPL2B2)
pou32586	1	0.917107	6.62e-139	0.602	0.209	AT5G02640	Potri.016G081600	-
pou16664	1	0.913417	1.48e-138	0.692	0.291	AT1G71695	Potri.005G195600	-
pou18297	1	0.615663	3.26e-138	0.612	0.211	AT1G68440	Potri.010G123600	-
pou32552	1	0.714928	3.8e-138	0.737	0.313	AT2G37080	Potri.016G085900	ROP INTERACTIVE PARTNER 2 (RIP2)
pou01240	1	0.599279	1.06e-136	0.762	0.362	AT5G40760	Potri.001G337400	GLUCOSE-6-PHOSPHATE DEHYDROGENASE 6 (G6PD6)
pou17686	1	0.755749	1.31e-135	0.75	0.358	AT2G40140	Potri.010G187900	(CZF1)
pou08597	1	0.627078	1.66e-135	0.713	0.27	AT2G45360	Potri.003G115200	-
pou11290	1	0.725957	2.78e-135	0.906	0.56	AT4G08950	Potri.002G098600	EXORDIUM (EXO)
pou13653	1	0.643064	5.12e-135	0.829	0.406	AT1G47480	Potri.004G142800	-
pou04578	1	0.939872	5.35e-134	0.664	0.262	AT1G58170	Potri.001G009100	-
pou06104	1	0.657401	2.2e-133	0.839	0.493	AT2G06050	Potri.006G142800	OXOPHYTODIENOATE-REDUCTASE 3 (OPR3)
pou19479	1	0.735915	4.95e-133	0.765	0.383	AT2G30360	Potri.019G128100	SOS3-INTERACTING PROTEIN 4 (SIP4)
pou24287	1	0.618451	6.36e-132	0.456	0.124	AT5G02420	Potri.008G029600	(SMR3)
pou00293	1	0.923548	1.12e-130	0.858	0.487	AT1G78380	Potri.001G431300	GLUTATHIONE S-TRANSFERASE TAU 19 (GSTU19)
pou25932	1	0.805423	2.06e-130	0.505	0.152	AT1G05100	Potri.014G155000	MITOGEN-ACTIVATED PROTEIN KINASE KINASE KINASE 18 (MAPKKK18)
pou39600	1	0.702537	6.68e-130	0.579	0.202	AT4G15093	Potri.T045400	(LIGB)
pou08135	1	0.63502	1.79e-129	0.911	0.674	AT5G13420	Potri.003G161900	TRANSALDOLASE 2 (TRA2)
pou01917	1	0.915111	2.66e-129	0.917	0.605	-	Potri.001G268500
pou24718	1	1.30363	6.96e-127	0.686	0.334	AT1G46480	Potri.014G025300	WUSCHEL RELATED HOMEOBOX 4 (WOX4)
pou16960	1	0.789107	1.26e-126	0.83	0.43	AT4G08950	Potri.005G163600	EXORDIUM (EXO)
pou05408	1	0.607336	2.47e-126	0.71	0.305	AT4G31550	Potri.006G072400	WRKY DNA-BINDING PROTEIN 11 (WRKY11)
pou21808	1	0.714893	5.45e-125	0.752	0.305	AT5G45970	Potri.011G061500	RAC-LIKE 2 (RAC2)
pou24662	1	0.630152	1.29e-124	0.9	0.608	AT4G24220	Potri.014G019600	VEIN PATTERNING 1 (VEP1)
pou00461	1	0.854511	1.47e-124	0.787	0.402	AT5G48150	Potri.001G415200	PHYTOCHROME A SIGNAL TRANSDUCTION 1 (PAT1)
pou27005	1	0.690962	1.72e-124	0.817	0.4	AT4G13930	Potri.017G059300	SERINE HYDROXYMETHYLTRANSFERASE 4 (SHM4)
pou22848	1	0.607706	1e-123	0.687	0.309	AT2G33310	Potri.008G172400	AUXIN-INDUCED PROTEIN 13 (IAA13)
pou16928	1	0.648294	3.92e-123	0.743	0.353	AT1G78080	Potri.005G168700	RELATED TO AP2 4 (RAP2.4)
pou04947	1	0.960457	5.12e-122	0.868	0.488	AT2G40890	Potri.006G033300	CYTOCHROME P450, FAMILY 98, SUBFAMILY A, POLYPEPTIDE 3 (CYP98A3)
pou04865	1	0.776617	7.8e-122	0.879	0.552	AT2G32190	Potri.006G021600	CYSTEINE-RICH TRANSMEMBRANE MODULE 4 (ATHCYSTM4)
pou11595	1	0.786598	8.49e-121	0.882	0.609	AT1G18740	Potri.002G067800	-
pou36948	1	0.628405	1.7e-120	0.476	0.147	AT4G38580	Potri.009G135200	FARNESYLATED PROTEIN 6 (FP6)
pou34480	1	0.675444	3.3e-120	0.82	0.43	AT4G22950	Potri.015G098400	AGAMOUS-LIKE 19 (AGL19)
pou04832	1	0.583063	1.33e-119	0.901	0.616	AT4G16440	Potri.006G017000	HOMOLOG OF YEAST NAR1 (NAR1)
pou14586	1	0.797414	2.43e-118	0.717	0.357	AT1G09812	Potri.004G224200	-
pou33683	1	1.13911	2.59e-118	0.757	0.408	AT5G01600	Potri.016G124900	FERRETIN 1 (FER1)
pou08343	1	0.739014	2.52e-117	0.627	0.25	AT1G64380	Potri.003G139300	-
pou15359	1	0.756639	2.56e-117	0.83	0.487	AT1G78080	Potri.005G077300	RELATED TO AP2 4 (RAP2.4)
pou15340	1	0.608122	6.2e-117	0.821	0.433	AT2G22250	Potri.005G079200	ASPARTATE AMINOTRANSFERASE (AAT)
pou08576	1	0.669048	8.48e-117	0.615	0.225	AT3G60890	Potri.003G117200	LITTLE ZIPPER 2 (ZPR2)
pou17221	1	0.780967	5.13e-116	0.967	0.82	AT1G66240	Potri.010G236500	HOMOLOG OF ANTI-OXIDANT 1 (ATX1)
pou21293	1	0.746002	1.59e-115	0.792	0.424	AT1G64980	Potri.011G117500	CADMIUM 2+ INDUCED (CDI)
pou08078	1	0.773634	6.35e-115	0.773	0.397	AT1G12060	Potri.003G167500	BCL-2-ASSOCIATED ATHANOGENE 5 (BAG5)
pou15716	1	0.752076	6.71e-115	0.496	0.167	AT1G09070	Potri.005G026700	SOYBEAN GENE REGULATED BY COLD-2 (SRC2)
pou34965	1	0.582398	1.08e-114	0.877	0.602	AT1G26355	Potri.015G059100	SPIRAL1-LIKE1 (SP1L1)
pou05439	1	0.69934	1.27e-112	0.643	0.274	AT5G57150	Potri.006G074900	-
pou15761	1	0.58879	2.27e-112	0.627	0.252	AT3G05200	Potri.005G036800	ARABIDOPSIS TOXICOS EN LEVADURA 6 (ATL6)
pou17730	1	0.650326	7.82e-112	0.262	0.048	AT5G05390	Potri.010G183500	LACCASE 12 (LAC12)
pou30559	1	0.605165	6.01e-111	0.612	0.238	AT4G04885	Potri.007G134000	PCF11P-SIMILAR PROTEIN 4 (PCFS4)
pou06495	1	0.59309	4.53e-110	0.823	0.495	AT3G12120	Potri.006G192000	FATTY ACID DESATURASE 2 (FAD2)
pou16016	1	1.00833	6.08e-110	0.705	0.349	AT1G76650	Potri.005G259900	CALMODULIN-LIKE 38 (CML38)
pou00474	1	0.722833	6.73e-110	0.444	0.13	AT1G11530	Potri.001G416500	C-TERMINAL CYSTEINE RESIDUE IS CHANGED TO A SERINE 1 (CXXS1)
pou36096	1	1.20082	2.85e-107	0.417	0.13	AT5G12870	Potri.009G053900	MYB DOMAIN PROTEIN 46 (MYB46)
pou18096	1	0.680578	1.85e-106	0.69	0.316	AT5G49480	Potri.010G146900	CA2+-BINDING PROTEIN 1 (CP1)
pou07944	1	0.901217	6.72e-106	0.802	0.461	AT1G80840	Potri.003G182200	WRKY DNA-BINDING PROTEIN 40 (WRKY40)
pou14997	1	0.689144	1.05e-105	0.308	0.07	AT2G17950	Potri.005G114700	WUSCHEL (WUS)
pou04752	1	0.91605	1.61e-105	0.904	0.613	AT2G32300	Potri.006G009000	UCLACYANIN 1 (UCC1)
pou27123	1	0.63072	3.34e-105	0.44	0.138	AT2G22500	Potri.017G045200	UNCOUPLING PROTEIN 5 (UCP5)
pou07271	1	0.696758	5.05e-105	0.93	0.76	AT4G32020	Potri.006G260000	-
pou14176	1	0.62242	8.59e-105	0.298	0.063	AT4G38400	Potri.004G181700	EXPANSIN-LIKE A2 (EXLA2)
pou21059	1	1.11459	2.7e-104	0.776	0.467	AT4G21920	Potri.011G139400	-
pou03504	1	0.752637	5.78e-104	0.707	0.333	AT5G51990	Potri.001G110700	C-REPEAT-BINDING FACTOR 4 (CBF4)
pou18823	1	0.758302	1.03e-103	0.549	0.209	AT2G33385	Potri.010G067100	ACTIN-RELATED PROTEIN C2B (arpc2b)
pou39864	1	0.596861	7.75e-103	0.619	0.255	AT2G32150	Potri.008G151700	-
pou11050	1	0.894135	1.1e-102	0.765	0.438	AT1G46480	Potri.002G124100	WUSCHEL RELATED HOMEOBOX 4 (WOX4)
pou23719	1	0.661624	2.1e-102	0.494	0.177	AT1G69530	Potri.008G088300	EXPANSIN A1 (EXPA1)
pou36206	1	0.587557	7.25e-102	0.635	0.259	AT3G45640	Potri.009G066100	MITOGEN-ACTIVATED PROTEIN KINASE 3 (MPK3)
pou35551	1	0.794238	1.61e-101	0.612	0.258	AT5G24660	Potri.015G000500	RESPONSE TO LOW SULFUR 2 (LSU2)
pou08981	1	0.679429	3.37e-101	0.474	0.16	AT4G17500	Potri.003G081200	ETHYLENE RESPONSIVE ELEMENT BINDING FACTOR 1 (ERF-1)
pou14558	1	0.90183	4.24e-101	0.477	0.17	AT3G25730	Potri.004G220400	ETHYLENE RESPONSE DNA BINDING FACTOR 3 (EDF3)
pou06360	1	0.691191	1.11e-100	0.707	0.364	AT4G30440	Potri.006G178500	UDP-D-GLUCURONATE 4-EPIMERASE 1 (GAE1)
pou21319	1	0.65353	2.91e-100	0.76	0.402	AT1G53170	Potri.011G115600	ETHYLENE RESPONSE FACTOR 8 (ERF8)
pou38052	1	0.698672	4.04e-100	0.765	0.456	AT1G18650	Potri.012G065750	PLASMODESMATA CALLOSE-BINDING PROTEIN 3 (PDCB3)
pou31552	1	0.809559	2.51e-98	0.54	0.215	AT1G76690	Potri.013G102700	12-OXOPHYTODIENOATE REDUCTASE 2 (OPR2)
pou08307	1	0.753469	3.09e-98	0.861	0.586	AT5G42050	Potri.003G141900	ASPARAGINE-RICH PROTEIN (NRP)
pou01598	1	0.624923	9.02e-98	0.665	0.307	AT4G34200	Potri.001G300900	EMBRYO SAC DEVELOPMENT ARREST 9 (EDA9)
pou31871	1	0.670154	1.08e-94	0.846	0.513	AT5G17770	Potri.013G067300	NADH:CYTOCHROME B5 REDUCTASE 1 (CBR)
pou16445	1	0.602338	2.09e-94	0.71	0.344	AT3G48520	Potri.005G220700	CYTOCHROME P450, FAMILY 94, SUBFAMILY B, POLYPEPTIDE 3 (CYP94B3)
pou33453	1	0.660531	4.31e-92	0.814	0.49	AT5G56010	Potri.016G003400	HEAT SHOCK PROTEIN 81-3 (HSP81-3)
pou18395	1	1.06399	1.57e-90	0.51	0.219	AT1G70985	Potri.010G113100	-
pou33216	1	0.688845	4.14e-90	0.85	0.546	AT3G56880	Potri.016G029600	-
pou10369	1	0.869374	1.76e-89	0.674	0.343	AT4G02380	Potri.002G203500	SENESCENCE-ASSOCIATED GENE 21 (SAG21)
pou11264	1	0.81763	2.67e-89	0.561	0.236	AT1G72230	Potri.002G101300	-
pou28111	1	0.754771	5.32e-88	0.381	0.119	AT5G20230	Potri.018G129200	BLUE-COPPER-BINDING PROTEIN (BCB)
pou24980	1	0.710419	1.95e-87	0.299	0.083	AT2G44745	Potri.014G050000	WRKY DNA-BINDING PROTEIN 12 (WRKY12)
pou33619	1	0.646942	6.33e-87	0.5	0.195	AT3G03280	Potri.T141900	-
pou00995	1	0.584812	9.07e-86	0.679	0.355	AT1G55910	Potri.001G366100	ZINC TRANSPORTER 11 PRECURSOR (ZIP11)
pou25874	1	0.647262	3.08e-84	0.802	0.519	AT1G60710	Potri.014G147700	(ATB2)
pou36927	1	0.589556	5.76e-83	0.614	0.278	AT2G17840	Potri.009G133500	EARLY-RESPONSIVE TO DEHYDRATION 7 (ERD7)
pou19632	1	0.621005	7.71e-83	0.458	0.175	AT4G28250	Potri.019G101900	EXPANSIN B3 (EXPB3)
pou23691	1	0.880728	1.38e-82	0.574	0.285	AT1G69530	Potri.008G088300	EXPANSIN A1 (EXPA1)
pou15831	1	0.648768	1.41e-82	0.515	0.208	AT1G09070	Potri.005G026700	SOYBEAN GENE REGULATED BY COLD-2 (SRC2)
pou08613	1	0.765465	2.55e-82	0.485	0.194	AT4G12410	Potri.003G113100	SMALL AUXIN UPREGULATED RNA 35 (SAUR35)
pou36949	1	0.620857	7.28e-80	0.937	0.729	AT4G38580	Potri.004G175400	FARNESYLATED PROTEIN 6 (FP6)
pou36972	1	0.732897	4.98e-78	0.667	0.35	AT4G38580	Potri.009G135200	FARNESYLATED PROTEIN 6 (FP6)
pou06424	1	0.697198	1.8e-77	0.771	0.485	AT4G30960	Potri.006G186200	SOS3-INTERACTING PROTEIN 3 (SIP3)
pou11662	1	0.66188	2.27e-75	0.488	0.195	AT4G14130	Potri.002G060500	XYLOGLUCAN ENDOTRANSGLUCOSYLASE/HYDROLASE 15 (XTH15)
pou35893	1	0.652052	2.45e-74	0.623	0.324	AT1G07530	Potri.009G033300	SCARECROW-LIKE 14 (SCL14)
pou25211	1	0.65395	3.58e-74	0.75	0.451	AT2G45760	Potri.014G078700	BON ASSOCIATION PROTEIN 2 (BAP2)
pou24645	1	0.715799	2.49e-73	0.626	0.319	AT1G27730	Potri.014G017300	SALT TOLERANCE ZINC FINGER (STZ)
pou20239	1	0.974406	4.92e-70	0.254	0.07	AT5G16490	Potri.019G053300	ROP-INTERACTIVE CRIB MOTIF-CONTAINING PROTEIN 4 (RIC4)
pou12068	1	0.641456	4.64e-68	0.873	0.636	AT2G17880	Potri.002G020800	DNA J PROTEIN C24 (DJC24)
pou02952	1	0.71176	1.12e-67	0.424	0.172	-	Potri.001G168400
pou02855	1	0.804462	3.9e-67	0.725	0.499	AT3G04730	Potri.001G177400	INDOLEACETIC ACID-INDUCED PROTEIN 16 (IAA16)
pou32693	1	0.980672	3.5e-64	0.645	0.384	AT3G11660	Potri.016G071500	NDR1/HIN1-LIKE 1 (NHL1)
pou11932	1	0.682487	5.22e-64	0.829	0.614	AT1G19600	Potri.002G034000	-
pou10855	1	0.59566	7.74e-53	0.819	0.573	AT2G45300	Potri.002G146400	-
pou25625	1	0.765082	1.48e-45	0.405	0.204	AT1G02610	Potri.014G121900	-
pou35807	1	0.621251	1.74e-43	0.312	0.129	AT2G31945	Potri.009G024300	-
pou01563	1	0.665785	2.05e-33	0.627	0.401	AT4G34050	Potri.001G304800	CAFFEOYL COENZYME A O-METHYLTRANSFERASE 1 (CCoAOMT1)
pou38267	1	0.630308	7.7e-27	0.355	0.199	AT1G67920	Potri.012G044001	-
pou25628	2	1.86747	0	0.881	0.221	AT1G02640	Potri.014G122200	BETA-XYLOSIDASE 2 (BXL2)
pou03878	2	1.81119	0	0.808	0.196	AT4G20260	Potri.001G073900	PLASMA-MEMBRANE ASSOCIATED CATION-BINDING PROTEIN 1 (PCAP1)
pou28457	2	1.79955	0	0.84	0.25	AT4G30320	Potri.T093500	(ATCAPE6)
pou24367	2	1.69003	0	0.928	0.312	AT3G54260	Potri.008G020900	TRICHOME BIREFRINGENCE-LIKE 36 (TBL36)
pou20282	2	1.5996	0	0.871	0.304	AT2G40480	Potri.T071300	-
pou21836	2	1.58543	0	0.909	0.279	AT2G33850	Potri.011G057500	-
pou18434	2	1.54339	0	0.834	0.242	AT1G14890	Potri.010G109300	-
pou05866	2	1.4986	0	0.87	0.303	AT2G36570	Potri.006G117200	PXY/TDR-CORRELATED 1 (PXC1)
pou30592	2	1.28001	3e-300	0.72	0.158	-	Potri.007G137000
pou34660	2	1.76397	1.3e-298	0.81	0.257	AT5G63180	Potri.015G087800	-
pou26720	2	1.6666	4.37e-294	0.892	0.393	-	-
pou09897	2	1.06286	6.93e-290	0.558	0.085	-	Potri.002G252400
pou09818	2	1.46611	2.7e-273	0.928	0.55	AT1G04040	Potri.002G257700	-
pou25964	2	0.98707	5.62e-271	0.507	0.075	AT2G31340	Potri.002G224300	EMBRYO DEFECTIVE 1381 (emb1381)
pou16596	2	0.81231	2.13e-251	0.516	0.09	AT2G30890	Potri.005G204300	-
pou33020	2	1.4393	2.64e-251	0.827	0.316	AT3G12110	Potri.016G045500	ACTIN-11 (ACT11)
pou11107	2	1.19831	5.18e-245	0.884	0.47	AT1G10200	Potri.002G118000	WLIM1 (WLIM1)
pou38196	2	0.729373	9.69e-244	0.495	0.081	AT3G18170	Potri.012G051500	-
pou00623	2	1.40413	3.55e-243	0.754	0.225	AT1G07750	Potri.001G402600	-
pou32534	2	0.996512	8.65e-242	0.866	0.282	AT5G03170	Potri.016G088700	FASCICLIN-LIKE ARABINOGALACTAN-PROTEIN 11 (FLA11)
pou11045	2	0.631764	1.01e-240	0.344	0.032	AT5G67090	Potri.002G124500	SUBTILISIN-LIKE PROTEASE 1.9 (SBT1.9)
pou09952	2	0.963623	3.03e-236	0.636	0.167	AT3G25130	Potri.002G246400	-
pou11927	2	1.44593	7.5e-234	0.913	0.418	AT1G75280	Potri.002G034400	-
pou29537	2	1.19176	8.6e-225	0.871	0.434	AT5G66920	Potri.007G038300	SKU5 SIMILAR 17 (sks17)
pou06221	2	0.705521	3.05e-223	0.437	0.069	AT1G26650	Potri.006G159000	-
pou18613	2	1.04654	4.63e-223	0.82	0.309	AT5G26330	Potri.010G089900	-
pou04969	2	0.876912	6.48e-222	0.647	0.166	AT2G40820	Potri.006G035300	-
pou36420	2	0.929337	2.2e-221	0.831	0.279	AT1G10200	Potri.009G087200	WLIM1 (WLIM1)
pou11399	2	0.803179	5.54e-220	0.472	0.081	AT1G77690	Potri.002G087000	LIKE AUX1 3 (LAX3)
pou10390	2	1.06378	2.37e-217	0.859	0.355	AT2G47500	Potri.002G201000	-
pou01701	2	0.782503	2.03e-213	0.515	0.107	AT1G10200	Potri.009G087200	WLIM1 (WLIM1)
pou11685	2	0.994097	1.04e-210	0.692	0.215	AT2G30890	Potri.002G057900	-
pou25369	2	1.19402	1.16e-209	0.881	0.472	AT3G61640	Potri.014G094800	ARABINOGALACTAN PROTEIN 20 (AGP20)
pou21143	2	0.894907	3.76e-207	0.602	0.149	AT5G54530	Potri.011G129900	-
pou15371	2	1.12315	4.19e-207	0.897	0.643	AT5G65020	Potri.005G075900	ANNEXIN 2 (ANNAT2)
pou36215	2	1.18205	1.82e-205	0.883	0.438	AT5G12250	Potri.009G067100	BETA-6 TUBULIN (TUB6)
pou18435	2	1.08681	1.87e-205	0.424	0.068	AT1G70710	Potri.010G109200	GLYCOSYL HYDROLASE 9B1 (GH9B1)
pou12786	2	1.22017	2.22e-203	0.755	0.346	AT2G33990	Potri.004G053000	IQ-DOMAIN 9 (iqd9)
pou03462	2	0.88118	2e-200	0.512	0.11	AT3G60890	Potri.001G114900	LITTLE ZIPPER 2 (ZPR2)
pou14065	2	1.00965	7.29e-200	0.949	0.701	AT2G16700	Potri.004G173800	ACTIN DEPOLYMERIZING FACTOR 5 (ADF5)
pou02195	2	0.890169	1.33e-199	0.782	0.256	-	Potri.001G245400
pou13613	2	1.04013	4.38e-195	0.638	0.186	AT1G72160	Potri.004G138200	(PATL3)
pou05023	2	0.878642	6.99e-193	0.617	0.195	AT3G56750	Potri.006G040400	-
pou37266	2	1.09175	1.52e-192	0.875	0.509	AT2G17230	Potri.009G167800	EXORDIUM LIKE 5 (EXL5)
pou11161	2	0.872409	1.69e-192	0.947	0.522	AT1G50010	Potri.002G111900	TUBULIN ALPHA-2 CHAIN (TUA2)
pou14103	2	1.30676	1.56e-187	0.915	0.683	AT4G35100	Potri.004G176300	PLASMA MEMBRANE INTRINSIC PROTEIN 3 (PIP3)
pou16892	2	0.997396	3.97e-187	0.656	0.23	AT1G22030	Potri.005G170700	-
pou11265	2	0.967396	8.93e-187	0.952	0.473	AT1G72230	Potri.002G101200	-
pou19951	2	1.15366	2.2e-186	0.621	0.179	AT1G71380	Potri.019G069300	CELLULASE 3 (CEL3)
pou19503	2	1.12922	2.05e-184	0.699	0.231	AT4G03210	Potri.019G125000	XYLOGLUCAN ENDOTRANSGLUCOSYLASE/HYDROLASE 9 (XTH9)
pou19468	2	0.793465	1.14e-180	0.501	0.111	-	Potri.T119700
pou31017	2	0.76021	7.34e-179	0.66	0.195	AT2G30490	Potri.013G157900	CINNAMATE-4-HYDROXYLASE (C4H)
pou06602	2	0.94986	2.76e-178	0.884	0.69	AT3G11780	Potri.006G201400	-
pou02236	2	0.970588	1.08e-177	0.898	0.477	AT2G39700	Potri.001G240900	EXPANSIN A4 (EXPA4)
pou34405	2	0.708262	1.65e-176	0.566	0.155	AT1G28110	Potri.015G104700	SERINE CARBOXYPEPTIDASE-LIKE 45 (SCPL45)
pou12749	2	0.794166	4.7e-176	0.537	0.141	AT1G28440	Potri.004G049100	HAESA-LIKE 1 (HSL1)
pou04387	2	0.984824	3.81e-175	0.824	0.505	AT3G27890	Potri.001G028000	NADPH:QUINONE OXIDOREDUCTASE (NQR)
pou05839	2	0.855813	1.06e-174	0.574	0.164	AT1G80120	Potri.006G113800	-
pou31127	2	1.30011	1.78e-173	0.825	0.48	AT4G21450	Potri.013G147800	-
pou03729	2	1.04008	7.12e-173	0.468	0.101	-	Potri.001G087701
pou06050	2	0.764052	6.74e-172	0.966	0.818	AT3G43190	Potri.006G136700	SUCROSE SYNTHASE 4 (SUS4)
pou11339	2	0.873585	1.03e-166	0.889	0.736	AT4G08685	Potri.002G093100	(SAH7)
pou07159	2	0.804838	2.05e-164	0.922	0.824	AT5G55190	Potri.006G250300	RAN GTPASE 3 (RAN3)
pou26650	2	1.02703	8.14e-164	0.778	0.388	AT5G15350	Potri.017G088600	EARLY NODULIN-LIKE PROTEIN 17 (ENODL17)
pou32750	2	0.803724	5.25e-163	0.614	0.206	AT3G54750	Potri.016G065600	-
pou13602	2	0.939582	8.37e-162	0.593	0.185	AT1G72160	Potri.004G138200	(PATL3)
pou19902	2	0.932792	4.3e-158	0.842	0.569	AT4G09160	Potri.019G079500	(PATL5)
pou20200	2	0.761045	1.5e-157	0.297	0.04	AT2G40610	Potri.019G057500	EXPANSIN A8 (EXPA8)
pou08576	2	0.859432	1.6e-157	0.657	0.224	AT3G60890	Potri.003G117200	LITTLE ZIPPER 2 (ZPR2)
pou07999	2	0.706778	3.69e-157	0.512	0.148	AT4G13710	Potri.003G175900	-
pou17507	2	0.800984	1.64e-155	0.941	0.694	AT2G28760	Potri.010G207200	UDP-XYL SYNTHASE 6 (UXS6)
pou16269	2	0.851042	3.13e-154	0.726	0.327	AT5G42560	Potri.005G237900	-
pou08473	2	1.08906	3.48e-153	0.537	0.158	AT5G62700	Potri.003G125400	TUBULIN BETA CHAIN 3 (TUB3)
pou36443	2	0.847906	1.1e-150	0.926	0.813	-	Potri.001G295901
pou03355	2	0.787437	1.59e-148	0.738	0.309	AT5G61480	Potri.001G126100	PHLOEM INTERCALATED WITH XYLEM (PXY)
pou36984	2	1.00388	5.87e-148	0.956	0.826	AT4G35100	Potri.009G136600	PLASMA MEMBRANE INTRINSIC PROTEIN 3 (PIP3)
pou09365	2	0.669893	6.56e-147	0.643	0.249	AT1G55190	Potri.003G035200	(PRA7)
pou31558	2	0.794775	1.26e-146	0.658	0.228	AT1G33800	Potri.013G102200	GLUCURONOXYLAN METHYLTRANSFERASE 1 (GXMT1)
pou21505	2	0.58133	2.88e-145	0.42	0.101	AT4G21740	Potri.011G095000	-
pou14586	2	0.976726	1.65e-143	0.726	0.36	AT1G09812	Potri.004G224200	-
pou05909	2	1.11274	1.43e-142	0.863	0.586	AT2G36830	Potri.006G121700	GAMMA TONOPLAST INTRINSIC PROTEIN (GAMMA-TIP)
pou37635	2	0.738289	6.63e-142	0.554	0.174	AT1G28110	Potri.012G105500	SERINE CARBOXYPEPTIDASE-LIKE 45 (SCPL45)
pou11279	2	0.639348	3.94e-140	0.914	0.844	AT1G78300	Potri.002G099800	GENERAL REGULATORY FACTOR 2 (GRF2)
pou35232	2	0.590277	2.39e-139	0.445	0.113	AT3G17790	Potri.015G031400	PURPLE ACID PHOSPHATASE 17 (PAP17)
pou03411	2	0.651846	2.69e-139	0.506	0.158	AT4G12420	Potri.001G120300	(SKU5)
pou05010	2	0.610193	3.01e-139	0.347	0.067	AT1G68060	Potri.006G039200	MICROTUBULE-ASSOCIATED PROTEINS 70-1 (MAP70-1)
pou06035	2	0.648525	7.87e-138	0.429	0.108	AT4G33220	Potri.006G134500	PECTIN METHYLESTERASE 44 (PME44)
pou30432	2	0.775177	1.85e-137	0.658	0.272	AT3G22070	Potri.007G120101	-
pou27325	2	0.795365	6.64e-137	0.33	0.06	AT1G28400	Potri.017G015700	-
pou19904	2	0.898326	3.62e-135	0.769	0.496	AT1G72160	Potri.019G079300	(PATL3)
pou35674	2	0.800384	5.21e-135	0.707	0.343	AT3G45230	Potri.009G013500	ARABINOXYLAN PECTIN ARABINOGALACTAN PROTEIN 1 (APAP1)
pou38225	2	1.0097	2.7e-134	0.735	0.352	AT1G73620	Potri.012G047800	-
pou25442	2	0.830751	7.11e-134	0.615	0.244	AT1G01200	Potri.014G102200	RAB GTPASE HOMOLOG A3 (RABA3)
pou04947	2	0.723641	7.15e-134	0.881	0.491	AT2G40890	Potri.006G033300	CYTOCHROME P450, FAMILY 98, SUBFAMILY A, POLYPEPTIDE 3 (CYP98A3)
pou24081	2	0.744631	1.94e-133	0.917	0.797	AT5G59850	Potri.008G051900	-
pou03963	2	0.750644	2.41e-132	0.379	0.082	AT1G28110	Potri.001G065900	SERINE CARBOXYPEPTIDASE-LIKE 45 (SCPL45)
pou32417	2	0.842029	5.59e-132	0.763	0.429	AT1G09160	Potri.013G011600	-
pou10682	2	0.72216	7.52e-132	0.561	0.209	AT2G46210	Potri.002G165800	SPHINGOID LCB DESATURASE 2 (SLD2)
pou35524	2	0.662429	4.44e-131	0.516	0.167	AT5G54160	Potri.015G003100	O-METHYLTRANSFERASE 1 (OMT1)
pou08673	2	0.651479	8.56e-131	0.494	0.155	AT4G39730	Potri.003G107100	PLAT DOMAIN PROTEIN 1 (PLAT1)
pou07549	2	0.824877	4.17e-130	0.832	0.598	AT5G19770	Potri.003G220300	TUBULIN ALPHA-3 (TUA3)
pou09923	2	0.873645	3.43e-129	0.849	0.593	AT3G25290	Potri.002G249300	-
pou00509	2	0.807283	1.6e-126	0.757	0.404	AT4G27270	Potri.001G410700	-
pou19173	2	0.711215	2e-126	0.555	0.214	AT5G35630	Potri.010G029100	GLUTAMINE SYNTHETASE 2 (GS2)
pou00203	2	0.99499	1.68e-125	0.606	0.282	AT3G51510	Potri.001G455900	-
pou01726	2	0.65365	9.19e-125	0.757	0.339	AT1G50010	Potri.001G289500	TUBULIN ALPHA-2 CHAIN (TUA2)
pou04630	2	0.837428	2.75e-124	0.746	0.442	AT5G19770	Potri.001G004600	TUBULIN ALPHA-3 (TUA3)
pou08619	2	0.913673	2.37e-121	0.746	0.43	AT1G12240	Potri.003G112600	(ATBETAFRUCT4)
pou04159	2	0.754129	2.17e-120	0.67	0.343	AT1G80690	Potri.001G047800	-
pou25507	2	1.01168	2.86e-120	0.588	0.223	AT2G46890	Potri.014G109200	-
pou19796	2	0.9811	1.4e-119	0.597	0.235	AT2G42570	Potri.019G090200	TRICHOME BIREFRINGENCE-LIKE 39 (TBL39)
pou24828	2	0.649274	8.99e-119	0.722	0.35	AT1G47670	Potri.014G036500	-
pou22315	2	0.606581	1.39e-118	0.467	0.136	AT1G11915	Potri.011G007900	-
pou27004	2	0.676969	1.24e-115	0.901	0.703	AT4G13940	Potri.017G059400	HOMOLOGY-DEPENDENT GENE SILENCING 1 (HOG1)
pou09926	2	0.634809	4.14e-115	0.914	0.822	AT4G18100	Potri.002G249000	-
pou02134	2	0.644884	1.45e-113	0.841	0.711	AT2G29960	Potri.001G251700	CYCLOPHILIN 5 (CYP5)
pou25089	2	0.788368	8.78e-113	0.696	0.369	AT2G45080	Potri.014G066400	CYCLIN P3;1 (cycp3;1)
pou04108	2	0.920734	1.3e-112	0.584	0.245	AT4G13710	Potri.001G052300	-
pou10410	2	0.682727	4.58e-112	0.834	0.685	AT2G47470	Potri.002G198300	UNFERTILIZED EMBRYO SAC 5 (UNE5)
pou39577	2	0.621324	2.13e-111	0.883	0.804	AT5G09810	Potri.019G010400	ACTIN 7 (ACT7)
pou18018	2	0.580475	5.51e-111	0.906	0.839	AT1G26355	Potri.010G157600	SPIRAL1-LIKE1 (SP1L1)
pou24718	2	0.818995	1.05e-110	0.704	0.336	AT1G46480	Potri.014G025300	WUSCHEL RELATED HOMEOBOX 4 (WOX4)
pou02277	2	0.597693	2.11e-110	0.894	0.743	AT5G59890	Potri.001G236400	ACTIN DEPOLYMERIZING FACTOR 4 (ADF4)
pou16969	2	0.648486	4.12e-109	0.854	0.711	AT1G78300	Potri.005G162400	GENERAL REGULATORY FACTOR 2 (GRF2)
pou16002	2	0.816665	7.5e-108	0.656	0.337	AT3G05900	Potri.005G001700	-
pou11982	2	0.653781	1.54e-107	0.561	0.203	AT1G75500	Potri.002G029100	WALLS ARE THIN 1 (WAT1)
pou17703	2	0.63483	1.13e-106	0.465	0.154	AT3G11090	Potri.010G186000	LOB DOMAIN-CONTAINING PROTEIN 21 (LBD21)
pou09668	2	0.730784	5.38e-106	0.789	0.605	AT1G09630	Potri.003G004100	RAB GTPASE 11C (RAB11c)
pou08838	2	0.610965	6.89e-105	0.857	0.752	AT1G32210	Potri.003G096800	DEFENDER AGAINST APOPTOTIC DEATH 1 (ATDAD1)
pou11669	2	0.825378	8.81e-105	0.665	0.384	AT2G42910	Potri.002G059700	PHOSPHORIBOSYL DIPHOSPHATE SYNTHASE 4 (PRS4)
pou32736	2	0.750118	4.05e-104	0.64	0.317	AT2G35880	Potri.016G066600	-
pou11688	2	0.730394	5.19e-104	0.728	0.427	AT1G06550	Potri.002G057700	-
pou32605	2	0.765187	1.75e-103	0.797	0.547	AT3G55280	Potri.016G079800	RIBOSOMAL PROTEIN L23AB (RPL23AB)
pou15038	2	0.681885	5.14e-103	0.834	0.649	AT4G35920	Potri.005G110000	MID1-COMPLEMENTING ACTIVITY 1 (MCA1)
pou18154	2	0.712943	7.59e-103	0.381	0.105	AT2G03720	Potri.010G140200	MORPHOGENESIS OF ROOT HAIR 6 (MRH6)
pou16233	2	0.732976	5.04e-102	0.7	0.395	AT5G42560	Potri.005G237900	-
pou15894	2	0.713124	5.5e-102	0.562	0.247	AT1G09160	Potri.005G021200	-
pou35195	2	0.679594	6.06e-102	0.601	0.28	AT1G48480	Potri.015G035500	RECEPTOR-LIKE KINASE 1 (RKL1)
pou16532	2	0.602163	3.17e-101	0.89	0.773	AT1G34030	Potri.005G211200	-
pou18445	2	0.702416	3.07e-100	0.863	0.747	AT5G17190	Potri.010G108000	-
pou32439	2	0.62919	5.11e-99	0.874	0.77	AT1G56340	Potri.013G009500	CALRETICULIN 1A (CRT1a)
pou16534	2	0.596587	1.95e-97	0.508	0.207	AT5G28150	Potri.005G210800	-
pou19345	2	0.695525	4.42e-97	0.523	0.223	AT3G16850	Potri.010G005500	-
pou32730	2	0.688748	3.66e-95	0.785	0.596	AT3G11750	Potri.016G067200	(FOLB1)
pou13028	2	0.609251	6.48e-94	0.786	0.628	AT5G52840	Potri.004G071900	-
pou16194	2	0.720918	1.57e-93	0.716	0.469	AT1G75840	Potri.005G242000	RAC-LIKE GTP BINDING PROTEIN 5 (ARAC5)
pou33826	2	0.597981	1.85e-93	0.627	0.324	AT3G54120	Potri.016G110200	-
pou24497	2	0.872597	3.07e-92	0.572	0.28	AT1G51560	Potri.008G006400	-
pou02778	2	0.740144	5.97e-90	0.893	0.714	AT3G16240	Potri.001G186700	DELTA TONOPLAST INTEGRAL PROTEIN (DELTA-TIP)
pou16635	2	0.609177	1.01e-89	0.651	0.337	AT1G71790	Potri.005G199600	CAPPING PROTEIN B (CPB)
pou11050	2	0.70814	5.51e-89	0.771	0.441	AT1G46480	Potri.002G124100	WUSCHEL RELATED HOMEOBOX 4 (WOX4)
pou14823	2	0.680007	9.25e-89	0.701	0.394	AT4G33985	Potri.005G138100	-
pou37747	2	0.624811	6.04e-88	0.269	0.061	AT5G50360	Potri.012G094400	(AITR5)
pou30051	2	0.599419	2.71e-87	0.615	0.276	AT1G78020	Potri.007G089200	FCS LIKE ZINC FINGER 6 (FLZ6)
pou08169	2	0.71639	8.49e-86	0.505	0.203	AT4G20260	Potri.003G157100	PLASMA-MEMBRANE ASSOCIATED CATION-BINDING PROTEIN 1 (PCAP1)
pou32485	2	0.736323	8.57e-86	0.767	0.576	AT1G56700	Potri.013G005100	-
pou03728	2	0.636177	4.2e-85	0.703	0.462	AT4G10840	Potri.001G087800	KINESIN LIGHT CHAIN-RELATED 1 (KLCR1)
pou14741	2	0.621282	4.55e-85	0.768	0.598	AT5G67500	Potri.005G146800	VOLTAGE DEPENDENT ANION CHANNEL 2 (VDAC2)
pou06898	2	0.62116	3.35e-84	0.782	0.637	AT1G54270	Potri.006G225700	EIF4A-2 (EIF4A-2)
pou32645	2	0.616437	3.41e-84	0.799	0.634	AT3G52590	Potri.012G024300	UBIQUITIN EXTENSION PROTEIN 1 (UBQ1)
pou25405	2	0.681024	8.66e-82	0.455	0.167	AT3G61750	Potri.014G098700	-
pou32479	2	0.61181	3.22e-81	0.439	0.155	AT5G57560	Potri.013G005700	TOUCH 4 (TCH4)
pou05650	2	0.615712	2.41e-80	0.81	0.6	AT3G53990	Potri.006G092700	UNIVERSAL STRESS PROTEIN (ATUSP)
pou17948	2	0.644118	4.88e-80	0.709	0.479	AT1G13950	Potri.010G162800	EUKARYOTIC ELONGATION FACTOR 5A-1 (ELF5A-1)
pou13861	2	0.616644	6.04e-80	0.626	0.359	AT4G34660	Potri.004G161300	SH3 DOMAIN-CONTAINING PROTEIN 2 (SH3P2)
pou39718	2	0.687548	1e-79	0.733	0.521	AT3G10920	Potri.019G057300	MANGANESE SUPEROXIDE DISMUTASE 1 (MSD1)
pou36382	2	0.64204	1.1e-78	0.739	0.597	AT3G49720	Potri.009G082400	(CGR2)
pou07227	2	0.619488	1.19e-77	0.587	0.266	AT4G32280	Potri.006G255200	INDOLE-3-ACETIC ACID INDUCIBLE 29 (IAA29)
pou21466	2	0.664858	2.4e-77	0.669	0.47	AT3G12290	Potri.011G100800	METHYLENETETRAHYDROFOLATE DEHYDROGENASE/METHENYLTETRAHYDROFOLATE CYCLOHYDROLASE (MTHFD1)
pou37774	2	0.831758	2.49e-77	0.545	0.251	AT5G63180	Potri.012G091500	-
pou19632	2	0.636837	5.87e-77	0.46	0.179	AT4G28250	Potri.019G101900	EXPANSIN B3 (EXPB3)
pou23759	2	0.618806	1.31e-75	0.785	0.621	AT1G79550	Potri.008G084400	PHOSPHOGLYCERATE KINASE (PGK)
pou14042	2	0.605853	1.43e-71	0.563	0.298	AT4G38690	Potri.004G172000	-
pou26694	2	0.641405	1.91e-69	0.66	0.384	-	Potri.017G084700
pou06104	2	0.593541	6.13e-69	0.716	0.513	AT2G06050	Potri.006G142800	OXOPHYTODIENOATE-REDUCTASE 3 (OPR3)
pou07180	2	0.624449	1.66e-67	0.688	0.472	AT4G32390	Potri.006G252500	-
pou37462	2	0.589865	2.07e-64	0.785	0.651	AT5G62300	Potri.012G128300	-
pou36191	2	0.662346	1.93e-62	0.82	0.612	AT3G20820	Potri.009G064300	-
pou08848	2	0.586278	3.45e-62	0.67	0.447	AT2G35470	Potri.003G095500	-
pou12328	2	0.582524	1.45e-61	0.763	0.655	AT1G12000	Potri.004G003800	-
pou25138	2	0.604137	4.51e-61	0.722	0.524	AT3G60900	Potri.014G071700	FASCICLIN-LIKE ARABINOGALACTAN-PROTEIN 10 (FLA10)
pou14418	2	0.631959	8.45e-61	0.628	0.381	AT2G17230	Potri.004G206600	EXORDIUM LIKE 5 (EXL5)
pou16006	2	0.586384	1.17e-56	0.675	0.42	AT3G62020	Potri.005G001300	GERMIN-LIKE PROTEIN 10 (GLP10)
pou30858	2	0.582794	6.94e-56	0.666	0.438	AT4G36360	Potri.007G018100	BETA-GALACTOSIDASE 3 (BGAL3)
pou04578	2	0.707263	7.17e-56	0.518	0.285	AT1G58170	Potri.001G009100	-
pou32693	2	0.673256	3.1e-55	0.64	0.388	AT3G11660	Potri.016G071500	NDR1/HIN1-LIKE 1 (NHL1)
pou29311	2	0.66155	1.13e-49	0.631	0.398	AT5G10770	Potri.018G015100	-
pou26361	2	0.930204	1.55e-08	0.94	0.924	-	-
pou18877	3	2.03605	0	0.727	0.126	AT1G47960	Potri.010G063000	CELL WALL / VACUOLAR INHIBITOR OF FRUCTOSIDASE 1 (C/VIF1)
pou36750	3	1.58603	1.29e-275	0.499	0.059	AT2G16385	Potri.009G119900	CASPARIAN STRIP INTEGRITY FACTOR 1 (CIF1)
pou37587	3	1.33484	5.41e-265	0.785	0.196	AT5G07330	Potri.012G111000	-
pou31149	3	0.916226	5.49e-243	0.73	0.162	AT2G20830	Potri.013G145600	-
pou32392	3	0.714149	3.66e-214	0.54	0.093	AT4G15920	Potri.013G013800	(SWEET17)
pou17637	3	0.782738	4.9e-211	0.478	0.073	AT5G05790	Potri.010G193000	-
pou21247	3	0.741886	6.85e-211	0.587	0.114	AT5G53760	Potri.011G121600	MILDEW RESISTANCE LOCUS O 11 (MLO11)
pou38262	3	1.21188	9.3e-202	0.714	0.228	AT1G18300	Potri.012G044300	NUDIX HYDROLASE HOMOLOG 4 (NUDT4)
pou24813	3	0.625094	2.27e-196	0.428	0.061	AT5G42690	Potri.014G034800	-
pou33751	3	0.615745	1.45e-189	0.47	0.075	AT3G11210	Potri.016G115800	-
pou27784	3	1.00725	6.73e-189	0.802	0.26	AT3G03341	Potri.017G128600	-
pou20652	3	1.28398	8.58e-177	0.943	0.46	AT2G02130	Potri.T011200	LOW-MOLECULAR-WEIGHT CYSTEINE-RICH 68 (LCR68)
pou35516	3	1.00285	4.89e-176	0.372	0.051	AT4G27590	Potri.015G003800	-
pou17144	3	2.64863	1.86e-169	0.293	0.03	AT2G36540	Potri.010G244400	-
pou09078	3	0.88355	1.59e-168	0.343	0.045	AT1G54050	Potri.003G071100	-
pou31569	3	1.33494	1.91e-167	0.649	0.175	AT4G24340	Potri.013G101000	-
pou37210	3	1.33879	1.41e-164	0.706	0.267	AT5G22250	Potri.009G161500	CCR4- ASSOCIATED FACTOR 1B (CAF1b)
pou35198	3	1.10875	2.9e-160	0.841	0.408	AT1G18300	Potri.015G035000	NUDIX HYDROLASE HOMOLOG 4 (NUDT4)
pou17615	3	1.1106	2.49e-158	0.579	0.156	AT1G53540	Potri.010G195700	-
pou29942	3	1.15434	6.04e-158	0.543	0.132	AT5G08350	Potri.007G075700	-
pou11362	3	0.82098	2.57e-157	0.459	0.093	AT1G77920	Potri.002G090700	TGACG SEQUENCE-SPECIFIC BINDING PROTEIN 7 (TGA7)
pou18880	3	0.650115	2.18e-155	0.709	0.212	AT4G13540	Potri.010G062600	ANTHER DEHISCENCE REPRESSOR (ADR)
pou23457	3	0.853067	2.93e-152	0.875	0.359	AT3G25560	Potri.008G110300	NSP-INTERACTING KINASE 2 (NIK2)
pou27760	3	0.589371	4.28e-151	0.541	0.129	AT5G37660	Potri.017G130800	PLASMODESMATA-LOCATED PROTEIN 7 (PDLP7)
pou10302	3	1.17986	5.16e-146	0.937	0.68	AT1G02930	Potri.T035300	GLUTATHIONE S-TRANSFERASE 6 (GSTF6)
pou14359	3	1.03488	1.35e-144	0.764	0.344	AT5G22250	Potri.004G200400	CCR4- ASSOCIATED FACTOR 1B (CAF1b)
pou14245	3	1.14472	1.52e-142	0.65	0.235	AT2G29500	Potri.009G148000	-
pou22351	3	1.12708	2.01e-142	0.335	0.051	AT1G11740	Potri.011G004400	-
pou30117	3	0.724421	5.45e-142	0.688	0.232	AT4G33950	Potri.007G096400	OPEN STOMATA 1 (OST1)
pou37110	3	1.1633	2.97e-140	0.815	0.424	AT2G27830	Potri.009G149200	-
pou25706	3	0.76174	1.33e-139	0.691	0.251	AT1G02860	Potri.014G130300	NITROGEN LIMITATION ADAPTATION (NLA)
pou18438	3	0.94109	3.89e-139	0.709	0.271	AT1G14870	Potri.010G108800	PLANT CADMIUM RESISTANCE 2 (PCR2)
pou28511	3	0.882137	3.55e-138	0.855	0.427	AT1G67090	Potri.018G091401	RIBULOSE BISPHOSPHATE CARBOXYLASE SMALL CHAIN 1A (RBCS1A)
pou23748	3	0.751905	5.29e-138	0.486	0.128	AT1G01550	Potri.008G085600	BYPASS 1 (BPS1)
pou01874	3	1.09674	1.31e-137	0.839	0.433	AT2G30020	Potri.001G278500	(AP2C1)
pou30729	3	0.674372	6.45e-137	0.543	0.141	AT5G67600	Potri.007G005400	WINDHOSE 1 (WIH1)
pou24655	3	0.647123	3.94e-134	0.787	0.274	AT5G67360	Potri.014G018900	(ARA12)
pou10714	3	1.23694	5.72e-134	0.725	0.313	AT3G61460	Potri.002G161900	BRASSINOSTEROID-RESPONSIVE RING-H2 (BRH1)
pou25965	3	1.24226	3.45e-133	0.743	0.335	AT1G05010	Potri.014G159000	ETHYLENE-FORMING ENZYME (EFE)
pou37107	3	0.704992	3.89e-133	0.758	0.261	AT3G44735	Potri.009G148900	PHYTOSULFOKINE 3 PRECURSOR (PSK3)
pou38774	3	0.653524	1.25e-132	0.657	0.194	-	Potri.017G098000
pou18951	3	0.68154	2.86e-129	0.384	0.078	AT4G27670	Potri.010G053400	HEAT SHOCK PROTEIN 21 (HSP21)
pou14392	3	0.749864	2.2e-126	0.265	0.035	AT1G08320	Potri.004G203400	TGACG (TGA) MOTIF-BINDING PROTEIN 9 (TGA9)
pou03716	3	0.972299	2.27e-124	0.852	0.447	AT5G42050	Potri.001G088800	ASPARAGINE-RICH PROTEIN (NRP)
pou30054	3	0.824548	1.29e-123	0.332	0.059	AT5G65140	Potri.005G077200	TREHALOSE-6-PHOSPHATE PHOSPHATASE J (TPPJ)
pou05562	3	0.989845	1.51e-123	0.828	0.416	AT3G09390	Potri.006G085200	METALLOTHIONEIN 2A (MT2A)
pou20020	3	1.04956	2.25e-122	0.379	0.077	AT4G32480	Potri.019G074400	-
pou03078	3	0.859396	1.71e-121	0.769	0.367	AT5G47230	Potri.001G154200	ETHYLENE RESPONSIVE ELEMENT BINDING FACTOR 5 (ERF5)
pou31571	3	1.31404	2.62e-121	0.774	0.347	AT4G24350	Potri.013G100800	-
pou36589	3	0.611979	1.15e-120	0.397	0.087	AT1G49620	Potri.009G103600	(ICK5)
pou10675	3	1.18226	3.04e-120	0.476	0.135	AT2G46240	Potri.002G166300	BCL-2-ASSOCIATED ATHANOGENE 6 (BAG6)
pou17434	3	0.705854	3.9e-119	0.67	0.219	AT5G62200	Potri.010G214400	EMBRYO-SPECIFIC PROTEIN 3B (ATS3B)
pou36041	3	0.907044	9.87e-119	0.571	0.201	AT1G07400	Potri.009G049800	-
pou02238	3	0.596133	1.25e-118	0.615	0.192	AT1G03230	Potri.001G240600	-
pou00652	3	0.679873	1.97e-117	0.792	0.346	AT5G53870	Potri.001G398800	EARLY NODULIN-LIKE PROTEIN 1 (ENODL1)
pou30583	3	0.83252	4.43e-117	0.512	0.139	AT2G20560	Potri.007G135800	DNAJ PROTEIN (DNAJ)
pou32108	3	0.736672	9.06e-117	0.764	0.333	AT2G30620	Potri.013G042700	HISTONE 1.2 (H1.2)
pou18064	3	0.836885	2.03e-116	0.859	0.438	AT3G17210	Potri.010G150700	HEAT STABLE PROTEIN 1 (HS1)
pou27122	3	0.933084	1.46e-115	0.87	0.522	AT2G22500	Potri.017G047800	UNCOUPLING PROTEIN 5 (UCP5)
pou15360	3	0.950527	1.21e-114	0.475	0.134	AT5G65140	Potri.005G077200	TREHALOSE-6-PHOSPHATE PHOSPHATASE J (TPPJ)
pou08390	3	0.652469	1.24e-114	0.769	0.315	AT4G24220	Potri.003G134500	VEIN PATTERNING 1 (VEP1)
pou24989	3	0.729062	2e-113	0.751	0.287	AT5G51160	Potri.014G050532	-
pou08350	3	1.39224	2.15e-113	0.433	0.115	AT4G11070	Potri.003G138600	(WRKY41)
pou14255	3	0.720912	1.09e-112	0.39	0.088	AT3G44735	Potri.004G188200	PHYTOSULFOKINE 3 PRECURSOR (PSK3)
pou18242	3	1.0029	8.57e-112	0.554	0.197	AT1G25560	Potri.010G129200	TEMPRANILLO 1 (TEM1)
pou12393	3	0.726089	1.33e-111	0.872	0.56	AT1G11840	Potri.004G013200	GLYOXALASE I HOMOLOG (GLX1)
pou11515	3	0.812902	2.67e-111	0.889	0.512	AT1G76980	Potri.002G075400	-
pou00458	3	0.819071	3.6e-111	0.592	0.22	AT5G54585	Potri.001G409600	-
pou36040	3	0.790972	5.92e-111	0.54	0.179	AT1G07400	Potri.009G049800	-
pou30590	3	0.782855	7.72e-111	0.548	0.195	AT2G20560	Potri.007G136700	DNAJ PROTEIN (DNAJ)
pou07460	3	0.868928	1.29e-110	0.584	0.209	AT5G24800	Potri.006G277800	BASIC LEUCINE ZIPPER 9 (BZIP9)
pou14435	3	1.05156	2.08e-110	0.563	0.208	AT1G76490	Potri.004G208500	HYDROXY METHYLGLUTARYL COA REDUCTASE 1 (HMG1)
pou31938	3	0.712956	2.12e-110	0.885	0.529	AT1G08570	Potri.013G061200	ATYPICAL CYS HIS RICH THIOREDOXIN 4 (ACHT4)
pou37096	3	1.07871	1.47e-109	0.587	0.222	AT1G07400	Potri.009G148000	-
pou18621	3	1.18808	1.58e-108	0.571	0.211	AT2G32150	Potri.010G089300	-
pou37634	3	0.64905	4.41e-108	0.719	0.309	AT2G47140	Potri.012G105700	SHORT-CHAIN DEHYDROGENASE REDUCTASE 5 (SDR5)
pou11212	3	0.649253	7.45e-108	0.491	0.145	AT1G09970	Potri.002G106800	(LRR XI-23)
pou10339	3	0.628936	7.68e-108	0.759	0.303	-	Potri.002G206700
pou16326	3	0.66445	1.27e-106	0.979	0.91	AT3G51030	Potri.005G232700	THIOREDOXIN H-TYPE 1 (TRX1)
pou13053	3	0.814717	2.62e-106	0.655	0.271	AT4G25700	Potri.004G074000	BETA-HYDROXYLASE 1 (BETA-OHASE 1)
pou23296	3	1.15882	1.14e-104	0.634	0.268	AT5G17350	Potri.008G127200	-
pou08978	3	1.12881	5.59e-104	0.633	0.276	AT4G16820	Potri.003G081500	PHOSPHOLIPASE A I BETA 2 (PLA-I{beta]2)
pou19506	3	0.79294	6.35e-104	0.286	0.051	AT1G73330	Potri.019G124400	DROUGHT-REPRESSED 4 (DR4)
pou21352	3	0.944097	7e-103	0.603	0.236	AT3G14440	Potri.011G112400	NINE-CIS-EPOXYCAROTENOID DIOXYGENASE 3 (NCED3)
pou15860	3	0.690619	2.49e-101	0.709	0.312	-	-
pou37604	3	0.622781	1.07e-100	0.836	0.42	-	Potri.012G108701
pou03504	3	0.948416	1.98e-100	0.722	0.345	AT5G51990	Potri.001G110700	C-REPEAT-BINDING FACTOR 4 (CBF4)
pou08597	3	1.03922	9.18e-100	0.652	0.292	AT2G45360	Potri.003G115200	-
pou00064	3	0.706927	1.47e-99	0.53	0.177	AT2G34730	Potri.001G466800	-
pou11460	3	0.804967	2.73e-99	0.837	0.447	AT1G01720	Potri.002G081000	(ATAF1)
pou17655	3	0.78828	4.35e-99	0.715	0.341	AT2G40000	Potri.010G191300	ORTHOLOG OF SUGAR BEET HS1 PRO-1 2 (HSPRO2)
pou38278	3	0.711316	6.76e-99	0.426	0.121	AT1G73500	Potri.012G043200	MAP KINASE KINASE 9 (MKK9)
pou35515	3	0.738119	9.92e-97	0.629	0.261	AT5G54140	Potri.015G004100	IAA-LEUCINE-RESISTANT (ILR1)-LIKE 3 (ILL3)
pou14243	3	1.07372	3.78e-96	0.75	0.416	AT2G29500	Potri.009G147900	-
pou18063	3	0.699257	3.89e-96	0.834	0.425	AT3G17210	Potri.010G150800	HEAT STABLE PROTEIN 1 (HS1)
pou12068	3	0.850142	1.09e-95	0.915	0.64	AT2G17880	Potri.002G020800	DNA J PROTEIN C24 (DJC24)
pou16699	3	0.751152	4.74e-94	0.719	0.373	AT1G18740	Potri.005G192600	-
pou06068	3	0.717716	2.45e-93	0.841	0.472	AT1G19210	Potri.006G138800	(ERF017)
pou26142	3	0.618141	3.11e-93	0.854	0.46	AT4G12800	Potri.014G175600	PHOTOSYSTEM I SUBUNIT L (PSAL)
pou34979	3	0.987495	4.73e-93	0.776	0.503	AT1G74310	Potri.015G056900	HEAT SHOCK PROTEIN 101 (HSP101)
pou22717	3	0.903967	1.48e-92	0.564	0.243	AT1G12990	Potri.008G186000	-
pou38586	3	1.36128	2.81e-92	0.364	0.096	AT5G54165	Potri.015G004800	-
pou36736	3	0.666054	3.81e-92	0.345	0.082	AT5G66440	Potri.009G119000	-
pou17515	3	1.02804	4.91e-92	0.694	0.375	AT3G12580	Potri.010G206600	HEAT SHOCK PROTEIN 70 (HSP70)
pou29494	3	0.668458	6.17e-92	0.841	0.469	AT3G50820	Potri.007G033700	PHOTOSYSTEM II SUBUNIT O-2 (PSBO2)
pou34784	3	0.779556	1.16e-91	0.709	0.328	AT1G70420	Potri.015G076400	-
pou37674	3	0.684055	1.77e-91	0.852	0.488	AT5G50740	Potri.012G101400	-
pou22371	3	0.614941	5.85e-91	0.67	0.284	AT1G11700	Potri.011G003300	-
pou35508	3	0.962174	2.81e-90	0.821	0.479	AT1G32928	Potri.015G004800	-
pou21030	3	0.643662	3.28e-90	0.815	0.435	AT1G79040	Potri.011G142200	PHOTOSYSTEM II SUBUNIT R (PSBR)
pou29361	3	0.708736	3.79e-90	0.846	0.516	AT5G10695	Potri.018G007300	-
pou34761	3	0.693958	6.12e-90	0.839	0.555	AT5G63030	Potri.015G078900	GLUTAREDOXIN C1 (GRXC1)
pou39864	3	0.873496	1.72e-89	0.618	0.269	AT2G32150	Potri.008G151700	-
pou35856	3	1.1846	5.05e-89	0.528	0.185	AT2G28790	Potri.009G028800	-
pou28960	3	0.760586	5.77e-89	0.75	0.402	AT5G21940	Potri.018G048100	-
pou25383	3	0.616504	1.49e-88	0.496	0.184	AT4G11070	Potri.014G096200	(WRKY41)
pou16016	3	0.951668	4.82e-87	0.711	0.361	AT1G76650	Potri.005G259900	CALMODULIN-LIKE 38 (CML38)
pou04127	3	0.727791	5.6e-87	0.779	0.482	AT2G02360	Potri.001G050100	PHLOEM PROTEIN 2-B10 (PP2-B10)
pou17577	3	0.679627	1.03e-85	0.81	0.487	AT3G11410	Potri.010G199600	PROTEIN PHOSPHATASE 2CA (PP2CA)
pou05830	3	0.58456	3.81e-85	0.499	0.193	AT2G28330	Potri.006G112600	(SMR11)
pou20953	3	0.652071	2.42e-84	0.489	0.179	AT3G61460	Potri.011G150800	BRASSINOSTEROID-RESPONSIVE RING-H2 (BRH1)
pou33012	3	1.09825	2.53e-84	0.668	0.347	AT5G06760	Potri.016G046400	LATE EMBRYOGENESIS ABUNDANT 4-5 (LEA4-5)
pou34805	3	0.716291	4.86e-84	0.737	0.367	AT1G60190	Potri.015G074200	PLANT U-BOX 19 (PUB19)
pou33216	3	0.887747	4.86e-84	0.834	0.559	AT3G56880	Potri.016G029600	-
pou27599	3	1.41141	7.28e-84	0.603	0.299	AT5G52740	Potri.017G147000	-
pou17145	3	0.895399	1.28e-83	0.34	0.087	AT2G36540	Potri.010G244200	-
pou30559	3	0.786555	4.87e-83	0.585	0.254	AT4G04885	Potri.007G134000	PCF11P-SIMILAR PROTEIN 4 (PCFS4)
pou36341	3	0.709905	2.33e-82	0.719	0.395	AT2G23970	Potri.009G078200	-
pou34896	3	0.702613	2.58e-82	0.764	0.456	AT5G62670	Potri.015G066000	H(+)-ATPASE 11 (HA11)
pou30822	3	0.680816	7.3e-82	0.837	0.479	AT2G18050	Potri.007G014200	HISTONE H1-3 (HIS1-3)
pou18057	3	0.629547	1.97e-81	0.564	0.25	AT1G48040	Potri.010G151500	-
pou36438	3	0.772123	1.73e-79	0.462	0.172	AT1G27730	Potri.009G089400	SALT TOLERANCE ZINC FINGER (STZ)
pou21059	3	0.766457	1.05e-78	0.807	0.475	AT4G21920	Potri.011G139400	-
pou27724	3	0.726033	5.69e-78	0.756	0.414	AT5G37490	Potri.017G135000	-
pou24012	3	0.637999	6.36e-78	0.792	0.473	AT3G11410	Potri.008G059200	PROTEIN PHOSPHATASE 2CA (PP2CA)
pou14704	3	0.59955	1.61e-77	0.824	0.582	-	-
pou08613	3	0.822152	2.98e-77	0.512	0.202	AT4G12410	Potri.003G113100	SMALL AUXIN UPREGULATED RNA 35 (SAUR35)
pou36574	3	0.751353	5.16e-77	0.571	0.258	-	Potri.009G101900
pou24564	3	0.755965	3.55e-76	0.824	0.517	AT2G32190	Potri.014G009700	CYSTEINE-RICH TRANSMEMBRANE MODULE 4 (ATHCYSTM4)
pou33453	3	0.75221	9.44e-75	0.805	0.502	AT5G56010	Potri.016G003400	HEAT SHOCK PROTEIN 81-3 (HSP81-3)
pou10690	3	0.911517	1.62e-74	0.467	0.176	AT2G46140	Potri.002G165000	LATE EMBRYOGENESIS ABUNDANT 27 (LEA27)
pou24645	3	0.842557	1.74e-74	0.649	0.328	AT1G27730	Potri.014G017300	SALT TOLERANCE ZINC FINGER (STZ)
pou11064	3	0.714222	2.03e-74	0.392	0.127	-	Potri.002G122800
pou22443	3	0.622144	2.1e-74	0.55	0.242	AT3G16720	Potri.008G219200	TOXICOS EN LEVADURA 2 (ATL2)
pou25292	3	0.85153	3.05e-74	0.615	0.316	AT3G61460	Potri.014G087700	BRASSINOSTEROID-RESPONSIVE RING-H2 (BRH1)
pou08078	3	0.680698	7.15e-74	0.764	0.412	AT1G12060	Potri.003G167500	BCL-2-ASSOCIATED ATHANOGENE 5 (BAG5)
pou00461	3	0.607164	4.28e-72	0.776	0.417	AT5G48150	Potri.001G415200	PHYTOCHROME A SIGNAL TRANSDUCTION 1 (PAT1)
pou13585	3	0.663241	1.5e-71	0.789	0.513	AT4G15093	Potri.004G135300	(LIGB)
pou11255	3	0.75554	3.72e-71	0.831	0.583	AT4G24380	Potri.002G102500	-
pou23116	3	0.647543	6.27e-71	0.683	0.341	AT1G14520	Potri.008G144500	MYO-INOSITOL OXYGENASE 1 (MIOX1)
pou29548	3	0.653709	7.83e-71	0.457	0.171	AT4G37180	Potri.007G039400	ULT1 INTERACTING FACTOR 1 (UIF1)
pou30042	3	0.611851	2.68e-70	0.285	0.072	AT4G39830	Potri.T079500	CUPREDOXIN SUPERFAMILY PROTEIN (AO)
pou18055	3	0.66619	1.09e-69	0.914	0.723	AT5G54940	Potri.010G151700	-
pou33619	3	0.727002	6.83e-69	0.498	0.207	AT3G03280	Potri.T141900	-
pou31930	3	0.711658	1.02e-67	0.548	0.236	-	Potri.013G062300
pou06908	3	0.580709	1.46e-67	0.686	0.387	AT2G26170	Potri.006G226700	CYTOCHROME P450, FAMILY 711, SUBFAMILY A, POLYPEPTIDE 1 (CYP711A1)
pou27598	3	1.09684	3.59e-67	0.589	0.299	AT5G52740	Potri.017G147000	-
pou12289	3	0.671422	2.05e-66	0.587	0.283	AT5G42380	Potri.002G001400	CALMODULIN LIKE 37 (CML37)
pou36206	3	0.651823	4.91e-66	0.589	0.277	AT3G45640	Potri.009G066100	MITOGEN-ACTIVATED PROTEIN KINASE 3 (MPK3)
pou19885	3	1.07607	2.41e-65	0.47	0.203	AT1G07400	Potri.019G081200	-
pou14784	3	0.61142	4.27e-65	0.556	0.267	AT5G67250	Potri.005G141800	SKP1/ASK1-INTERACTING PROTEIN 2 (SKIP2)
pou37189	3	0.632029	4.45e-65	0.826	0.545	AT2G27080	Potri.009G158900	NDR/HIN1-LIKE 13 (NHL13)
pou05664	3	1.0258	7.53e-64	0.442	0.177	AT1G53540	Potri.006G093500	-
pou19978	3	0.594125	1.25e-63	0.393	0.13	AT5G53390	Potri.019G071000	FOLDED PETAL 1 (FOP1)
pou01381	3	0.911596	1.95e-63	0.605	0.327	AT5G13180	Potri.001G325100	NAC DOMAIN CONTAINING PROTEIN 83 (NAC083)
pou28452	3	0.654048	2.42e-63	0.649	0.363	AT5G57655	Potri.T093900	-
pou24864	3	0.637486	2.12e-62	0.315	0.099	-	Potri.014G038500
pou28391	3	0.687441	3.39e-62	0.753	0.501	AT2G23810	Potri.018G099800	TETRASPANIN8 (TET8)
pou35940	3	0.637039	3.01e-61	0.613	0.336	AT1G07400	Potri.009G039200	-
pou27656	3	1.27648	6.44e-61	0.281	0.079	AT5G24000	Potri.017G142900	-
pou01911	3	0.671785	9.19e-61	0.818	0.63	AT3G12630	Potri.001G269400	STRESS ASSOCIATED PROTEIN 5 (SAP5)
pou00037	3	0.649021	2.01e-60	0.698	0.419	AT3G13310	Potri.001G469600	DNA J PROTEIN C66 (DJC66)
pou24167	3	0.775635	7.56e-60	0.306	0.094	AT4G30230	Potri.008G043300	-
pou34797	3	0.594429	1.84e-59	0.585	0.318	AT2G36330	Potri.015G075100	CASP-LIKE PROTEIN 4A3 (CASPL4A3)
pou25306	3	0.838219	5.6e-59	0.592	0.327	AT3G61460	Potri.014G087700	BRASSINOSTEROID-RESPONSIVE RING-H2 (BRH1)
pou33539	3	0.600527	1.31e-58	0.442	0.183	AT3G56400	Potri.016G137900	WRKY DNA-BINDING PROTEIN 70 (WRKY70)
pou23300	3	0.586859	1.45e-56	0.59	0.32	AT2G01100	Potri.008G126800	-
pou19453	3	0.721698	1.56e-56	0.491	0.232	AT4G27950	Potri.019G131300	CYTOKININ RESPONSE FACTOR 4 (CRF4)
pou27718	3	0.856093	5.95e-56	0.797	0.607	AT4G02890	Potri.017G135600	(UBQ14)
pou03058	3	0.665585	6.03e-55	0.766	0.526	AT5G47430	Potri.001G156000	-
pou37748	3	0.685256	9.6e-55	0.642	0.394	AT5G63320	Potri.012G094300	NUCLEAR PROTEIN X1 (NPX1)
pou38516	3	0.632436	3.14e-53	0.624	0.337	AT3G49220	Potri.012G014500	PECTIN METHYLESTERASE 34 (PME34)
pou31235	3	0.61529	8.1e-53	0.676	0.417	AT4G28300	Potri.013G131600	-
pou04940	3	0.598789	1.47e-52	0.728	0.441	AT3G56880	Potri.006G032300	-
pou40119	3	0.730377	3.52e-52	0.322	0.114	AT1G53540	Potri.008G062300	-
pou40120	3	0.894738	7.79e-51	0.561	0.322	AT1G53540	Potri.008G062300	-
pou06906	3	0.685098	1.2e-50	0.416	0.181	AT4G33050	Potri.006G226400	EMBRYO SAC DEVELOPMENT ARREST 39 (EDA39)
pou32502	3	0.659143	1.26e-49	0.325	0.126	AT1G09460	Potri.013G003500	-
pou25211	3	0.658571	1.6e-49	0.717	0.466	AT2G45760	Potri.014G078700	BON ASSOCIATION PROTEIN 2 (BAP2)
pou38145	3	0.904361	1.63e-48	0.62	0.37	AT3G02550	Potri.012G056800	LOB DOMAIN-CONTAINING PROTEIN 41 (LBD41)
pou20726	3	0.59984	5.91e-48	0.763	0.534	AT2G26560	Potri.T050800	PHOSPHOLIPASE A 2A (PLA2A)
pou23053	3	0.608796	8.18e-48	0.522	0.264	AT2G32150	Potri.008G151700	-
pou03503	3	0.656487	2.4e-47	0.634	0.359	AT4G25480	Potri.001G110800	DEHYDRATION RESPONSE ELEMENT B1A (DREB1A)
pou27600	3	0.979085	6.55e-47	0.47	0.245	AT5G52740	Potri.017G147000	-
pou16931	3	0.586384	7.25e-47	0.633	0.385	AT1G22220	Potri.005G166500	AUXIN UP-REGULATED F-BOX PROTEIN 2 (AUF2)
pou16962	3	0.636461	1.9e-43	0.776	0.58	AT4G08950	Potri.005G163700	EXORDIUM (EXO)
pou18756	3	0.773015	2.58e-43	0.364	0.159	AT3G23170	Potri.010G073900	PROLINE/SERINE-RICH PROTEIN (PRP)
pou28466	3	0.602686	4.17e-43	0.585	0.336	AT4G25810	Potri.018G095200	XYLOGLUCAN ENDOTRANSGLYCOSYLASE 6 (XTR6)
pou20901	3	0.661104	1.38e-41	0.45	0.23	AT1G07090	Potri.011G156600	LIGHT SENSITIVE HYPOCOTYLS 6 (LSH6)
pou38222	3	0.587064	1.32e-39	0.491	0.266	AT1G73630	Potri.012G048200	-
pou10191	3	0.639689	1.05e-37	0.265	0.1	AT1G05010	Potri.002G224100	ETHYLENE-FORMING ENZYME (EFE)
pou02461	3	0.601017	2.23e-37	0.263	0.097	AT3G44350	Potri.001G218800	NAC DOMAIN CONTAINING PROTEIN 61 (NAC061)
pou15831	3	0.745223	3.47e-37	0.437	0.227	AT1G09070	Potri.005G026700	SOYBEAN GENE REGULATED BY COLD-2 (SRC2)
pou08654	3	0.785229	4.54e-37	0.462	0.262	AT4G25200	Potri.003G109200	MITOCHONDRION-LOCALIZED SMALL HEAT SHOCK PROTEIN 23.6 (HSP23.6-MITO)
pou05982	3	0.69001	1.33e-32	0.481	0.276	AT5G03240	Potri.001G263000	POLYUBIQUITIN 3 (UBQ3)
pou23206	3	0.686057	8.82e-31	0.302	0.14	AT1G14790	Potri.008G136100	RNA-DEPENDENT RNA POLYMERASE 1 (RDR1)
pou25889	3	0.698239	1.87e-26	0.467	0.294	AT5G48570	Potri.014G149400	(ROF2)
pou27425	3	1.0316	1.33e-23	0.54	0.387	AT4G28440	Potri.017G014400	-
pou37836	3	0.740891	5.04e-23	0.472	0.307	AT4G24690	Potri.012G085700	NEXT TO BRCA1 GENE 1 (NBR1)
pou05206	4	4.36832	0	0.976	0.056	-	Potri.006G056100
pou18141	4	3.73424	0	0.984	0.068	AT3G16920	Potri.010G141600	CHITINASE-LIKE PROTEIN 2 (CTL2)
pou00890	4	3.26095	0	0.927	0.033	AT3G15050	Potri.001G375700	IQ-DOMAIN 10 (IQD10)
pou09663	4	3.20512	0	0.893	0.023	AT1G09610	Potri.004G226800	GLUCURONOXYLAN METHYLTRANSFERASE1 (GXM1)
pou34959	4	3.18485	0	0.972	0.097	AT5G15630	Potri.015G060100	IRREGULAR XYLEM 6 (IRX6)
pou27636	4	3.12433	0	0.908	0.044	AT5G37478	Potri.T059900	-
pou33726	4	3.0516	0	0.938	0.056	AT5G01360	Potri.016G119100	TRICHOME BIREFRINGENCE-LIKE 3 (TBL3)
pou09816	4	2.93853	0	0.952	0.053	AT5G44030	Potri.002G257900	CELLULOSE SYNTHASE A4 (CESA4)
pou05977	4	2.81061	0	0.969	0.139	AT5G03170	Potri.006G129200	FASCICLIN-LIKE ARABINOGALACTAN-PROTEIN 11 (FLA11)
pou38638	4	2.76697	0	0.959	0.35	AT5G54160	Potri.012G006400	O-METHYLTRANSFERASE 1 (OMT1)
pou12874	4	2.73644	0	0.96	0.062	AT4G18780	Potri.004G059600	IRREGULAR XYLEM 1 (IRX1)
pou21233	4	2.69257	0	0.995	0.71	AT3G15480	Potri.011G122700	-
pou20622	4	2.66676	0	0.898	0.038	AT2G03200	Potri.019G002100	ATYPICAL ASPARTIC PROTEASE IN ROOTS 1 (ASPR1)
pou21492	4	2.64151	0	0.831	0.037	AT3G15050	Potri.011G096500	IQ-DOMAIN 10 (IQD10)
pou00611	4	2.61014	0	0.976	0.637	AT3G15480	Potri.001G403600	-
pou23901	4	2.52774	0	0.94	0.14	AT3G55990	Potri.008G069900	ESKIMO 1 (ESK1)
pou04970	4	2.52202	0	0.967	0.31	AT5G12250	Potri.006G035400	BETA-6 TUBULIN (TUB6)
pou03640	4	2.48163	0	0.758	0.095	AT4G23690	Potri.001G096900	DIRIGENT PROTEIN 6 (DIR6)
pou00884	4	2.45125	0	0.826	0.038	AT1G73140	Potri.001G376700	(TBL31)
pou25600	4	2.43101	0	0.877	0.025	AT2G47360	Potri.014G119900	-
pou14469	4	2.42526	0	0.955	0.213	AT2G28315	Potri.004G211900	UDP-XYLOSE TRANSPORTER1 (UXT1)
pou05996	4	2.41708	0	0.929	0.138	AT2G37090	Potri.006G131000	IRREGULAR XYLEM 9 (IRX9)
pou24325	4	2.40824	0	0.769	0.014	AT5G03760	Potri.008G026400	(ATCSLA09)
pou11161	4	2.3597	0	1	0.53	AT1G50010	Potri.002G111900	TUBULIN ALPHA-2 CHAIN (TUA2)
pou03770	4	2.35824	0	0.798	0.152	AT4G24130	Potri.001G084200	-
pou35653	4	2.35707	0	0.936	0.209	AT2G28315	Potri.009G011100	UDP-XYLOSE TRANSPORTER1 (UXT1)
pou36420	4	2.31305	0	0.934	0.286	AT1G10200	Potri.009G087200	WLIM1 (WLIM1)
pou33420	4	2.30627	0	0.87	0.042	AT1G51090	Potri.016G006700	(ATHMAD1)
pou09040	4	2.2655	0	0.917	0.277	AT2G35020	Potri.003G074700	N-ACETYLGLUCOSAMINE-1-PHOSPHATE URIDYLYLTRANSFERASE 2 (GlcNAc1pUT2)
pou10228	4	2.26359	0	0.782	0.08	AT2G04780	Potri.002G223300	FASCICLIN-LIKE ARABINOOGALACTAN 7 (FLA7)
pou14609	4	2.25827	0	0.855	0.038	AT1G09610	Potri.004G226800	GLUCURONOXYLAN METHYLTRANSFERASE1 (GXM1)
pou01767	4	2.24769	0	0.934	0.317	AT2G34410	Potri.001G352300	REDUCED WALL ACETYLATION 3 (RWA3)
pou17507	4	2.24169	0	0.998	0.696	AT2G28760	Potri.010G207200	UDP-XYL SYNTHASE 6 (UXS6)
pou03541	4	2.23519	0	0.722	0.018	AT5G23750	Potri.001G107000	-
pou33676	4	2.2182	0	0.805	0.028	AT2G38320	Potri.016G125500	TRICHOME BIREFRINGENCE-LIKE 34 (TBL34)
pou06391	4	2.1926	0	0.769	0.016	AT5G17420	Potri.006G181900	IRX3 is required for secondary cell wall biosynthesis.
pou06838	4	2.18283	0	0.912	0.374	AT1G02180	Potri.006G220700	-
pou05706	4	2.17684	0	0.832	0.028	AT2G38080	Potri.006G097100	IRREGULAR XYLEM 12 (IRX12)
pou23617	4	2.14902	0	0.743	0.012	AT3G27960	Potri.008G094700	KINESIN LIGHT CHAIN-RELATED 2 (KLCR2)
pou11264	4	2.14901	0	0.917	0.216	AT1G72230	Potri.002G101300	-
pou23621	4	2.12012	0	0.867	0.107	AT3G29360	Potri.008G094300	UDP-GLUCOSE DEHYDROGENASE 2 (UGD2)
pou09986	4	2.10772	0	0.96	0.474	AT2G32720	Potri.002G242500	CYTOCHROME B5 ISOFORM B (CB5-B)
pou36215	4	2.10312	0	0.969	0.444	AT5G12250	Potri.009G067100	BETA-6 TUBULIN (TUB6)
pou32534	4	2.07406	0	0.952	0.292	AT5G03170	Potri.016G088700	FASCICLIN-LIKE ARABINOGALACTAN-PROTEIN 11 (FLA11)
pou30252	4	2.07013	0	0.803	0.032	AT3G18660	Potri.007G107200	PLANT GLYCOGENIN-LIKE STARCH INITIATION PROTEIN 1 (PGSIP1)
pou00477	4	2.05568	0	0.746	0.017	AT5G54690	Potri.001G416800	GALACTURONOSYLTRANSFERASE 12 (GAUT12)
pou18444	4	2.04706	0	0.876	0.247	AT2G01660	Potri.010G108100	PLASMODESMATA-LOCATED PROTEIN 6 (PDLP6)
pou28927	4	2.03056	0	0.838	0.088	AT5G11890	Potri.018G052500	EMBRYO DEFECTIVE 3135 (EMB3135)
pou06931	4	2.02733	0	0.841	0.158	AT5G11890	Potri.006G228600	EMBRYO DEFECTIVE 3135 (EMB3135)
pou17139	4	1.94245	0	0.858	0.129	AT5G06390	Potri.010G244900	FASCICLIN-LIKE ARABINOGALACTAN PROTEIN 17 PRECURSOR (FLA17)
pou03491	4	1.93363	0	0.829	0.067	AT1G62990	Potri.001G112200	KNOTTED-LIKE HOMEOBOX OF ARABIDOPSIS THALIANA 7 (KNAT7)
pou33903	4	1.91309	0	0.86	0.115	AT2G37750	Potri.016G101900	-
pou25347	4	1.88454	0	0.914	0.308	AT2G46225	Potri.014G092300	ABI-1-LIKE 1 (ABIL1)
pou32547	4	1.85359	0	0.848	0.115	AT2G37090	Potri.016G086400	IRREGULAR XYLEM 9 (IRX9)
pou28338	4	1.82173	0	0.775	0.019	AT5G17420	Potri.006G181900	IRX3 is required for secondary cell wall biosynthesis.
pou03934	4	1.81367	0	0.648	0.01	AT1G27440	Potri.001G068100	(GUT2)
pou05601	4	1.81288	0	0.563	0.023	AT5G60020	Potri.006G087500	LACCASE 17 (LAC17)
pou05281	4	1.79023	0	0.798	0.072	AT5G34940	Potri.006G062200	GLUCURONIDASE 3 (GUS3)
pou31717	4	1.78051	0	0.784	0.054	AT3G56230	Potri.013G083800	-
pou29473	4	1.7354	0	0.819	0.107	AT3G50760	Potri.007G031700	GALACTURONOSYLTRANSFERASE-LIKE 2 (GATL2)
pou35724	4	1.72421	0	0.582	0.03	AT3G44220	Potri.009G019600	(NHL17)
pou02271	4	1.71156	0	0.846	0.191	AT3G46440	Potri.001G237200	UDP-XYL SYNTHASE 5 (UXS5)
pou07984	4	1.70269	0	0.836	0.192	AT1G04760	Potri.003G177700	VESICLE-ASSOCIATED MEMBRANE PROTEIN 726 (VAMP726)
pou17091	4	1.69234	0	0.724	0.057	AT1G17745	Potri.010G249600	3-PHOSPHOGLYCERATE DEHYDROGENASE (PGDH)
pou08741	4	1.68213	0	0.539	0.011	AT1G32100	Potri.003G100200	PINORESINOL REDUCTASE 1 (PRR1)
pou17725	4	1.67845	0	0.767	0.094	AT2G40320	Potri.010G184000	TRICHOME BIREFRINGENCE-LIKE 33 (TBL33)
pou29623	4	1.668	0	0.715	0.029	AT5G67210	Potri.007G047000	IRX15-LIKE (IRX15-L)
pou35432	4	1.64727	0	0.779	0.06	AT3G49260	Potri.015G012500	IQ-DOMAIN 21 (iqd21)
pou03550	4	1.64339	0	0.708	0.051	AT5G23860	Potri.001G106100	TUBULIN BETA 8 (TUB8)
pou01418	4	1.60538	0	0.686	0.041	AT5G03170	Potri.001G320800	FASCICLIN-LIKE ARABINOGALACTAN-PROTEIN 11 (FLA11)
pou21707	4	1.59865	0	0.604	0.011	AT1G29200	Potri.011G068300	-
pou31558	4	1.59215	0	0.858	0.222	AT1G33800	Potri.013G102200	GLUCURONOXYLAN METHYLTRANSFERASE 1 (GXMT1)
pou10659	4	1.58797	0	0.715	0.028	AT3G61660	Potri.002G168300	-
pou21759	4	1.55449	0	0.715	0.034	AT4G18780	Potri.011G069600	IRREGULAR XYLEM 1 (IRX1)
pou15550	4	1.53258	0	0.596	0.009	AT3G18660	Potri.005G061600	PLANT GLYCOGENIN-LIKE STARCH INITIATION PROTEIN 1 (PGSIP1)
pou25405	4	1.53122	0	0.808	0.143	AT3G61750	Potri.014G098700	-
pou22740	4	1.51478	0	0.77	0.135	AT1G13180	Potri.008G182700	DISTORTED TRICHOMES 1 (DIS1)
pou05346	4	1.50845	0	0.68	0.017	AT3G15810	Potri.006G067000	-
pou27315	4	1.50105	0	0.611	0.016	AT4G28500	Potri.017G016700	NAC DOMAIN CONTAINING PROTEIN 73 (NAC073)
pou19837	4	1.48242	0	0.822	0.11	AT1G22710	Potri.019G085800	SUCROSE-PROTON SYMPORTER 2 (SUC2)
pou08805	4	1.46966	0	0.396	0.012	AT1G32100	Potri.003G100200	PINORESINOL REDUCTASE 1 (PRR1)
pou03861	4	1.44695	0	0.696	0.025	AT1G30900	Potri.001G075600	VACUOLAR SORTING RECEPTOR 6 (VSR6)
pou21698	4	1.43833	0	0.648	0.026	AT4G18780	Potri.011G069600	IRREGULAR XYLEM 1 (IRX1)
pou20906	4	1.41184	0	0.713	0.136	AT1G30620	Potri.011G156100	MURUS 4 (MUR4)
pou18315	4	1.40841	0	0.705	0.118	AT1G68390	Potri.010G121800	-
pou12737	4	1.39141	0	0.606	0.03	-	Potri.T069850
pou10586	4	1.38718	0	0.691	0.037	AT2G46710	Potri.002G176800	ROP GUANOSINE TRIPHOSPHATASE (GTPASE)-ACTIVATING PROTEIN 3 (ROPGAP3)
pou01853	4	1.37538	0	0.333	0.01	AT5G45840	Potri.001G280200	MALE DISCOVERER1 (MDIS1)
pou00472	4	1.36529	0	0.724	0.128	AT5G54670	Potri.001G416300	KINESIN 3 (ATK3)
pou29475	4	1.36305	0	0.551	0.016	AT3G50770	Potri.007G031900	CALMODULIN-LIKE 41 (CML41)
pou15042	4	1.35163	0	0.696	0.015	AT3G10910	Potri.005G109600	DAF-LIKE GENE 1 (DAFL1)
pou00180	4	1.32364	0	0.661	0.109	AT3G12955	Potri.001G458000	SMALL AUXIN UPREGULATED RNA 74 (SAUR74)
pou24445	4	1.28854	0	0.651	0.093	AT5G06390	Potri.008G012400	FASCICLIN-LIKE ARABINOGALACTAN PROTEIN 17 PRECURSOR (FLA17)
pou30829	4	1.2842	0	0.641	0.081	AT3G51150	Potri.007G014800	-
pou05594	4	1.27235	0	0.378	0.007	AT5G60020	Potri.006G087100	LACCASE 17 (LAC17)
pou08111	4	1.26095	0	0.639	0.061	AT1G03470	Potri.003G164200	NETWORKED 3A (NET3A)
pou24046	4	1.23548	0	0.637	0.095	AT3G55420	Potri.008G055800	-
pou08196	4	1.22952	0	0.617	0.022	AT1G30900	Potri.001G075600	VACUOLAR SORTING RECEPTOR 6 (VSR6)
pou23860	4	1.21913	0	0.468	0.039	AT2G40370	Potri.008G073700	LACCASE 5 (LAC5)
pou17689	4	1.21036	0	0.667	0.04	AT3G55990	Potri.010G187600	ESKIMO 1 (ESK1)
pou21187	4	1.20009	0	0.62	0.014	AT5G54240	Potri.011G126300	-
pou23437	4	1.19901	0	0.582	0.008	AT1G13635	Potri.008G112300	-
pou20239	4	1.18951	0	0.577	0.048	AT5G16490	Potri.019G053300	ROP-INTERACTIVE CRIB MOTIF-CONTAINING PROTEIN 4 (RIC4)
pou35211	4	1.18219	0	0.489	0.008	AT1G17950	Potri.015G033600	MYB DOMAIN PROTEIN 52 (MYB52)
pou38731	4	1.17305	0	0.604	0.072	AT1G63910	Potri.003G132000	MYB DOMAIN PROTEIN 103 (AtMYB103)
pou30579	4	1.17108	0	0.451	0.016	AT4G28500	Potri.007G135300	NAC DOMAIN CONTAINING PROTEIN 73 (NAC073)
pou08835	4	1.17089	0	0.623	0.061	AT1G32170	Potri.003G097300	XYLOGLUCAN ENDOTRANSGLUCOSYLASE/HYDROLASE 30 (XTH30)
pou34498	4	1.16409	0	0.613	0.041	AT4G24910	Potri.015G096900	-
pou27831	4	1.16403	0	0.62	0.075	AT1G66810	Potri.017G119900	(ATC3H14)
pou00714	4	1.15868	0	0.639	0.096	AT1G53290	Potri.001G392700	-
pou35765	4	1.15702	0	0.504	0.005	AT2G31930	Potri.009G024700	-
pou35179	4	1.15198	0	0.579	0.016	AT1G18290	Potri.015G036800	-
pou18179	4	1.14435	0	0.513	0.004	AT1G13635	Potri.010G137300	-
pou05382	4	1.13786	0	0.411	0.006	AT2G41475	Potri.006G069800	EMBRYO-SPECIFIC PROTEIN 3A (ATS3A)
pou01861	4	1.13157	0	0.636	0.087	AT3G51780	Potri.001G279500	BCL-2-ASSOCIATED ATHANOGENE 4 (BAG4)
pou10435	4	1.12291	0	0.568	0.008	AT2G47360	Potri.002G195400	-
pou33426	4	1.09572	0	0.463	0.008	AT5G47635	Potri.016G006200	-
pou39338	4	1.09347	0	0.582	0.073	AT1G66810	Potri.017G119900	(ATC3H14)
pou02328	4	1.06211	0	0.572	0.046	AT3G60080	Potri.001G231000	-
pou37468	4	1.04366	0	0.558	0.043	AT5G03170	Potri.012G127900	FASCICLIN-LIKE ARABINOGALACTAN-PROTEIN 11 (FLA11)
pou39034	4	1.04298	0	0.465	0.004	AT1G13635	Potri.010G137300	-
pou11966	4	1.01309	0	0.527	0.036	AT1G19700	Potri.002G031000	BEL1-LIKE HOMEODOMAIN 10 (BEL10)
pou23864	4	1.01101	0	0.522	0.031	AT2G40320	Potri.008G073300	TRICHOME BIREFRINGENCE-LIKE 33 (TBL33)
pou35811	4	0.985444	0	0.473	0.005	AT2G31930	Potri.009G024700	-
pou04247	4	0.981085	0	0.497	0.044	AT1G32170	Potri.001G136100	XYLOGLUCAN ENDOTRANSGLUCOSYLASE/HYDROLASE 30 (XTH30)
pou13227	4	0.973878	0	0.546	0.031	AT1G66810	Potri.004G095100	(ATC3H14)
pou24108	4	0.972333	0	0.598	0.062	AT2G39420	Potri.008G049000	(MAGL8)
pou08134	4	0.902227	0	0.387	0.003	AT1G27440	Potri.001G068100	(GUT2)
pou23762	4	0.896988	0	0.382	0.017	AT1G16290	Potri.008G084100	-
pou21507	4	0.882697	0	0.447	0.006	AT5G55970	Potri.011G094800	-
pou33567	4	0.880955	0	0.516	0.051	AT2G38500	Potri.016G134500	-
pou18345	4	0.874286	0	0.468	0.01	AT1G68200	Potri.010G118700	CALLOSE DEFECTIVE MICROSPORE1 (CDM1)
pou20852	4	0.871945	0	0.518	0.027	AT3G13275	Potri.011G166300	-
pou14792	4	0.864105	0	0.522	0.03	AT5G67210	Potri.005G141300	IRX15-LIKE (IRX15-L)
pou05897	4	0.856447	0	0.485	0.012	AT1G22060	Potri.006G120400	-
pou12909	4	0.831888	0	0.42	0.006	AT1G17030	Potri.004G062000	-
pou33875	4	0.826139	0	0.499	0.039	AT5G02010	Potri.016G104400	ROP (RHO OF PLANTS) GUANINE NUCLEOTIDE EXCHANGE FACTOR 7 (ROPGEF7)
pou01546	4	0.820309	0	0.478	0.014	AT2G03200	Potri.001G306200	ATYPICAL ASPARTIC PROTEASE IN ROOTS 1 (ASPR1)
pou18552	4	0.806626	0	0.44	0.014	AT1G24030	Potri.010G095900	-
pou00953	4	0.797094	0	0.477	0.026	AT5G55950	Potri.001G370800	-
pou09780	4	0.722565	0	0.413	0.027	AT5G42710	Potri.002G261700	TON1 RECRUITING MOTIF 30 (TRM30)
pou25673	4	0.714706	0	0.349	0.014	AT4G02340	Potri.T081132	-
pou14999	4	0.690253	0	0.389	0.006	-	Potri.005G114500
pou13528	4	0.649598	0	0.415	0.013	AT5G39785	Potri.004G126800	-
pou17271	4	0.636678	0	0.301	0.003	AT3G52790	Potri.010G231000	-
pou18798	4	0.625078	0	0.377	0.008	AT3G23410	Potri.010G069100	FATTY ALCOHOL OXIDASE 3 (FAO3)
pou28337	4	0.621382	0	0.404	0.007	AT5G17420	Potri.018G103900	IRX3 is required for secondary cell wall biosynthesis.
pou03398	4	0.580743	0	0.401	0.023	AT4G22560	Potri.001G121600	-
pou28016	4	1.51446	8.29e-304	0.76	0.176	AT5G57230	Potri.018G143500	-
pou11260	4	0.75573	3.05e-303	0.401	0.026	AT1G72220	Potri.002G101800	-
pou29630	4	1.63342	1.98e-302	0.85	0.258	AT5G67230	Potri.007G047500	IRREGULAR XYLEM 14-LIKE (IRX14-L)
pou18823	4	1.61007	1.23e-301	0.838	0.196	AT2G33385	Potri.010G067100	ACTIN-RELATED PROTEIN C2B (arpc2b)
pou08219	4	1.75792	1.8e-301	0.984	0.706	AT5G49720	Potri.003G151700	GLYCOSYL HYDROLASE 9A1 (GH9A1)
pou21838	4	1.50872	7.6e-299	0.767	0.18	-	Potri.011G057400
pou22629	4	2.25891	2.08e-298	0.927	0.463	AT3G06035	Potri.008G195000	-
pou15982	4	1.8743	9.46e-297	0.864	0.303	AT1G09430	Potri.005G004900	ATP-CITRATE LYASE A-3 (ACLA-3)
pou14972	4	1.64977	1.44e-296	0.39	0.026	AT4G36220	Potri.005G117500	FERULIC ACID 5-HYDROXYLASE 1 (FAH1)
pou01563	4	2.13583	5.32e-295	0.938	0.382	AT4G34050	Potri.001G304800	CAFFEOYL COENZYME A O-METHYLTRANSFERASE 1 (CCoAOMT1)
pou12397	4	1.105	6.98e-295	0.634	0.104	AT1G11740	Potri.004G013601	-
pou04290	4	1.77712	2.4e-293	0.865	0.242	AT3G21240	Potri.001G036900	4-COUMARATE:COA LIGASE 2 (4CL2)
pou25228	4	0.728837	1.76e-292	0.354	0.019	AT1G01780	Potri.014G080900	PLIM2B (PLIM2b)
pou08294	4	1.49579	1.46e-290	0.755	0.185	AT4G10840	Potri.003G143200	KINESIN LIGHT CHAIN-RELATED 1 (KLCR1)
pou09006	4	1.54151	3.53e-289	0.737	0.175	AT4G17370	Potri.003G078500	-
pou25766	4	0.588132	1.39e-288	0.37	0.022	AT5G35960	Potri.014G136300	-
pou16784	4	1.75956	2.25e-287	0.805	0.228	AT1G77280	Potri.005G182800	-
pou28809	4	2.00418	7.14e-287	0.893	0.354	AT3G43190	Potri.018G063500	SUCROSE SYNTHASE 4 (SUS4)
pou06075	4	1.39875	5.16e-286	0.729	0.17	AT3G42950	Potri.006G139500	-
pou20377	4	1.99848	5.38e-285	0.919	0.385	AT5G17920	Potri.019G038200	METHIONINE SYNTHESIS 1 (ATMS1)
pou34120	4	1.8279	7.72e-285	0.917	0.425	AT5G07220	Potri.015G135500	BCL-2-ASSOCIATED ATHANOGENE 3 (BAG3)
pou19146	4	1.90763	8.24e-285	0.883	0.364	AT3G06035	Potri.010G033400	-
pou31017	4	1.705	1.63e-284	0.807	0.196	AT2G30490	Potri.013G157900	CINNAMATE-4-HYDROXYLASE (C4H)
pou15513	4	0.779565	7.15e-284	0.487	0.053	AT5G64030	Potri.005G065200	-
pou05526	4	1.98192	2.95e-283	0.85	0.287	AT3G53620	Potri.006G082500	PYROPHOSPHORYLASE 4 (PPa4)
pou12790	4	0.671444	1.21e-282	0.444	0.038	AT1G28680	Potri.004G053500	-
pou21626	4	0.861252	2.18e-282	0.558	0.078	AT2G34410	Potri.011G079400	REDUCED WALL ACETYLATION 3 (RWA3)
pou01881	4	1.8525	9.22e-280	0.902	0.394	AT5G62700	Potri.001G272800	TUBULIN BETA CHAIN 3 (TUB3)
pou31279	4	1.25328	4.99e-278	0.725	0.17	AT3G59690	Potri.013G127200	IQ-DOMAIN 13 (IQD13)
pou29493	4	1.11179	2.25e-275	0.677	0.131	AT4G37235	Potri.007G033600	CASP-LIKE PROTEIN 5C1 (CASPL5C1)
pou36402	4	1.74513	3.77e-272	0.969	0.719	AT1G50010	Potri.009G085100	TUBULIN ALPHA-2 CHAIN (TUA2)
pou15473	4	0.788857	1.46e-271	0.504	0.061	AT5G64030	Potri.005G065200	-
pou33782	4	1.6748	1.89e-271	0.889	0.321	AT2G38120	Potri.016G113600	AUXIN RESISTANT 1 (AUX1)
pou21714	4	0.99948	3e-271	0.601	0.098	AT5G45840	Potri.011G067400	MALE DISCOVERER1 (MDIS1)
pou31718	4	0.848017	8.38e-271	0.478	0.054	AT3G56250	Potri.013G083700	-
pou27273	4	1.79945	7.13e-270	0.962	0.714	AT3G59480	Potri.017G029000	FRUCTOKINASE 7 (FRK7)
pou06050	4	1.67581	9.93e-267	0.993	0.82	AT3G43190	Potri.006G136700	SUCROSE SYNTHASE 4 (SUS4)
pou13421	4	1.71781	2.98e-265	0.884	0.353	AT5G15490	Potri.004G118600	UDP-GLUCOSE DEHYDROGENASE 3 (UGD3)
pou36515	4	2.00855	1.39e-263	0.91	0.4	AT3G19450	Potri.009G095800	(ATCAD4)
pou33167	4	1.71398	7.99e-263	0.941	0.649	AT5G12250	Potri.016G033200	BETA-6 TUBULIN (TUB6)
pou16235	4	1.18871	1.57e-262	0.684	0.155	AT1G19940	Potri.005G237700	GLYCOSYL HYDROLASE 9B5 (GH9B5)
pou09085	4	1.3803	2.42e-261	0.648	0.121	AT3G14170	Potri.003G070200	CORTICAL MICROTUBULE DISORDERING1 (CORD1)
pou23557	4	1.25841	4.49e-260	0.625	0.118	AT1G10630	Potri.008G100000	ADP-RIBOSYLATION FACTOR A1F (ARFA1F)
pou21808	4	1.46424	2.58e-257	0.883	0.311	AT5G45970	Potri.011G061500	RAC-LIKE 2 (RAC2)
pou17832	4	0.790667	4.29e-257	0.508	0.064	AT1G79420	Potri.010G174200	BOUNDARY OF ROP DOMAIN2 (BDR2)
pou36295	4	1.03724	2.46e-256	0.622	0.118	AT3G51780	Potri.009G074300	BCL-2-ASSOCIATED ATHANOGENE 4 (BAG4)
pou25558	4	2.0863	1.5e-255	0.929	0.451	AT4G01850	Potri.014G114700	S-ADENOSYLMETHIONINE SYNTHETASE 2 (SAM-2)
pou17062	4	1.35864	1.03e-254	0.75	0.207	AT1G16860	Potri.010G252400	(SHOU4L)
pou12369	4	1.90108	1.6e-253	0.905	0.513	AT1G11860	Potri.004G009600	-
pou36554	4	1.90601	7.21e-253	0.946	0.41	AT4G34050	Potri.009G099800	CAFFEOYL COENZYME A O-METHYLTRANSFERASE 1 (CCoAOMT1)
pou05705	4	0.675719	2.04e-252	0.482	0.058	AT3G54140	Potri.006G096800	NRT1/ PTR FAMILY 8.1 (NPF8.1)
pou01726	4	1.48812	3.28e-252	0.889	0.339	AT1G50010	Potri.001G289500	TUBULIN ALPHA-2 CHAIN (TUA2)
pou12017	4	1.58746	8.35e-251	0.846	0.335	AT1G19870	Potri.002G025200	IQ-DOMAIN 32 (iqd32)
pou16271	4	1.17141	2.04e-250	0.674	0.157	AT1G19940	Potri.005G237700	GLYCOSYL HYDROLASE 9B5 (GH9B5)
pou36980	4	0.727514	4.64e-249	0.444	0.049	AT5G26330	Potri.009G136200	-
pou01422	4	1.65905	1.26e-246	0.965	0.718	AT4G13930	Potri.001G320400	SERINE HYDROXYMETHYLTRANSFERASE 4 (SHM4)
pou05389	4	1.35385	4.34e-246	0.736	0.208	AT3G10700	Potri.006G070500	GALACTURONIC ACID KINASE (GalAK)
pou06115	4	1.65566	8.53e-246	0.672	0.146	AT3G13750	Potri.006G144500	BETA GALACTOSIDASE 1 (BGAL1)
pou18395	4	1.44202	1.72e-245	0.782	0.206	AT1G70985	Potri.010G113100	-
pou01421	4	1.62066	1.53e-244	0.965	0.757	AT4G13940	Potri.001G320500	HOMOLOGY-DEPENDENT GENE SILENCING 1 (HOG1)
pou34557	4	1.12316	3.56e-244	0.984	0.919	AT1G13440	Potri.015G091400	GLYCERALDEHYDE-3-PHOSPHATE DEHYDROGENASE C2 (GAPC2)
pou34188	4	1.06347	5.37e-243	0.646	0.137	AT5G60490	Potri.015G129400	FASCICLIN-LIKE ARABINOGALACTAN-PROTEIN 12 (FLA12)
pou28166	4	1.81296	1.91e-242	0.908	0.474	AT1G15690	Potri.018G119500	(AVP1)
pou37509	4	1.58883	5.6e-242	0.929	0.57	AT2G35120	Potri.012G123700	-
pou20651	4	0.776413	1.05e-241	0.318	0.02	AT2G16720	Potri.T011400	MYB DOMAIN PROTEIN 7 (MYB7)
pou31054	4	1.44839	5.49e-238	0.661	0.136	AT2G30395	Potri.013G155300	OVATE FAMILY PROTEIN 17 (OFP17)
pou27445	4	1.11467	1.24e-236	0.663	0.156	AT4G28370	Potri.017G012600	FLYING SAUCER 1 (FLY1)
pou02068	4	0.60525	1.53e-236	0.439	0.047	AT5G12870	Potri.001G258700	MYB DOMAIN PROTEIN 46 (MYB46)
pou33811	4	0.701899	1.96e-233	0.43	0.05	AT2G38060	Potri.016G111000	PHOSPHATE TRANSPORTER 4;2 (PHT4;2)
pou11927	4	1.36765	8.96e-232	0.991	0.426	AT1G75280	Potri.002G034400	-
pou23561	4	1.22406	1.3e-230	0.672	0.172	AT3G15580	Potri.008G099400	AUTOPHAGY 8H (APG8H)
pou18604	4	0.90317	4.68e-230	0.589	0.111	AT3G05990	Potri.010G090800	-
pou07921	4	0.799266	1.1e-229	0.584	0.102	AT1G80940	Potri.T081700	-
pou20405	4	1.4359	1.24e-229	0.782	0.263	AT5G19770	Potri.019G036000	TUBULIN ALPHA-3 (TUA3)
pou24004	4	1.41505	6.21e-229	0.788	0.292	AT2G39770	Potri.008G060100	CYTOKINESIS DEFECTIVE 1 (CYT1)
pou07838	4	1.45393	1.25e-228	0.898	0.489	AT3G28050	Potri.003G192900	USUALLY MULTIPLE ACIDS MOVE IN AND OUT TRANSPORTERS 41 (UMAMIT41)
pou11526	4	0.959054	4.66e-228	0.501	0.076	AT1G43890	Potri.002G074400	RAB GTPASE HOMOLOG B18 (RAB18)
pou31886	4	0.916761	2.94e-226	0.573	0.109	AT3G03690	Potri.013G066200	UNFERTILIZED EMBRYO SAC 7 (UNE7)
pou13449	4	1.50194	3.78e-225	0.893	0.472	AT5G15490	Potri.004G118600	UDP-GLUCOSE DEHYDROGENASE 3 (UGD3)
pou03892	4	1.2261	1.53e-223	0.756	0.25	AT5G47870	Potri.001G072300	RADIATION SENSITIVE 52-2 (RAD52-2)
pou31031	4	0.944559	1.28e-222	0.661	0.146	-	Potri.013G156300
pou19920	4	0.661508	1.66e-222	0.444	0.057	AT1G09645	Potri.019G077100	-
pou34066	4	0.983177	9.5e-222	0.558	0.101	AT5G07250	Potri.015G142000	RHOMBOID-LIKE PROTEIN 3 (RBL3)
pou36096	4	1.08175	7.16e-221	0.629	0.122	AT5G12870	Potri.009G053900	MYB DOMAIN PROTEIN 46 (MYB46)
pou34868	4	1.29484	8.95e-221	0.781	0.279	AT5G62580	Potri.015G069200	-
pou10960	4	1.41172	4.69e-220	0.915	0.501	AT5G26667	Potri.002G134600	(PYR6)
pou11265	4	1.29323	6.17e-219	0.991	0.484	AT1G72230	Potri.002G101200	-
pou13156	4	1.50111	9.74e-219	0.872	0.422	AT1G48480	Potri.004G086100	RECEPTOR-LIKE KINASE 1 (RKL1)
pou00039	4	1.39632	1.16e-218	0.689	0.184	AT3G13275	Potri.001G469401	-
pou15370	4	1.28369	6.49e-217	0.639	0.16	AT4G39860	Potri.005G076000	-
pou18394	4	0.885976	8.19e-217	0.577	0.107	AT1G23040	Potri.010G113300	-
pou32214	4	1.17603	9.17e-216	0.508	0.084	AT1G08820	Potri.013G031400	VAMP/SYNAPTOBREVIN-ASSOCIATED PROTEIN 27-2 (VAP27-2)
pou09051	4	1.44923	1.26e-213	0.796	0.334	AT1G17270	Potri.003G073500	-
pou01985	4	1.70194	2.27e-212	0.912	0.552	AT5G62700	Potri.001G272800	TUBULIN BETA CHAIN 3 (TUB3)
pou14288	4	1.66617	3.64e-212	0.9	0.503	AT5G17920	Potri.004G190900	METHIONINE SYNTHESIS 1 (ATMS1)
pou01282	4	1.17122	4e-208	0.712	0.211	AT3G01810	Potri.001G333200	-
pou34619	4	0.874425	1.58e-205	0.491	0.078	AT1G57560	Potri.015G082700	MYB DOMAIN PROTEIN 50 (MYB50)
pou10971	4	0.719892	1.68e-205	0.525	0.097	AT1G75020	Potri.002G133100	LYSOPHOSPHATIDYL ACYLTRANSFERASE 4 (LPAT4)
pou04399	4	1.30354	1.47e-202	0.706	0.19	AT2G41310	Potri.001G027000	RESPONSE REGULATOR 3 (RR3)
pou31871	4	1.3494	3.62e-200	0.883	0.524	AT5G17770	Potri.013G067300	NADH:CYTOCHROME B5 REDUCTASE 1 (CBR)
pou35203	4	1.39463	4.54e-200	0.934	0.744	AT5G37600	Potri.015G034700	GLUTAMINE SYNTHASE CLONE R1 (GSR 1)
pou24769	4	1.08425	4.99e-200	0.656	0.172	AT4G33330	Potri.014G029900	PLANT GLYCOGENIN-LIKE STARCH INITIATION PROTEIN 3 (PGSIP3)
pou31814	4	0.851358	5.73e-200	0.554	0.114	AT5G17600	Potri.013G073500	-
pou26008	4	0.651805	6.1e-200	0.466	0.069	AT2G04850	Potri.014G161700	-
pou34156	4	1.5195	8.1e-200	0.839	0.436	AT5G62200	Potri.015G132700	EMBRYO-SPECIFIC PROTEIN 3B (ATS3B)
pou18408	4	0.93329	4.99e-199	0.601	0.132	AT1G23090	Potri.008G130400	(SULTR3;3)
pou02883	4	1.22812	2.96e-197	0.744	0.246	AT1G52760	Potri.001G175000	LYSOPHOSPHOLIPASE 2 (LysoPL2)
pou08479	4	1.08316	1.88e-196	0.603	0.146	AT1G63300	Potri.003G124600	-
pou18613	4	1.32985	2.23e-196	0.853	0.321	AT5G26330	Potri.010G089900	-
pou23616	4	0.811618	1.41e-194	0.56	0.121	AT2G03480	Potri.010G159400	QUASIMODO2 LIKE 2 (QUL2)
pou31044	4	0.902297	9.05e-194	0.622	0.146	-	Potri.013G156300
pou06168	4	1.02671	1.33e-193	0.625	0.156	AT4G29680	Potri.006G150900	-
pou03283	4	1.29679	1.75e-193	0.836	0.432	AT1G32050	Potri.003G099300	SECRETORY CARRIER MEMBRANE PROTEIN 5 (SCAMP5)
pou14335	4	1.0847	1.08e-192	0.656	0.196	AT5G21070	Potri.004G196600	-
pou30702	4	0.690194	1.38e-190	0.301	0.025	AT1G78950	Potri.007G002500	BETA-AMYRIN SYNTHASE (BAS)
pou36306	4	0.80657	7.26e-190	0.523	0.104	AT3G51770	Potri.009G075300	ETHYLENE OVERPRODUCER 1 (ETO1)
pou30890	4	0.857005	2.75e-189	0.556	0.123	AT5G66420	Potri.007G021000	-
pou06818	4	1.12075	2.41e-188	0.933	0.728	AT5G20650	Potri.006G219200	COPPER TRANSPORTER 5 (COPT5)
pou15426	4	0.702196	1.96e-186	0.473	0.083	AT3G05270	Potri.005G070400	VESICLE TETHERING 1 (VETH1)
pou28139	4	1.22303	2.17e-186	0.779	0.348	AT5G35200	Potri.006G065100	(PICALM3)
pou21728	4	0.639276	8.75e-185	0.482	0.087	AT1G29170	Potri.011G066100	(WAVE2)
pou18462	4	1.22152	3.04e-184	0.763	0.331	AT1G14830	Potri.010G105900	DYNAMIN-LIKE 1C (DL1C)
pou32865	4	0.658966	2.16e-182	0.461	0.08	AT2G41770	Potri.016G055700	STELLO1 (STL1)
pou29605	4	0.735776	4.32e-182	0.487	0.095	AT4G36945	Potri.007G045200	-
pou05764	4	0.820439	6.76e-182	0.544	0.126	AT2G38360	Potri.006G104400	PRENYLATED RAB ACCEPTOR 1.B4 (PRA1.B4)
pou18281	4	0.683431	1.13e-180	0.392	0.053	AT3G25900	Potri.010G125200	(HMT-1)
pou03641	4	0.94146	2.25e-180	0.285	0.024	AT1G64160	Potri.001G096800	DIRIGENT PROTEIN 5 (DIR5)
pou32891	4	0.695831	5.23e-180	0.501	0.097	AT2G41770	Potri.016G055700	STELLO1 (STL1)
pou29283	4	1.28458	1.08e-179	0.808	0.425	AT5G10840	Potri.018G018400	ENDOMEMBRANE PROTEIN 1 (EMP1)
pou14829	4	1.39548	1.19e-179	0.813	0.379	AT3G50630	Potri.005G137500	KIP-RELATED PROTEIN 2 (KRP2)
pou39134	4	0.612165	1.25e-178	0.461	0.083	AT3G03210	Potri.017G139800	ALTERED XYLOGLUCAN 9 (AXY9)
pou25285	4	0.832365	2.31e-178	0.546	0.125	AT4G00330	Potri.014G087200	CALMODULIN-BINDING RECEPTOR-LIKE CYTOPLASMIC KINASE 2 (CRCK2)
pou05905	4	0.922823	3.07e-178	0.589	0.15	AT3G09920	Potri.006G121200	PHOSPHATIDYL INOSITOL MONOPHOSPHATE 5 KINASE (PIP5K9)
pou11188	4	1.14973	5.52e-177	0.701	0.268	AT4G37930	Potri.002G109200	SERINE TRANSHYDROXYMETHYLTRANSFERASE 1 (SHM1)
pou27763	4	1.09602	2.58e-176	0.689	0.234	AT1G48480	Potri.017G130600	RECEPTOR-LIKE KINASE 1 (RKL1)
pou18432	4	0.76495	1.03e-174	0.558	0.131	AT1G70730	Potri.010G109500	PHOSPHOGLUCOMUTASE 2 (PGM2)
pou13780	4	0.840643	1.27e-174	0.549	0.131	AT4G34500	Potri.009G115600	-
pou01119	4	1.00532	1.43e-172	0.644	0.205	AT5G14550	Potri.001G348400	-
pou23572	4	0.974622	1.79e-171	0.528	0.126	AT5G14670	Potri.008G100000	ADP-RIBOSYLATION FACTOR A1B (ARFA1B)
pou09017	4	0.731968	7.41e-170	0.515	0.113	AT3G60580	Potri.001G157700	-
pou07467	4	0.970609	5.94e-168	0.68	0.245	AT1G06470	Potri.006G278700	-
pou11550	4	0.787541	1.38e-167	0.373	0.054	AT5G42240	Potri.002G071800	SERINE CARBOXYPEPTIDASE-LIKE 42 (scpl42)
pou30826	4	1.13905	5.63e-167	0.855	0.549	AT1G19910	Potri.002G027200	(AVA-P2)
pou25181	4	0.66465	1.46e-163	0.516	0.111	AT4G00750	Potri.014G075700	-
pou09041	4	0.675058	5.82e-163	0.382	0.058	AT4G20050	Potri.003G074600	QUARTET 3 (QRT3)
pou33302	4	0.602793	1.27e-161	0.496	0.096	AT2G32210	Potri.016G019201	CYSTEINE-RICH TRANSMEMBRANE MODULE 6 (ATHCYSTM6)
pou04205	4	1.18582	5.7e-161	0.744	0.35	AT5G48930	Potri.001G042900	HYDROXYCINNAMOYL-COA SHIKIMATE/QUINATE HYDROXYCINNAMOYL TRANSFERASE (HCT)
pou27005	4	1.25924	2.93e-160	0.817	0.417	AT4G13930	Potri.017G059300	SERINE HYDROXYMETHYLTRANSFERASE 4 (SHM4)
pou32497	4	1.41925	4.69e-160	0.796	0.373	AT3G17390	Potri.013G004100	METHIONINE OVER-ACCUMULATOR 3 (MTO3)
pou05151	4	0.755479	4.49e-159	0.528	0.13	AT2G41770	Potri.006G051000	STELLO1 (STL1)
pou23639	4	0.986844	1.21e-158	0.677	0.249	AT2G03350	Potri.008G092500	-
pou20294	4	1.27945	1.39e-158	0.839	0.495	AT5G16730	Potri.019G047600	-
pou03204	4	1.26871	5.76e-158	0.791	0.484	AT5G46750	Potri.001G142100	ARF-GAP DOMAIN 9 (AGD9)
pou08489	4	1.18844	1.39e-157	0.679	0.257	AT1G12780	Potri.001G090700	UDP-D-GLUCOSE/UDP-D-GALACTOSE 4-EPIMERASE 1 (UGE1)
pou32473	4	1.15495	1.57e-157	0.834	0.531	AT1G09330	Potri.013G006250	ECHIDNA (ECH)
pou16635	4	1.05766	2.99e-157	0.755	0.337	AT1G71790	Potri.005G199600	CAPPING PROTEIN B (CPB)
pou12528	4	1.05015	2.89e-154	0.698	0.264	AT1G61667	Potri.004G029600	-
pou39167	4	1.04678	5.35e-153	0.729	0.328	AT5G54800	Potri.001G420200	GLUCOSE 6-PHOSPHATE/PHOSPHATE TRANSLOCATOR 1 (GPT1)
pou27650	4	0.811055	1.45e-152	0.566	0.162	AT4G25670	Potri.T060900	-
pou23614	4	0.60473	1.52e-152	0.418	0.076	AT1G26480	Potri.008G095000	GENERAL REGULATORY FACTOR 12 (GRF12)
pou11070	4	0.67447	1.71e-152	0.497	0.117	AT1G47200	Potri.002G122000	WPP DOMAIN PROTEIN 2 (WPP2)
pou08315	4	0.681442	7.12e-152	0.52	0.132	AT4G10955	Potri.003G141100	-
pou13881	4	0.778001	1.49e-151	0.53	0.13	AT2G21300	Potri.004G162800	-
pou13927	4	0.711553	2.85e-151	0.518	0.124	AT2G21300	Potri.004G162800	-
pou13531	4	0.797838	3.94e-151	0.551	0.138	AT3G28917	Potri.004G126600	MINI ZINC FINGER 2 (MIF2)
pou33174	4	0.98425	5.43e-151	0.606	0.18	AT2G40820	Potri.016G033100	-
pou04621	4	1.03366	5.79e-151	0.67	0.252	AT4G08810	Potri.001G005500	(SUB1)
pou22989	4	0.964901	1.14e-149	0.677	0.257	AT1G60680	Potri.008G158300	-
pou36311	4	0.723112	3.59e-149	0.504	0.123	AT5G58530	Potri.009G075600	-
pou22275	4	1.10719	7.12e-148	0.794	0.424	AT1G12000	Potri.011G015900	-
pou16952	4	0.677164	9.54e-148	0.525	0.137	AT1G34780	Potri.005G164200	APR-LIKE 4 (APRL4)
pou13581	4	1.03267	5.07e-147	0.72	0.327	AT5G23550	Potri.004G135000	-
pou35586	4	0.644665	1.65e-146	0.485	0.109	AT2G28200	Potri.009G004800	-
pou27533	4	1.21472	3.21e-146	0.827	0.53	AT2G44160	Potri.007G147300	METHYLENETETRAHYDROFOLATE REDUCTASE 2 (MTHFR2)
pou10074	4	1.53547	3.85e-146	0.851	0.579	AT3G07880	Potri.002G234600	SUPERCENTIPEDE1 (SCN1)
pou40149	4	1.02868	1.28e-145	0.691	0.285	AT2G39770	Potri.008G060100	CYTOKINESIS DEFECTIVE 1 (CYT1)
pou04947	4	1.00225	1.31e-144	0.895	0.502	AT2G40890	Potri.006G033300	CYTOCHROME P450, FAMILY 98, SUBFAMILY A, POLYPEPTIDE 3 (CYP98A3)
pou35954	4	0.719041	1.39e-143	0.458	0.098	AT4G37300	Potri.009G041100	MATERNAL EFFECT EMBRYO ARREST 59 (MEE59)
pou19742	4	1.04264	7.44e-143	0.858	0.552	AT3G59690	Potri.019G095700	IQ-DOMAIN 13 (IQD13)
pou31633	4	0.895239	3.86e-142	0.57	0.176	AT1G33490	Potri.013G095200	-
pou37091	4	0.584484	4.08e-142	0.411	0.08	AT2G27740	Potri.009G147500	-
pou13857	4	0.882721	1.58e-141	0.511	0.134	AT4G39050	Potri.004G161100	KINESIN 7.4 (KIN7.4)
pou06523	4	0.707108	1.68e-141	0.439	0.091	AT5G06670	Potri.006G194900	KINESIN 7.5 (KIN7.5)
pou35841	4	0.962047	2.02e-141	0.881	0.592	AT5G59890	Potri.009G028100	ACTIN DEPOLYMERIZING FACTOR 4 (ADF4)
pou27004	4	1.03847	2.11e-141	0.933	0.706	AT4G13940	Potri.017G059400	HOMOLOGY-DEPENDENT GENE SILENCING 1 (HOG1)
pou30464	4	0.967416	2.63e-141	0.889	0.683	AT4G33640	Potri.007G116400	-
pou02199	4	1.0471	3.25e-141	0.798	0.444	AT1G07440	Potri.001G245000	-
pou08133	4	0.646644	5.61e-140	0.515	0.137	AT1G01630	Potri.001G068000	-
pou24394	4	0.616084	4.26e-139	0.418	0.081	AT5G04840	Potri.008G018400	-
pou15119	4	0.64011	1.67e-137	0.473	0.117	AT2G17570	Potri.005G100800	CIS-PRENYLTRANSFERASE 1 (CPT1)
pou03029	4	0.994844	5.04e-136	0.734	0.34	AT5G44790	Potri.001G158900	RESPONSIVE-TO-ANTAGONIST 1 (RAN1)
pou14997	4	0.762223	2.44e-134	0.387	0.072	AT2G17950	Potri.005G114700	WUSCHEL (WUS)
pou08135	4	1.06124	2.77e-134	0.869	0.688	AT5G13420	Potri.003G161900	TRANSALDOLASE 2 (TRA2)
pou03106	4	1.10334	4.52e-134	0.889	0.679	AT5G47120	Potri.001G151800	BAX INHIBITOR 1 (BI1)
pou05294	4	1.09584	1.98e-133	0.858	0.596	AT1G15690	Potri.006G063000	(AVP1)
pou24212	4	0.897684	6.35e-133	0.449	0.1	AT2G37040	Potri.008G038200	PHE AMMONIA LYASE 1 (pal1)
pou31721	4	0.813494	6.6e-133	0.549	0.167	AT2G40540	Potri.013G083400	POTASSIUM TRANSPORTER 2 (KT2)
pou05836	4	0.8303	1.02e-132	0.62	0.19	AT2G38640	Potri.006G113400	-
pou01598	4	1.0619	1.65e-131	0.703	0.318	AT4G34200	Potri.001G300900	EMBRYO SAC DEVELOPMENT ARREST 9 (EDA9)
pou24502	4	0.769465	7.09e-131	0.539	0.161	AT1G16860	Potri.008G006000	(SHOU4L)
pou28560	4	1.01139	6.99e-130	0.82	0.559	AT3G52930	Potri.018G090100	FRUCTOSE-BISPHOSPHATE ALDOLASE 8 (FBA8)
pou33813	4	0.885877	9.89e-130	0.454	0.115	AT3G09085	Potri.016G110900	-
pou12647	4	0.820174	1.8e-129	0.9	0.776	AT2G20760	Potri.004G040100	CLATHRIN LIGHT 62 CHAIN1 (CLC1)
pou03136	4	0.602026	7.65e-129	0.421	0.09	AT4G17670	Potri.001G148700	-
pou16582	4	0.687584	4e-128	0.328	0.054	AT1G06660	Potri.005G205700	JASON (JASON)
pou12842	4	0.805104	1.66e-127	0.532	0.165	AT1G29240	Potri.004G057800	-
pou38532	4	0.93017	1.04e-126	0.57	0.182	AT3G49260	Potri.012G016200	IQ-DOMAIN 21 (iqd21)
pou03322	4	0.690909	4.93e-126	0.382	0.078	AT1G33520	Potri.001G129700	MODIFIER OF SNC1, 2 (MOS2)
pou02738	4	0.883754	4.99e-126	0.579	0.198	AT2G19770	Potri.001G190800	PROFILIN 5 (PRF5)
pou00940	4	0.814597	1.26e-124	0.57	0.197	AT4G21160	Potri.001G372000	(ZAC)
pou00993	4	0.920417	1.99e-124	0.684	0.25	AT3G13130	Potri.001G366500	-
pou09830	4	0.809989	5.49e-124	0.62	0.231	AT4G28640	Potri.002G256600	INDOLE-3-ACETIC ACID INDUCIBLE 11 (IAA11)
pou19114	4	0.958642	1.2e-123	0.691	0.34	AT1G59900	Potri.010G038400	PYRUVATE DEHYDROGENASE COMPLEX E1 ALPHA SUBUNIT (E1 ALPHA)
pou15783	4	0.906823	1.13e-122	0.668	0.312	AT5G27490	Potri.005G033900	-
pou13058	4	0.920667	1.42e-122	0.712	0.356	AT5G17310	Potri.004G074400	UDP-GLUCOSE PYROPHOSPHORYLASE 2 (UGP2)
pou13653	4	0.990579	1.13e-121	0.767	0.429	AT1G47480	Potri.004G142800	-
pou24495	4	0.72936	1.4e-119	0.606	0.226	AT3G24040	Potri.008G006500	-
pou08066	4	0.79011	7.37e-119	0.663	0.287	AT1G27980	Potri.003G168801	DIHYDROSPHINGOSINE PHOSPHATE LYASE (DPL1)
pou34663	4	0.944897	7.66e-119	0.694	0.315	AT5G61640	Potri.015G087600	PEPTIDEMETHIONINE SULFOXIDE REDUCTASE 1 (PMSR1)
pou26694	4	0.994943	8.86e-118	0.755	0.384	-	Potri.017G084700
pou10954	4	0.963243	8.04e-117	0.767	0.479	AT2G44610	Potri.002G135500	(RAB6A)
pou29620	4	1.00093	9.72e-117	0.542	0.182	AT5G47820	Potri.007G046700	FRAGILE FIBER 1 (FRA1)
pou11549	4	0.947855	5.7e-116	0.781	0.487	AT1G48880	Potri.002G071900	TRICHOME BIREFRINGENCE-LIKE 7 (TBL7)
pou05577	4	0.854428	6.88e-116	0.594	0.227	AT5G02270	Potri.006G086000	ATP-BINDING CASSETTE I20 (ABCI20)
pou27220	4	0.935945	8.29e-116	0.712	0.387	AT3G59360	Potri.017G035800	UDP-GALACTOSE TRANSPORTER 6 (UTR6)
pou31163	4	0.767257	1.79e-115	0.582	0.21	-	Potri.013G144250
pou35849	4	0.881665	1.9e-115	0.862	0.619	AT5G59890	Potri.009G028100	ACTIN DEPOLYMERIZING FACTOR 4 (ADF4)
pou10359	4	1.05836	2.5e-114	0.509	0.165	AT3G62830	Potri.002G204400	(AUD1)
pou06820	4	0.587314	7.2e-114	0.491	0.141	AT4G33180	Potri.006G219400	-
pou37559	4	0.726693	1.47e-113	0.52	0.154	AT2G44740	Potri.012G114600	CYCLIN P4;1 (CYCP4;1)
pou26494	4	0.96061	4.91e-113	0.648	0.304	AT3G02360	Potri.017G106900	6-PHOSPHOGLUCONATE DEHYDROGENASE 2 (PGD2)
pou28525	4	1.06299	1.34e-112	0.781	0.534	AT3G52930	Potri.018G090100	FRUCTOSE-BISPHOSPHATE ALDOLASE 8 (FBA8)
pou14699	4	0.583704	1.45e-112	0.416	0.104	AT1G09910	Potri.005G151500	-
pou29930	4	0.808051	4.33e-112	0.468	0.138	AT2G21940	Potri.007G081000	SHIKIMATE KINASE 1 (SK1)
pou32693	4	1.06508	5.12e-112	0.762	0.384	AT3G11660	Potri.016G071500	NDR1/HIN1-LIKE 1 (NHL1)
pou14690	4	1.08754	1.3e-110	0.706	0.414	AT4G19185	Potri.004G237100	USUALLY MULTIPLE ACIDS MOVE IN AND OUT TRANSPORTERS 2 (UMAMIT2)
pou20935	4	0.736674	9.32e-110	0.577	0.195	AT1G32770	Potri.011G153300	NAC DOMAIN CONTAINING PROTEIN 12 (NAC012)
pou24918	4	0.728137	6.93e-109	0.603	0.249	AT5G26667	Potri.014G043300	(PYR6)
pou24478	4	0.846214	9.69e-109	0.877	0.731	AT1G51650	Potri.010G250000	-
pou12170	4	0.858421	5.68e-108	0.577	0.228	AT4G35230	Potri.002G011800	BRASSINOSTEROID-SIGNALING KINASE 1 (BSK1)
pou05745	4	1.01595	1.42e-107	0.765	0.5	AT5G01350	Potri.006G101901	-
pou22569	4	0.821856	2.47e-107	0.585	0.216	AT3G23590	Potri.008G201600	REF4-RELATED 1 (RFR1)
pou37139	4	1.16811	4.41e-107	0.841	0.623	AT5G17920	Potri.009G152800	METHIONINE SYNTHESIS 1 (ATMS1)
pou19460	4	1.08832	3.64e-106	0.805	0.474	AT2G30490	Potri.019G130700	CINNAMATE-4-HYDROXYLASE (C4H)
pou37200	4	0.753387	3.9e-106	0.48	0.153	AT1G08370	Potri.009G160200	DECAPPING 1 (DCP1)
pou39742	4	0.795128	8.91e-106	0.879	0.732	AT2G40765	Potri.019G059500	-
pou12524	4	0.740283	3.47e-105	0.76	0.375	AT4G27270	Potri.004G028900	-
pou38343	4	0.849444	4.31e-105	0.615	0.264	AT5G20600	Potri.012G036500	-
pou22259	4	0.686925	1.36e-104	0.565	0.189	AT4G02890	Potri.004G021500	(UBQ14)
pou15038	4	0.743958	2.75e-104	0.862	0.652	AT4G35920	Potri.005G110000	MID1-COMPLEMENTING ACTIVITY 1 (MCA1)
pou38269	4	0.762593	8.34e-104	0.915	0.785	AT5G37600	Potri.012G043900	GLUTAMINE SYNTHASE CLONE R1 (GSR 1)
pou08894	4	0.835589	2.5e-103	0.613	0.258	AT1G32540	Potri.003G090300	LSD ONE LIKE 1 (LOL1)
pou15340	4	0.865654	1.53e-102	0.758	0.455	AT2G22250	Potri.005G079200	ASPARTATE AMINOTRANSFERASE (AAT)
pou20866	4	0.743981	2.57e-102	0.629	0.277	AT5G56020	Potri.011G164900	-
pou08132	4	0.913489	1.1e-101	0.746	0.499	AT5G13430	Potri.003G162200	-
pou25421	4	0.645694	1.49e-101	0.525	0.182	AT4G10840	Potri.014G100400	KINESIN LIGHT CHAIN-RELATED 1 (KLCR1)
pou33054	4	0.902404	2.65e-101	0.884	0.661	AT2G41430	Potri.016G041600	EARLY RESPONSIVE TO DEHYDRATION 15 (ERD15)
pou00610	4	0.897791	3.12e-101	0.649	0.296	AT4G27430	Potri.001G403700	COP1-INTERACTING PROTEIN 7 (CIP7)
pou17349	4	0.815951	8.94e-101	0.66	0.298	AT4G32890	Potri.010G223300	GATA TRANSCRIPTION FACTOR 9 (GATA9)
pou03701	4	0.594887	3.81e-100	0.437	0.128	AT4G10955	Potri.001G090500	-
pou36419	4	0.794851	7.05e-100	0.689	0.359	AT2G14680	Potri.009G087100	MATERNAL EFFECT EMBRYO ARREST 13 (MEE13)
pou38267	4	0.664971	1.07e-99	0.577	0.185	AT1G67920	Potri.012G044001	-
pou17999	4	0.75725	1.22e-99	0.601	0.258	AT5G15490	Potri.010G159800	UDP-GLUCOSE DEHYDROGENASE 3 (UGD3)
pou02358	4	0.826782	1.4e-99	0.582	0.24	AT2G32850	Potri.001G228100	-
pou34772	4	0.808362	2.05e-99	0.68	0.339	AT5G33320	Potri.015G077900	CAB UNDEREXPRESSED 1 (CUE1)
pou19734	4	0.869252	2.6e-99	0.617	0.277	AT4G28300	Potri.019G111600	-
pou08955	4	0.881248	6.12e-99	0.648	0.312	AT4G33950	Potri.003G084100	OPEN STOMATA 1 (OST1)
pou37533	4	0.833988	9.78e-99	0.815	0.664	AT1G04760	Potri.012G119600	VESICLE-ASSOCIATED MEMBRANE PROTEIN 726 (VAMP726)
pou34795	4	1.09343	1.08e-97	0.639	0.306	AT1G27500	Potri.015G075300	KINESIN LIGHT CHAIN-RELATED 3 (KLCR3)
pou24213	4	1.05271	1.29e-97	0.739	0.444	AT5G03300	Potri.008G038100	ADENOSINE KINASE 2 (ADK2)
pou20035	4	0.880292	1.66e-97	0.724	0.433	AT1G33800	Potri.019G076300	GLUCURONOXYLAN METHYLTRANSFERASE 1 (GXMT1)
pou20907	4	0.815973	1.72e-97	0.82	0.663	AT1G30630	Potri.011G155800	-
pou32548	4	0.741481	2.41e-97	0.67	0.328	AT5G03040	Potri.016G086300	IQ-DOMAIN 2 (iqd2)
pou16385	4	0.784986	3.78e-97	0.63	0.321	AT1G03900	Potri.005G226400	ATP-BINDING CASSETTE I18 (ABCI18)
pou14065	4	0.636814	1.17e-96	0.967	0.706	AT2G16700	Potri.004G173800	ACTIN DEPOLYMERIZING FACTOR 5 (ADF5)
pou13070	4	0.828099	2.32e-96	0.691	0.399	AT5G37310	Potri.T120400	-
pou06888	4	0.773168	1.06e-95	0.508	0.187	AT4G33080	Potri.006G224800	-
pou06985	4	0.734272	2.52e-95	0.642	0.32	AT5G11710	Potri.006G234100	-
pou28390	4	0.847648	4.07e-95	0.717	0.44	AT5G57815	Potri.018G099900	-
pou06940	4	1.05981	4.11e-95	0.651	0.324	AT4G33010	Potri.006G229300	GLYCINE DECARBOXYLASE P-PROTEIN 1 (GLDP1)
pou31935	4	0.75189	1.04e-94	0.615	0.273	AT5G17920	Potri.013G061800	METHIONINE SYNTHESIS 1 (ATMS1)
pou15130	4	0.863252	1.79e-93	0.75	0.494	AT4G35630	Potri.005G099900	PHOSPHOSERINE AMINOTRANSFERASE 1 (PSAT1)
pou22586	4	0.847573	2.31e-93	0.698	0.418	AT4G15470	Potri.008G199200	LIFEGUARD 5 (LFG5)
pou28480	4	0.76031	6.08e-93	0.642	0.327	AT2G18840	Potri.018G093800	YPT/RAB GTPASE INTERACTING PROTEIN 4A (YIP4A)
pou18018	4	0.580371	1.71e-92	0.914	0.84	AT1G26355	Potri.010G157600	SPIRAL1-LIKE1 (SP1L1)
pou39956	4	0.59191	3.73e-92	0.453	0.139	AT5G06670	Potri.006G194900	KINESIN 7.5 (KIN7.5)
pou10390	4	0.762204	1.34e-91	0.765	0.379	AT2G47500	Potri.002G201000	-
pou10887	4	0.811784	2.26e-91	0.822	0.632	AT3G60540	Potri.002G143100	-
pou32940	4	0.976279	3.49e-91	0.589	0.261	AT3G20860	Potri.016G051900	NIMA-RELATED KINASE 5 (NEK5)
pou33826	4	0.69844	5.88e-91	0.66	0.33	AT3G54120	Potri.016G110200	-
pou19446	4	0.687372	7.61e-91	0.867	0.779	AT3G10860	Potri.019G132000	-
pou22760	4	0.599006	9.21e-91	0.513	0.195	AT3G27320	Potri.008G180600	-
pou13352	4	0.886584	1.56e-90	0.684	0.401	AT3G02360	Potri.T017700	6-PHOSPHOGLUCONATE DEHYDROGENASE 2 (PGD2)
pou25106	4	0.992139	1.75e-90	0.649	0.344	AT2G45290	Potri.014G068200	TRANSKETOLASE 2 (TKL2)
pou16034	4	0.857781	2.59e-90	0.648	0.323	AT1G76550	Potri.005G257800	-
pou37949	4	0.769466	9.64e-90	0.929	0.887	AT3G48140	Potri.012G074900	-
pou00206	4	0.664584	3.98e-87	0.56	0.225	AT5G06740	Potri.001G455500	L-TYPE LECTIN RECEPTOR KINASE S.5 (LECRK-S.5)
pou10143	4	0.775611	3.5e-86	0.611	0.299	AT1G05170	Potri.002G228900	-
pou10251	4	0.766663	4.21e-86	0.615	0.311	AT4G12650	Potri.002G217300	(TMN12)
pou21083	4	0.806736	5.56e-86	0.468	0.168	AT4G27060	Potri.011G136700	TORTIFOLIA 1 (TOR1)
pou39992	4	0.616507	1.1e-85	0.427	0.138	AT4G15830	Potri.008G221900	-
pou37672	4	0.717371	1.39e-85	0.648	0.296	AT5G50720	Potri.012G101600	HVA22 HOMOLOGUE E (HVA22E)
pou34794	4	0.674492	3.23e-85	0.437	0.146	AT1G27500	Potri.015G075300	KINESIN LIGHT CHAIN-RELATED 3 (KLCR3)
pou16233	4	0.793621	3.53e-85	0.712	0.403	AT5G42560	Potri.005G237900	-
pou04832	4	0.812361	8.07e-85	0.817	0.636	AT4G16440	Potri.006G017000	HOMOLOG OF YEAST NAR1 (NAR1)
pou03933	4	0.664087	8.17e-85	0.541	0.221	AT5G13420	Potri.001G068200	TRANSALDOLASE 2 (TRA2)
pou11907	4	0.587841	1.07e-84	0.522	0.212	AT1G03905	Potri.002G036300	ATP-BINDING CASSETTE I19 (ABCI19)
pou14287	4	0.703091	1.48e-84	0.561	0.252	AT2G36300	Potri.004G190800	-
pou25800	4	0.700726	1.83e-84	0.755	0.379	AT1G52140	Potri.014G139900	-
pou30344	4	0.78256	9.67e-83	0.772	0.533	AT4G33640	Potri.007G116400	-
pou18016	4	0.695418	4.95e-82	0.592	0.283	AT1G13730	Potri.010G157800	-
pou11320	4	0.652189	3.38e-81	0.857	0.747	AT1G35720	Potri.002G095600	ANNEXIN 1 (ANNAT1)
pou36169	4	0.707202	9.56e-81	0.803	0.63	AT5G13450	Potri.009G061600	DELTA SUBUNIT OF MT ATP SYNTHASE (ATP5)
pou32480	4	0.593603	1.06e-80	0.843	0.727	AT5G14670	Potri.005G007300	ADP-RIBOSYLATION FACTOR A1B (ARFA1B)
pou16966	4	0.664884	3.14e-80	0.38	0.113	AT1G22410	Potri.005G162800	-
pou18263	4	0.861756	1.12e-79	0.342	0.093	AT1G13340	Potri.010G127000	IST1-LIKE 6 (ISTL6)
pou24903	4	0.662523	2.14e-79	0.394	0.119	AT1G75090	Potri.014G041700	-
pou24244	4	0.814845	2.2e-79	0.708	0.44	AT3G10410	Potri.008G034800	SERINE CARBOXYPEPTIDASE-LIKE 49 (scpl49)
pou27219	4	0.639114	4.64e-79	0.608	0.303	AT5G01430	Potri.017G036000	-
pou14260	4	0.74121	4.69e-77	0.756	0.549	AT3G52730	Potri.004G188700	-
pou37470	4	0.712813	4.81e-77	0.428	0.14	AT4G22680	Potri.012G127700	MYB DOMAIN PROTEIN 85 (MYB85)
pou08473	4	0.666648	1.1e-76	0.487	0.174	AT5G62700	Potri.003G125400	TUBULIN BETA CHAIN 3 (TUB3)
pou27666	4	0.610155	2.88e-76	0.299	0.074	AT3G02700	Potri.017G142300	-
pou14018	4	0.720126	3.32e-76	0.736	0.511	AT2G16595	Potri.004G168500	-
pou27634	4	0.630073	7.43e-76	0.541	0.243	AT2G01970	Potri.T059700	-
pou19532	4	0.620584	2.89e-75	0.554	0.248	AT3G16630	Potri.008G221400	(KINESIN-13A)
pou37586	4	0.742992	1.28e-74	0.812	0.674	AT5G61790	Potri.012G111100	CALNEXIN 1 (CNX1)
pou24190	4	0.721438	4.92e-74	0.772	0.611	AT3G01390	Potri.008G040300	VACUOLAR MEMBRANE ATPASE 10 (VMA10)
pou36228	4	0.713534	9.55e-74	0.389	0.132	AT2G26800	Potri.009G068600	-
pou08975	4	0.717318	9.59e-74	0.687	0.44	AT1G02130	Potri.003G081800	RAS 5 (RA-5)
pou22315	4	0.581999	9.76e-74	0.435	0.149	AT1G11915	Potri.011G007900	-
pou19854	4	0.620488	1.37e-73	0.546	0.247	AT1G34550	Potri.019G084100	EMBRYO DEFECTIVE 2756 (EMB2756)
pou37737	4	0.616418	1.56e-73	0.551	0.265	AT5G63400	Potri.012G095300	ADENYLATE KINASE 1 (ADK1)
pou25224	4	1.12081	3.25e-73	0.751	0.542	AT2G45790	Potri.014G080300	PHOSPHOMANNOMUTASE (PMM)
pou12992	4	0.678463	7.42e-73	0.523	0.23	AT5G24760	Potri.004G067000	-
pou03700	4	0.652501	8.12e-72	0.737	0.505	AT5G42080	Potri.001G090600	DYNAMIN-LIKE PROTEIN (DL1)
pou26113	4	0.692325	1.22e-71	0.674	0.43	AT4G12650	Potri.014G172200	(TMN12)
pou19115	4	0.607069	1.93e-71	0.439	0.163	AT1G70090	Potri.010G038300	GLUCOSYL TRANSFERASE FAMILY 8 (LGT8)
pou01343	4	0.683901	2.56e-71	0.794	0.639	AT5G50460	Potri.001G329400	-
pou34219	4	0.673254	5.18e-71	0.639	0.395	AT5G05010	Potri.015G125400	-
pou03197	4	0.645809	5.66e-71	0.553	0.266	AT5G46800	Potri.001G142600	A BOUT DE SOUFFLE (BOU)
pou02676	4	0.695117	1.75e-70	0.658	0.403	AT1G60970	Potri.003G043200	-
pou00447	4	0.581509	6.9e-70	0.693	0.37	AT4G27270	Potri.001G410700	-
pou15105	4	0.645382	4.3e-69	0.623	0.374	AT2G17530	Potri.005G102100	-
pou19929	4	0.642343	1.95e-68	0.573	0.291	AT4G09990	Potri.019G076300	GLUCURONOXYLAN METHYLTRANSFERASE 2 (GXM2)
pou25427	4	0.718322	3.18e-68	0.705	0.507	AT1G01230	Potri.014G101000	(ATORM1)
pou33486	4	0.589749	6.31e-68	0.563	0.28	AT5G01010	Potri.016G143700	-
pou17368	4	0.674062	1.15e-67	0.663	0.398	AT1G48850	Potri.010G221600	EMBRYO DEFECTIVE 1144 (EMB1144)
pou14621	4	0.584182	1.17e-67	0.568	0.287	AT1G59610	Potri.004G228400	DYNAMIN-LIKE 3 (DL3)
pou19009	4	0.704675	1.33e-67	0.772	0.569	AT1G67910	Potri.010G046700	-
pou18339	4	0.601075	1.33e-67	0.468	0.184	AT3G02600	Potri.010G119400	LIPID PHOSPHATE PHOSPHATASE 3 (LPP3)
pou19880	4	0.596629	1.88e-67	0.829	0.748	AT1G72020	Potri.013G110600	-
pou31749	4	0.77124	3.22e-67	0.708	0.475	AT1G65010	Potri.013G079000	-
pou36942	4	0.612931	3.28e-67	0.513	0.227	AT4G35020	Potri.009G134600	RAC-LIKE 3 (RAC3)
pou29841	4	0.668113	2.39e-66	0.727	0.516	AT5G37600	Potri.007G069600	GLUTAMINE SYNTHASE CLONE R1 (GSR 1)
pou00768	4	0.701923	9.47e-66	0.701	0.475	AT5G50460	Potri.001G329400	-
pou32295	4	0.626384	1.17e-65	0.615	0.36	AT5G27490	Potri.013G023400	-
pou36573	4	0.59718	1.25e-65	0.534	0.264	AT3G19270	Potri.009G101700	CYTOCHROME P450, FAMILY 707, SUBFAMILY A, POLYPEPTIDE 4 (CYP707A4)
pou04632	4	0.712753	3.69e-65	0.706	0.511	AT5G19760	Potri.001G004500	-
pou30032	4	0.795806	6.3e-65	0.629	0.368	AT2G22125	Potri.007G087200	CELLULOSE SYNTHASE-INTERACTIVE PROTEIN 1 (CSI1)
pou24497	4	0.990788	9.19e-65	0.553	0.291	AT1G51560	Potri.008G006400	-
pou23759	4	0.666359	2.92e-64	0.789	0.625	AT1G79550	Potri.008G084400	PHOSPHOGLYCERATE KINASE (PGK)
pou16269	4	0.597604	2.57e-63	0.637	0.347	AT5G42560	Potri.005G237900	-
pou16941	4	0.60739	4.43e-63	0.649	0.399	AT1G35780	Potri.005G165500	-
pou32541	4	1.09135	4.52e-63	0.744	0.513	AT5G03120	Potri.006G130400	-
pou08273	4	0.582789	5.99e-63	0.577	0.302	AT1G64650	Potri.003G145600	-
pou01994	4	0.626603	2.03e-62	0.801	0.688	AT5G13490	Potri.001G267800	ADP/ATP CARRIER 2 (AAC2)
pou09526	4	0.672163	4.86e-62	0.72	0.525	AT1G10950	Potri.003G015300	TRANSMEMBRANE NINE 1 (TMN1)
pou07549	4	0.603098	5.35e-62	0.794	0.608	AT5G19770	Potri.003G220300	TUBULIN ALPHA-3 (TUA3)
pou01240	4	0.780415	7.9e-62	0.655	0.389	AT5G40760	Potri.001G337400	GLUCOSE-6-PHOSPHATE DEHYDROGENASE 6 (G6PD6)
pou18794	4	0.64796	2.78e-61	0.743	0.572	AT2G33470	Potri.010G069600	GLYCOLIPID TRANSFER PROTEIN 1 (GLTP1)
pou31158	4	0.633544	5.05e-61	0.708	0.507	AT2G20840	Potri.013G144700	SECRETORY CARRIER MEMBRANE PROTEIN 3 (SCAMP3)
pou00648	4	0.705166	5.14e-61	0.579	0.305	AT1G28280	Potri.001G399100	MPK3/6-TARGETED VQP 1 (MVQ1)
pou15275	4	0.643403	5.56e-61	0.71	0.496	AT2G21870	Potri.005G085500	MALE GAMETOPHYTE DEFECTIVE 1 (MGP1)
pou31695	4	0.623878	1.17e-60	0.665	0.465	AT5G36290	Potri.013G086700	-
pou19932	4	0.601188	4.18e-60	0.641	0.392	AT1G22840	Potri.T056301	CYTOCHROME C-1 (CYTC-1)
pou37492	4	0.6259	4.4e-59	0.648	0.419	AT5G05010	Potri.012G125500	-
pou21186	4	0.867854	4.51e-59	0.596	0.365	AT5G54110	Potri.011G126200	MEMBRANE-ASSOCIATED MANNITOL-INDUCED (MAMI)
pou08658	4	0.610809	1.56e-58	0.572	0.315	AT5G51400	Potri.003G108800	-
pou30882	4	0.625932	3.65e-58	0.72	0.553	AT5G66410	Potri.007G020400	PHOSDUCIN-LIKE PROTEIN 3 HOMOLOG (PLP3b)
pou16263	4	0.630592	5.88e-58	0.674	0.453	AT1G47830	Potri.005G238701	ADAPTOR 55 PROTEIN 2 SMALL SUBUNIT (AP2S)
pou35739	4	0.581197	6.52e-58	0.744	0.56	AT2G27030	Potri.001G222200	CALMODULIN 5 (CAM5)
pou22607	4	0.638737	2.51e-57	0.546	0.279	AT5G18830	Potri.008G197000	SQUAMOSA PROMOTER BINDING PROTEIN-LIKE 7 (SPL7)
pou03053	4	0.66547	2.67e-57	0.696	0.497	AT4G16695	Potri.001G156500	-
pou20414	4	0.656773	1.09e-56	0.537	0.26	AT5G18150	Potri.019G035000	-
pou03399	4	0.732537	3.03e-55	0.418	0.172	AT4G22570	Potri.001G121400	ADENINE PHOSPHORIBOSYL TRANSFERASE 3 (APT3)
pou14741	4	0.605504	6.52e-54	0.753	0.604	AT5G67500	Potri.005G146800	VOLTAGE DEPENDENT ANION CHANNEL 2 (VDAC2)
pou40059	4	0.642062	1.3e-53	0.636	0.414	AT3G02360	Potri.017G106900	6-PHOSPHOGLUCONATE DEHYDROGENASE 2 (PGD2)
pou05448	4	0.623194	8.02e-53	0.653	0.454	AT4G30010	Potri.006G075600	-
pou30763	4	0.601723	1.54e-52	0.731	0.566	AT4G37830	Potri.007G008800	-
pou18710	4	0.670452	5.03e-52	0.696	0.508	AT4G14615	Potri.010G079100	-
pou05208	4	0.650446	1.87e-51	0.463	0.219	AT3G20860	Potri.006G056300	NIMA-RELATED KINASE 5 (NEK5)
pou15999	4	0.662144	7.95e-50	0.839	0.717	AT3G05890	Potri.005G002100	RARE-COLD-INDUCIBLE 2B (RCI2B)
pou00892	4	0.608659	1.02e-49	0.611	0.355	AT1G53210	Potri.001G375500	NA+/CA2+ EXCHANGER (NCL)
pou36097	4	0.646457	1.52e-49	0.415	0.188	AT1G50920	Potri.009G054000	(NOG1-1)
pou12201	4	0.715351	3.32e-49	0.447	0.216	AT4G35550	Potri.002G008800	WUSCHEL RELATED HOMEOBOX 13 (WOX13)
pou25958	4	0.592825	8.44e-49	0.674	0.504	AT2G32980	Potri.014G158000	AUGMIN SUBUNIT 2 (AUG2)
pou15168	4	0.596568	1.77e-48	0.453	0.218	AT1G79160	Potri.005G096800	-
pou21948	4	0.608229	2.08e-48	0.458	0.226	AT1G61210	Potri.011G045500	DWD HYPERSENSITIVE TO ABA 3 (DWA3)
pou04053	4	0.592744	5.45e-48	0.665	0.47	AT1G27330	Potri.001G057300	-
pou15371	4	0.658732	2.69e-43	0.788	0.661	AT5G65020	Potri.005G075900	ANNEXIN 2 (ANNAT2)
pou11926	4	0.923738	2.49e-42	0.532	0.314	AT1G19530	Potri.002G034500	-
pou14896	4	0.588357	3.1e-41	0.613	0.421	AT4G36750	Potri.005G126200	-
pou23851	4	0.601195	1.25e-39	0.491	0.265	AT2G40410	Potri.008G074800	CA2+-DEPENDENT NUCLEASE (ATCAN2)
pou11056	4	0.605752	3.14e-39	0.492	0.28	AT5G47820	Potri.002G123500	FRAGILE FIBER 1 (FRA1)
pou08428	4	0.608441	4.92e-39	0.693	0.527	AT1G63830	Potri.003G130700	-
pou16357	4	0.688636	2.65e-38	0.66	0.44	AT1G75310	Potri.005G229300	AUXILIN-LIKE 1 (AUL1)
pou11015	4	0.624414	5.77e-37	0.282	0.112	AT1G47410	Potri.002G127800	-
pou04752	4	0.597887	4.5e-35	0.812	0.634	AT2G32300	Potri.006G009000	UCLACYANIN 1 (UCC1)
pou12358	4	0.833786	1.39e-32	0.655	0.52	AT1G11910	Potri.004G007600	ASPARTIC PROTEINASE A1 (APA1)
pou14558	4	0.79718	2.91e-24	0.358	0.194	AT3G25730	Potri.004G220400	ETHYLENE RESPONSE DNA BINDING FACTOR 3 (EDF3)
pou05157	4	0.671761	8.73e-21	0.589	0.452	AT2G41760	Potri.006G051500	GLN-SPECIFIC AMINO-TERMINAL (NT)-AMIDASE (NTAQ1)
pou26361	4	0.64132	8.16e-20	0.941	0.924	-	-
pou32571	4	0.5825	3.14e-19	0.408	0.266	AT5G02790	Potri.016G083500	GLUTATHIONE TRANSFERASE L3 (GSTL3)
pou19796	4	0.618096	2.52e-16	0.399	0.265	AT2G42570	Potri.019G090200	TRICHOME BIREFRINGENCE-LIKE 39 (TBL39)
pou16312	5	2.53842	0	0.825	0.102	AT1G75500	Potri.005G233600	WALLS ARE THIN 1 (WAT1)
pou34043	5	2.29047	0	0.582	0.05	AT3G48970	Potri.015G144300	-
pou16321	5	2.05528	0	0.854	0.147	AT1G75500	Potri.005G233600	WALLS ARE THIN 1 (WAT1)
pou36167	5	1.54372	0	0.591	0.027	AT3G08490	Potri.009G061300	-
pou14049	5	1.43223	0	0.557	0.047	AT2G21050	Potri.004G172800	LIKE AUXIN RESISTANT 2 (LAX2)
pou39865	5	1.3252	0	0.33	0.011	AT5G19530	Potri.008G151800	ACAULIS 5 (ACL5)
pou07966	5	1.27232	0	0.399	0.019	AT5G25190	Potri.003G179900	ETHYLENE AND SALT INDUCIBLE 3 (ESE3)
pou36913	5	1.39744	4.35e-279	0.443	0.035	AT2G21050	Potri.009G132100	LIKE AUXIN RESISTANT 2 (LAX2)
pou11982	5	2.42691	1.06e-262	0.812	0.2	AT1G75500	Potri.002G029100	WALLS ARE THIN 1 (WAT1)
pou02756	5	0.750274	5.65e-259	0.418	0.034	AT1G79760	Potri.001G189400	DOWNSTREAM TARGET OF AGL15-4 (DTA4)
pou02854	5	1.3577	2.4e-252	0.438	0.041	AT3G15540	Potri.001G177500	INDOLE-3-ACETIC ACID INDUCIBLE 19 (IAA19)
pou04196	5	1.2616	4.29e-232	0.48	0.057	AT5G15350	Potri.001G043600	EARLY NODULIN-LIKE PROTEIN 17 (ENODL17)
pou18623	5	2.15242	2.96e-227	0.58	0.1	AT5G19530	Potri.010G089200	ACAULIS 5 (ACL5)
pou26460	5	0.80984	5.07e-225	0.259	0.01	AT5G15900	Potri.017G110200	TRICHOME BIREFRINGENCE-LIKE 19 (TBL19)
pou02195	5	1.55499	4.23e-216	0.86	0.274	-	Potri.001G245400
pou38178	5	2.55787	6.43e-211	0.683	0.162	AT3G18280	Potri.012G054300	TRACHEARY ELEMENT DIFFERENTIATION-RELATED 4 (TED4)
pou40025	5	1.04419	3.43e-208	0.282	0.016	AT5G15900	Potri.017G110200	TRICHOME BIREFRINGENCE-LIKE 19 (TBL19)
pou05162	5	0.604049	6.25e-193	0.332	0.029	AT2G41830	Potri.006G052100	-
pou23059	5	2.40529	6.75e-191	0.785	0.287	AT5G26330	Potri.008G151000	-
pou25507	5	2.20198	8.71e-190	0.739	0.228	AT2G46890	Potri.014G109200	-
pou09902	5	0.974707	2.33e-174	0.463	0.074	AT3G24660	Potri.002G251700	TRANSMEMBRANE KINASE-LIKE 1 (TMKL1)
pou21836	5	1.11834	3e-173	0.906	0.308	AT2G33850	Potri.011G057500	-
pou01030	5	0.745131	9.3e-171	0.276	0.021	AT5G55250	Potri.001G359000	IAA CARBOXYLMETHYLTRANSFERASE 1 (IAMT1)
pou35869	5	0.980258	1.42e-166	0.37	0.047	AT5G02420	Potri.009G030200	(SMR3)
pou03355	5	1.47144	2.86e-166	0.804	0.324	AT5G61480	Potri.001G126100	PHLOEM INTERCALATED WITH XYLEM (PXY)
pou37466	5	1.5168	9.19e-157	0.825	0.347	AT5G51550	Potri.012G128100	EXORDIUM LIKE 3 (EXL3)
pou08216	5	1.25771	7.47e-155	0.522	0.105	-	Potri.003G152100
pou17897	5	0.734185	2.13e-153	0.286	0.028	AT1G14190	Potri.010G168100	-
pou22103	5	1.05562	3.6e-152	0.562	0.13	AT1G61667	Potri.011G032600	-
pou37458	5	0.750247	6.76e-147	0.451	0.083	AT5G51560	Potri.012G128700	-
pou18275	5	0.890134	5.52e-145	0.549	0.129	AT1G68560	Potri.010G125800	ALPHA-XYLOSIDASE 1 (XYL1)
pou14240	5	1.34879	1.19e-142	0.301	0.035	AT2G27740	Potri.004G186900	-
pou24367	5	1.25965	4.86e-136	0.829	0.348	AT3G54260	Potri.008G020900	TRICHOME BIREFRINGENCE-LIKE 36 (TBL36)
pou35094	5	1.74849	2.2e-133	0.724	0.275	-	-
pou03449	5	1.70196	3.45e-132	0.495	0.125	AT4G12110	Potri.001G116500	STEROL-4ALPHA-METHYL OXIDASE 1-1 (SMO1-1)
pou33020	5	1.10361	2.11e-129	0.81	0.34	AT3G12110	Potri.016G045500	ACTIN-11 (ACT11)
pou33853	5	0.660373	4.78e-126	0.349	0.056	AT3G54030	Potri.016G105800	BRASSINOSTEROID-SIGNALING KINASE 6 (BSK6)
pou06855	5	1.00712	2.69e-125	0.315	0.046	AT5G19530	Potri.006G222200	ACAULIS 5 (ACL5)
pou32586	5	1.19095	9.54e-124	0.664	0.227	AT5G02640	Potri.016G081600	-
pou20653	5	0.860281	1.09e-122	0.612	0.179	AT1G72160	Potri.T011100	(PATL3)
pou24828	5	1.45565	2.95e-119	0.741	0.365	AT1G47670	Potri.014G036500	-
pou33145	5	0.722605	1.01e-109	0.384	0.08	AT2G41130	Potri.016G035400	(BHLH106)
pou22541	5	0.995986	4.25e-109	0.518	0.157	AT1G54610	Potri.008G204400	-
pou07032	5	0.836878	2.94e-108	0.434	0.106	AT5G11650	Potri.006G237200	(MAGL13)
pou19503	5	1.08493	1.76e-104	0.683	0.254	AT4G03210	Potri.019G125000	XYLOGLUCAN ENDOTRANSGLUCOSYLASE/HYDROLASE 9 (XTH9)
pou09988	5	0.774805	8.63e-102	0.539	0.175	AT5G48800	Potri.002G242300	-
pou21143	5	0.908631	2.22e-101	0.553	0.173	AT5G54530	Potri.011G129900	-
pou05795	5	0.604264	1.46e-99	0.378	0.085	AT5G01890	Potri.006G108600	PXY/TDR-CORRELATED 2 (PXC2)
pou20077	5	0.877028	3.06e-99	0.457	0.121	AT1G71380	Potri.019G069300	CELLULASE 3 (CEL3)
pou04969	5	0.796741	8.19e-98	0.587	0.192	AT2G40820	Potri.006G035300	-
pou05866	5	0.970595	4.9e-97	0.749	0.338	AT2G36570	Potri.006G117200	PXY/TDR-CORRELATED 1 (PXC1)
pou14823	5	0.967501	1.98e-96	0.762	0.403	AT4G33985	Potri.005G138100	-
pou17703	5	0.863368	2.19e-96	0.52	0.164	AT3G11090	Potri.010G186000	LOB DOMAIN-CONTAINING PROTEIN 21 (LBD21)
pou02253	5	0.797058	2.24e-96	0.405	0.101	AT5G02440	Potri.001G238900	-
pou13451	5	0.661737	4.29e-96	0.975	0.918	AT5G61170	Potri.004G118800	-
pou24081	5	0.834698	3.59e-95	0.91	0.803	AT5G59850	Potri.008G051900	-
pou31451	5	0.745265	4.63e-95	0.549	0.169	AT1G71970	Potri.013G111700	-
pou09715	5	1.32776	2.44e-94	0.647	0.278	AT1G15380	Potri.003G009000	GLYOXYLASE I 4 (GLYI4)
pou01220	5	0.856967	5.15e-92	0.455	0.128	AT3G27400	Potri.001G339500	(PLL18)
pou00623	5	1.00648	1.33e-91	0.664	0.256	AT1G07750	Potri.001G402600	-
pou17659	5	1.19425	1.37e-91	0.505	0.164	AT2G38120	Potri.010G191000	AUXIN RESISTANT 1 (AUX1)
pou18613	5	0.902155	4.7e-89	0.766	0.336	AT5G26330	Potri.010G089900	-
pou34696	5	0.789906	5.66e-89	0.881	0.726	AT5G56670	Potri.012G086600	-
pou09312	5	0.742894	2.92e-88	0.921	0.843	AT2G19730	Potri.T165500	-
pou36407	5	1.32149	7.33e-88	0.251	0.041	AT3G49780	Potri.009G085600	PHYTOSULFOKINE 4 PRECURSOR (PSK4)
pou19951	5	0.992214	5.83e-87	0.572	0.203	AT1G71380	Potri.019G069300	CELLULASE 3 (CEL3)
pou30857	5	0.68093	1.09e-85	0.572	0.215	AT3G51030	Potri.007G018000	THIOREDOXIN H-TYPE 1 (TRX1)
pou21864	5	1.03729	1.12e-85	0.472	0.139	AT2G34700	Potri.011G053600	-
pou38225	5	1.03667	4.91e-85	0.747	0.369	AT1G73620	Potri.012G047800	-
pou18138	5	0.658492	1.71e-83	0.946	0.883	AT3G06700	Potri.010G142001	-
pou14988	5	0.672353	3.01e-83	0.954	0.881	AT4G36130	Potri.005G115700	-
pou10916	5	0.653605	7.42e-83	0.939	0.87	AT3G10950	Potri.001G149300	-
pou05669	5	0.779229	2.66e-82	0.562	0.223	AT3G54030	Potri.006G093900	BRASSINOSTEROID-SIGNALING KINASE 6 (BSK6)
pou14021	5	0.931968	2.77e-82	0.873	0.674	AT2G21130	Potri.004G168800	-
pou20282	5	0.920453	8.51e-82	0.722	0.341	AT2G40480	Potri.T071300	-
pou34405	5	0.868366	1.97e-80	0.501	0.179	AT1G28110	Potri.015G104700	SERINE CARBOXYPEPTIDASE-LIKE 45 (SCPL45)
pou15049	5	0.94443	1.99e-80	0.466	0.145	AT5G42180	Potri.005G108900	PEROXIDASE 64 (PER64)
pou35162	5	0.717652	4.43e-79	0.541	0.198	AT1G73590	Potri.015G038700	PIN-FORMED 1 (PIN1)
pou09926	5	0.728994	5.69e-79	0.9	0.828	AT4G18100	Potri.002G249000	-
pou32605	5	0.925311	8.72e-77	0.787	0.559	AT3G55280	Potri.016G079800	RIBOSOMAL PROTEIN L23AB (RPL23AB)
pou17614	5	0.673764	1.92e-76	0.566	0.217	AT3G54000	Potri.010G195800	-
pou00231	5	0.849754	1.71e-75	0.835	0.664	AT1G33140	Potri.001G453900	PIGGYBACK2 (PGY2)
pou26650	5	1.00376	2.51e-75	0.708	0.411	AT5G15350	Potri.017G088600	EARLY NODULIN-LIKE PROTEIN 17 (ENODL17)
pou10686	5	0.795217	1.08e-74	0.699	0.373	AT2G46170	Potri.002G165400	RETICULON-LIKE B 5 (RTNLB5)
pou18834	5	0.675028	1.78e-74	0.931	0.882	AT3G04400	Potri.008G171200	EMBRYO DEFECTIVE 2171 (emb2171)
pou31127	5	1.01656	3.83e-74	0.775	0.5	AT4G21450	Potri.013G147800	-
pou06853	5	0.793461	4.28e-74	0.873	0.788	AT5G35530	Potri.006G222100	-
pou12695	5	0.609694	6.61e-73	0.541	0.182	AT2G33790	Potri.004G044700	ARABINOGALACTAN PROTEIN 30 (AGP30)
pou07549	5	0.808797	7.5e-73	0.841	0.608	AT5G19770	Potri.003G220300	TUBULIN ALPHA-3 (TUA3)
pou03963	5	0.897075	1.29e-72	0.359	0.098	AT1G28110	Potri.001G065900	SERINE CARBOXYPEPTIDASE-LIKE 45 (SCPL45)
pou13613	5	0.632855	2.3e-72	0.572	0.212	AT1G72160	Potri.004G138200	(PATL3)
pou12834	5	0.673702	4.39e-72	0.894	0.82	AT2G37600	Potri.004G057000	-
pou27987	5	0.703906	1.06e-70	0.877	0.766	AT2G37190	Potri.T161500	-
pou29505	5	0.661867	1.81e-70	0.879	0.778	AT1G08360	Potri.007G034800	-
pou32553	5	0.679692	4.21e-70	0.904	0.833	AT5G02960	Potri.008G044400	-
pou35721	5	0.760749	1.51e-69	0.858	0.756	AT3G52580	Potri.001G218700	-
pou18434	5	0.788778	1.24e-68	0.633	0.284	AT1G14890	Potri.010G109300	-
pou13602	5	0.60687	2.59e-66	0.549	0.207	AT1G72160	Potri.004G138200	(PATL3)
pou34067	5	0.696739	6.6e-66	0.827	0.668	AT2G36620	Potri.015G141900	RIBOSOMAL PROTEIN L24 (RPL24A)
pou32565	5	0.616888	4.51e-65	0.891	0.792	AT3G09630	Potri.016G084400	SUPPRESSOR OF ACAULIS 56 (SAC56)
pou17388	5	0.621787	6.47e-65	0.887	0.804	AT5G60390	Potri.010G218700	(EF1ALPHA)
pou34185	5	0.912138	5.61e-64	0.704	0.432	AT5G51550	Potri.015G129700	EXORDIUM LIKE 3 (EXL3)
pou05909	5	0.910549	9.24e-64	0.81	0.602	AT2G36830	Potri.006G121700	GAMMA TONOPLAST INTRINSIC PROTEIN (GAMMA-TIP)
pou36916	5	0.768253	1.55e-63	0.493	0.201	AT4G38660	Potri.009G132500	-
pou13042	5	0.67908	1.75e-63	0.875	0.791	AT4G25740	Potri.004G073500	-
pou22859	5	0.620576	2.4e-63	0.887	0.811	AT3G04400	Potri.008G171400	EMBRYO DEFECTIVE 2171 (emb2171)
pou13266	5	0.689376	2.16e-62	0.854	0.739	AT5G16130	Potri.004G099200	-
pou16454	5	0.691909	3.26e-62	0.839	0.736	AT5G09500	Potri.002G043200	-
pou06001	5	0.679523	3.91e-62	0.883	0.805	AT5G02960	Potri.008G044400	-
pou34328	5	0.629127	5.95e-61	0.854	0.732	AT1G72370	Potri.015G112900	40S RIBOSOMAL PROTEIN SA (P40)
pou32795	5	0.808424	7.43e-61	0.802	0.628	AT1G57660	Potri.016G061100	-
pou37559	5	0.801197	9.52e-61	0.449	0.165	AT2G44740	Potri.012G114600	CYCLIN P4;1 (CYCP4;1)
pou23940	5	0.858398	1.24e-60	0.791	0.606	AT2G40010	Potri.008G066200	-
pou25858	5	0.922156	2.08e-60	0.426	0.147	AT3G23730	Potri.014G146100	XYLOGLUCAN ENDOTRANSGLUCOSYLASE/HYDROLASE 16 (XTH16)
pou29537	5	0.677268	2.51e-60	0.772	0.462	AT5G66920	Potri.007G038300	SKU5 SIMILAR 17 (sks17)
pou15868	5	0.637532	2.76e-60	0.858	0.79	AT3G05590	Potri.005G023500	RIBOSOMAL PROTEIN L18 (RPL18)
pou35841	5	0.766846	4.73e-60	0.808	0.602	AT5G59890	Potri.009G028100	ACTIN DEPOLYMERIZING FACTOR 4 (ADF4)
pou06972	5	0.666637	5.99e-60	0.643	0.341	AT4G32940	Potri.006G232900	GAMMA VACUOLAR PROCESSING ENZYME (GAMMA-VPE)
pou35488	5	0.580316	8.53e-60	0.898	0.854	AT3G52590	Potri.012G024300	UBIQUITIN EXTENSION PROTEIN 1 (UBQ1)
pou16532	5	0.637304	9e-60	0.873	0.779	AT1G34030	Potri.005G211200	-
pou05165	5	0.654485	9.58e-60	0.858	0.775	AT3G57490	Potri.006G052400	-
pou35849	5	0.764995	1.02e-59	0.806	0.627	AT5G59890	Potri.009G028100	ACTIN DEPOLYMERIZING FACTOR 4 (ADF4)
pou04469	5	0.861358	1.02e-59	0.614	0.332	AT5G13490	Potri.001G019400	ADP/ATP CARRIER 2 (AAC2)
pou07034	5	0.620492	1.68e-59	0.382	0.125	AT2G25790	Potri.006G237400	STERILITY-REGULATING KINASE MEMBER 1 (SKM1)
pou26720	5	0.768999	2.36e-59	0.758	0.426	-	-
pou25675	5	0.714874	4e-59	0.833	0.725	AT3G05590	Potri.014G127300	RIBOSOMAL PROTEIN L18 (RPL18)
pou08589	5	0.716208	1.72e-58	0.397	0.139	AT4G12110	Potri.003G116000	STEROL-4ALPHA-METHYL OXIDASE 1-1 (SMO1-1)
pou14374	5	0.70344	1.75e-58	0.827	0.716	AT1G08360	Potri.004G202832	-
pou00230	5	0.652438	3.94e-58	0.846	0.735	AT1G33140	Potri.001G453900	PIGGYBACK2 (PGY2)
pou13671	5	0.644202	1.1e-57	0.432	0.163	AT2G03500	Potri.004G144800	EARLY FLOWERING MYB PROTEIN (EFM)
pou09985	5	0.731845	3.51e-57	0.8	0.645	AT4G13170	Potri.002G242600	-
pou14783	5	0.781305	4.8e-56	0.461	0.204	AT5G67260	Potri.005G141900	CYCLIN D3;2 (CYCD3;2)
pou04317	5	0.702826	1.15e-55	0.802	0.695	AT3G12390	Potri.001G034400	-
pou27967	5	0.644168	2.88e-55	0.816	0.702	AT2G37190	Potri.T161500	-
pou27004	5	0.690969	5.98e-55	0.887	0.713	AT4G13940	Potri.017G059400	HOMOLOGY-DEPENDENT GENE SILENCING 1 (HOG1)
pou21564	5	0.642272	1.39e-54	0.797	0.659	AT1G29980	Potri.011G087500	-
pou14228	5	0.701336	2.48e-54	0.82	0.73	AT3G44590	Potri.004G185800	-
pou09897	5	0.775873	2.83e-54	0.363	0.122	-	Potri.002G252400
pou37459	5	0.747057	3.06e-54	0.787	0.66	AT4G00100	Potri.012G128600	RIBOSOMAL PROTEIN S13A (RPS13A)
pou39954	5	0.780645	1.79e-53	0.729	0.542	AT1G57660	Potri.006G195400	-
pou32645	5	0.705782	3.76e-53	0.781	0.643	AT3G52590	Potri.012G024300	UBIQUITIN EXTENSION PROTEIN 1 (UBQ1)
pou06090	5	0.888521	7.83e-53	0.587	0.315	AT2G05920	Potri.006G141200	SUBTILASE 1.8 (SBT1.8)
pou21702	5	0.705695	4.95e-52	0.733	0.536	AT5G45775	Potri.006G181600	-
pou01599	5	0.783626	6.19e-52	0.405	0.161	AT4G34215	Potri.001G300800	-
pou33914	5	0.626162	1.39e-51	0.737	0.555	AT3G02560	Potri.016G100400	-
pou28045	5	0.643054	3.97e-51	0.82	0.671	AT2G44120	Potri.018G140300	-
pou01087	5	0.623562	4.29e-51	0.846	0.757	AT4G18100	Potri.001G353900	-
pou09726	5	0.698846	6.14e-51	0.785	0.652	AT5G57290	Potri.003G010200	RIBOSOMAL P3 PROTEIN B (P3B)
pou02236	5	0.596864	6.38e-51	0.81	0.503	AT2G39700	Potri.001G240900	EXPANSIN A4 (EXPA4)
pou35130	5	0.602343	6.6e-51	0.825	0.705	AT1G48630	Potri.015G041600	RECEPTOR FOR ACTIVATED C KINASE 1B (RACK1B_AT)
pou19653	5	0.67094	7.22e-51	0.81	0.687	AT5G39740	Potri.019G099000	RIBOSOMAL PROTEIN L5 B (RPL5B)
pou27325	5	0.652446	2.49e-50	0.276	0.076	AT1G28400	Potri.017G015700	-
pou37462	5	0.770431	2.76e-50	0.775	0.658	AT5G62300	Potri.012G128300	-
pou33546	5	0.631741	3.95e-50	0.336	0.116	AT5G01890	Potri.016G137000	PXY/TDR-CORRELATED 2 (PXC2)
pou21609	5	0.630309	4.21e-50	0.474	0.218	AT1G30280	Potri.011G081500	AUXILIN-LIKE7 (AUXILIN-LIKE7)
pou24386	5	0.623349	5.76e-50	0.545	0.289	AT2G38710	Potri.T149900	-
pou14813	5	0.968015	6.27e-50	0.756	0.57	AT5G67070	Potri.005G139100	RALF-LIKE 34 (RALFL34)
pou29485	5	0.692384	6.53e-50	0.57	0.29	AT3G50780	Potri.007G032800	-
pou34523	5	0.658779	6.84e-50	0.829	0.738	AT1G27400	Potri.015G094400	-
pou15838	5	0.593816	3.17e-49	0.854	0.785	AT5G27700	Potri.005G026000	EVERSHED1-LIKE 1 (EVR1L1)
pou37811	5	0.580926	7.04e-49	0.376	0.142	AT5G50150	Potri.012G088300	LORD OF THE RINGS 1 (LOTR1)
pou24097	5	0.606682	2.31e-48	0.802	0.712	AT3G55280	Potri.008G050200	RIBOSOMAL PROTEIN L23AB (RPL23AB)
pou27968	5	0.652459	5.21e-48	0.783	0.654	AT2G37190	Potri.T161500	-
pou05839	5	0.707778	1.48e-47	0.443	0.193	AT1G80120	Potri.006G113800	-
pou36698	5	0.683263	3.11e-47	0.635	0.416	AT4G34490	Potri.009G115500	CYCLASE ASSOCIATED PROTEIN 1 (CAP1)
pou12524	5	1.16482	8.28e-46	0.637	0.39	AT4G27270	Potri.004G028900	-
pou39643	5	0.752787	1.36e-45	0.52	0.262	AT5G36930	Potri.T001933	-
pou37829	5	0.611743	1.68e-45	0.758	0.615	AT5G56670	Potri.012G086600	-
pou17453	5	0.598392	2.03e-45	0.85	0.786	AT2G39390	Potri.010G212300	-
pou34984	5	0.716358	2.58e-45	0.618	0.385	AT5G61170	Potri.015G056100	-
pou30896	5	0.595869	3.39e-45	0.273	0.083	AT4G36470	Potri.007G021400	-
pou37349	5	0.627841	4.1e-45	0.756	0.629	AT2G36620	Potri.012G139400	RIBOSOMAL PROTEIN L24 (RPL24A)
pou19579	5	0.711358	4.89e-45	0.626	0.363	AT4G21450	Potri.019G116400	-
pou05466	5	0.672793	5.06e-45	0.779	0.659	AT2G37190	Potri.006G077200	-
pou04108	5	0.631759	7.49e-45	0.537	0.264	AT4G13710	Potri.001G052300	-
pou09983	5	0.817179	2.61e-44	0.453	0.212	AT5G48740	Potri.002G242700	-
pou03919	5	0.658861	3.84e-44	0.747	0.623	AT3G61110	Potri.001G069100	RIBOSOMAL PROTEIN S27 (RS27A)
pou25442	5	0.674572	5.65e-44	0.522	0.268	AT1G01200	Potri.014G102200	RAB GTPASE HOMOLOG A3 (RABA3)
pou06555	5	0.584106	4.78e-43	0.812	0.716	AT3G11940	Potri.006G197700	RIBOSOMAL PROTEIN 5A (RPS5A)
pou13151	5	0.586961	7.92e-43	0.764	0.635	AT2G36620	Potri.004G085300	RIBOSOMAL PROTEIN L24 (RPL24A)
pou01564	5	0.671452	8.46e-43	0.741	0.625	AT2G09990	Potri.001G304700	-
pou22882	5	0.607317	8.84e-43	0.8	0.712	AT4G27090	Potri.008G168600	-
pou34595	5	0.61158	1.03e-42	0.693	0.511	AT5G56670	Potri.012G086600	-
pou10062	5	0.671222	1.27e-42	0.591	0.323	AT3G23730	Potri.002G236200	XYLOGLUCAN ENDOTRANSGLUCOSYLASE/HYDROLASE 16 (XTH16)
pou32417	5	0.61302	1.87e-41	0.678	0.451	AT1G09160	Potri.013G011600	-
pou01364	5	0.699514	2.11e-41	0.572	0.356	AT3G62870	Potri.001G326400	-
pou29251	5	0.69163	2.19e-41	0.349	0.134	AT5G25190	Potri.018G021900	ETHYLENE AND SALT INDUCIBLE 3 (ESE3)
pou37635	5	0.669498	4.19e-41	0.426	0.201	AT1G28110	Potri.012G105500	SERINE CARBOXYPEPTIDASE-LIKE 45 (SCPL45)
pou14809	5	0.640976	1.29e-40	0.418	0.189	AT4G02630	Potri.005G139500	-
pou01870	5	0.614265	1.43e-40	0.691	0.501	AT2G30060	Potri.001G278900	-
pou37125	5	0.682757	1.69e-40	0.447	0.22	AT3G44820	Potri.009G150500	-
pou24404	5	0.64243	2.03e-40	0.768	0.675	AT5G04800	Potri.008G017300	-
pou01188	5	0.628916	2.63e-40	0.764	0.657	AT4G15000	Potri.001G342500	-
pou15645	5	0.581812	6.24e-40	0.793	0.73	AT5G28060	Potri.005G049400	(RPS24B)
pou05843	5	0.674155	7.16e-40	0.367	0.159	AT1G79620	Potri.006G114400	VASCULAR-RELATED RLK 1 (VRLK1)
pou15215	5	0.654488	9.18e-40	0.77	0.657	AT3G23390	Potri.005G092500	RPL36A A (RPL36AA)
pou13987	5	0.66504	1.08e-39	0.574	0.382	AT4G38800	Potri.004G167200	METHYLTHIOADENOSINE NUCLEOSIDASE 1 (MTN1)
pou16967	5	0.613227	1.91e-39	0.77	0.648	AT5G10360	Potri.005G162600	EMBRYO DEFECTIVE 3010 (EMB3010)
pou24168	5	0.667029	2.41e-39	0.77	0.664	AT5G60390	Potri.008G042700	(EF1ALPHA)
pou11756	5	0.607096	2.47e-39	0.756	0.659	AT1G34030	Potri.002G051300	-
pou22709	5	0.594948	3.55e-39	0.758	0.631	AT1G70600	Potri.008G187000	-
pou06388	5	0.603247	7.01e-39	0.77	0.654	AT5G45775	Potri.006G181600	-
pou13779	5	0.631392	7.97e-39	0.53	0.316	AT4G34490	Potri.004G153900	CYCLASE ASSOCIATED PROTEIN 1 (CAP1)
pou01861	5	0.714902	5.11e-38	0.317	0.119	AT3G51780	Potri.001G279500	BCL-2-ASSOCIATED ATHANOGENE 4 (BAG4)
pou01421	5	0.622847	8.89e-37	0.887	0.767	AT4G13940	Potri.001G320500	HOMOLOGY-DEPENDENT GENE SILENCING 1 (HOG1)
pou17076	5	0.589818	1.38e-36	0.672	0.518	AT3G13580	Potri.010G250900	-
pou01909	5	0.615489	9.48e-36	0.676	0.546	AT2G19740	Potri.001G269600	-
pou21701	5	0.586779	1.53e-35	0.756	0.686	AT5G45775	Potri.006G181600	-
pou18963	5	0.641489	2.97e-35	0.328	0.137	AT1G24480	Potri.010G052100	-
pou24607	5	0.618727	2.26e-34	0.664	0.496	AT4G10810	Potri.014G013600	-
pou28809	5	0.673839	2.81e-34	0.628	0.382	AT3G43190	Potri.018G063500	SUCROSE SYNTHASE 4 (SUS4)
pou26462	5	0.60691	6.64e-34	0.549	0.352	AT5G59240	Potri.017G110000	-
pou39574	5	0.943587	1.18e-32	0.424	0.231	-	Potri.019G009900
pou18906	5	0.609577	6.81e-32	0.361	0.165	AT1G67510	Potri.010G058200	-
pou16676	5	0.625413	8.97e-32	0.637	0.47	AT1G43170	Potri.005G194500	RIBOSOMAL PROTEIN 1 (RP1)
pou23351	5	0.616624	9.5e-32	0.58	0.428	AT1G13380	Potri.008G120900	-
pou39178	5	0.588343	7.95e-31	0.255	0.094	AT2G32280	Potri.007G119600	VASCULATURE COMPLEXITY AND CONNECTIVITY (VCC)
pou29808	5	0.65288	8.78e-31	0.689	0.55	AT1G56070	Potri.007G065600	LOW EXPRESSION OF OSMOTICALLY RESPONSIVE GENES 1 (LOS1)
pou23459	5	0.640294	2.46e-29	0.643	0.476	AT5G08180	Potri.008G110100	-
pou00453	5	0.601605	1.34e-27	0.693	0.521	AT5G54530	Potri.001G410300	-
pou09254	5	0.642573	2.91e-27	0.363	0.184	AT3G16240	Potri.003G050900	DELTA TONOPLAST INTEGRAL PROTEIN (DELTA-TIP)
pou12521	5	0.734522	1.27e-24	0.37	0.21	AT4G27270	Potri.004G028900	-
pou11199	5	0.592908	1.78e-23	0.781	0.72	AT5G65670	Potri.002G108000	INDOLE-3-ACETIC ACID INDUCIBLE 9 (IAA9)
pou19796	5	0.704191	2.98e-21	0.438	0.264	AT2G42570	Potri.019G090200	TRICHOME BIREFRINGENCE-LIKE 39 (TBL39)
pou32552	5	0.648055	1.23e-19	0.518	0.354	AT2G37080	Potri.016G085900	ROP INTERACTIVE PARTNER 2 (RIP2)
pou10035	5	0.88634	1.34e-18	0.441	0.308	AT3G07470	Potri.002G238900	-
pou08180	5	1.08211	2.23e-17	0.305	0.18	AT4G20260	Potri.003G157100	PLASMA-MEMBRANE ASSOCIATED CATION-BINDING PROTEIN 1 (PCAP1)
pou26155	5	0.756332	1.01e-16	0.466	0.352	AT4G12910	Potri.014G177500	SERINE CARBOXYPEPTIDASE-LIKE 20 (scpl20)
pou22924	5	0.670206	1.08e-12	0.397	0.295	AT1G04340	Potri.008G165200	-
pou22096	5	0.887041	1.33e-11	0.503	0.429	AT4G27270	Potri.011G033100	-
pou06721	5	0.591875	4.81e-07	0.29	0.214	AT5G22400	Potri.006G211200	-
pou00447	5	0.67741	1.07e-05	0.466	0.392	AT4G27270	Potri.001G410700	-
pou08169	5	0.730485	2.16e-05	0.286	0.233	AT4G20260	Potri.003G157100	PLASMA-MEMBRANE ASSOCIATED CATION-BINDING PROTEIN 1 (PCAP1)
pou09164	6	2.88534	0	0.501	0.019	AT3G15680	Potri.003G061300	-
pou12695	6	2.87866	0	0.952	0.153	AT2G33790	Potri.004G044700	ARABINOGALACTAN PROTEIN 30 (AGP30)
pou23471	6	2.6659	0	0.754	0.075	-	Potri.T170700
pou07169	6	2.62004	0	0.492	0.012	AT3G15680	Potri.006G251300	-
pou29142	6	2.4772	0	0.425	0.007	AT3G15680	Potri.018G029900	-
pou02903	6	2.19597	0	0.4	0.009	AT3G15680	Potri.001G172700	-
pou02917	6	2.17245	0	0.419	0.009	AT3G15680	Potri.003G061300	-
pou09909	6	2.02269	0	0.587	0.04	AT5G48500	Potri.002G250800	-
pou18501	6	1.7092	0	0.62	0.026	AT2G01913	Potri.010G101500	-
pou28037	6	1.68595	0	0.616	0.043	AT5G57130	Potri.018G140900	SMAX1-LIKE 5 (SMXL5)
pou21864	6	1.67095	0	0.762	0.119	AT2G34700	Potri.011G053600	-
pou26826	6	1.55432	0	0.641	0.057	AT3G28455	Potri.017G074600	CLAVATA3/ESR-RELATED 25 (CLE25)
pou05427	6	1.46412	0	0.523	0.039	AT5G57130	Potri.006G073800	SMAX1-LIKE 5 (SMXL5)
pou18685	6	1.03057	0	0.369	0.015	AT3G22810	Potri.010G082400	FORKED-LIKE2 (FL2)
pou09213	6	0.606166	1.71e-260	0.294	0.011	-	Potri.003G055100
pou35856	6	1.73667	3.56e-238	0.786	0.175	AT2G28790	Potri.009G028800	-
pou34764	6	0.979777	6.39e-237	0.43	0.04	AT5G50290	Potri.015G078700	-
pou09607	6	1.30283	4.13e-235	0.587	0.095	AT1G60500	Potri.003G024800	DYNAMIN RELATED PROTEIN 4C (DRP4C)
pou16321	6	1.67096	1.49e-225	0.741	0.157	AT1G75500	Potri.005G233600	WALLS ARE THIN 1 (WAT1)
pou08608	6	1.32658	1.19e-219	0.482	0.063	AT4G12390	Potri.003G113700	PECTIN METHYLESTERASE INHIBITOR 1 (PME1)
pou09608	6	1.38811	1.24e-219	0.568	0.094	AT1G60500	Potri.003G024900	DYNAMIN RELATED PROTEIN 4C (DRP4C)
pou18320	6	1.09586	2.96e-215	0.313	0.02	AT1G68430	Potri.010G121300	-
pou18332	6	1.29213	1.03e-202	0.542	0.094	-	Potri.010G120300
pou37466	6	2.02339	3.08e-201	0.87	0.345	AT5G51550	Potri.012G128100	EXORDIUM LIKE 3 (EXL3)
pou34972	6	1.52872	3.91e-201	0.955	0.574	AT1G18650	Potri.015G057800	PLASMODESMATA CALLOSE-BINDING PROTEIN 3 (PDCB3)
pou24586	6	1.37803	2.69e-198	0.549	0.096	AT4G37750	Potri.014G012200	AINTEGUMENTA (ANT)
pou34801	6	1.50635	8.72e-194	0.542	0.094	AT5G13700	Potri.015G074600	POLYAMINE OXIDASE 1 (PAO1)
pou04155	6	1.13721	6.44e-193	0.333	0.028	AT5G25190	Potri.001G048200	ETHYLENE AND SALT INDUCIBLE 3 (ESE3)
pou08192	6	0.85408	2.84e-188	0.253	0.014	-	Potri.003G156000
pou12411	6	1.40897	1.41e-179	0.998	0.743	AT4G21960	Potri.004G015300	(PRXR1)
pou30583	6	1.519	4.11e-172	0.609	0.141	AT2G20560	Potri.007G135800	DNAJ PROTEIN (DNAJ)
pou23238	6	1.45622	3.07e-171	0.503	0.09	AT1G70710	Potri.008G132700	GLYCOSYL HYDROLASE 9B1 (GH9B1)
pou35536	6	0.69917	2.57e-169	0.253	0.017	AT5G53730	Potri.015G002400	NDR1/HIN1-LIKE 26 (NHL26)
pou34185	6	1.79078	4.74e-161	0.849	0.422	AT5G51550	Potri.015G129700	EXORDIUM LIKE 3 (EXL3)
pou12356	6	0.909842	4.18e-156	0.393	0.056	AT1G11915	Potri.004G007400	-
pou17472	6	1.33569	4.59e-155	0.495	0.099	AT3G09110	Potri.010G210800	-
pou29572	6	1.61811	5.49e-142	0.646	0.22	AT3G50630	Potri.007G042300	KIP-RELATED PROTEIN 2 (KRP2)
pou37471	6	1.58154	1.6e-138	0.864	0.541	AT5G62350	Potri.012G127500	-
pou17434	6	1.17051	1.91e-138	0.711	0.227	AT5G62200	Potri.010G214400	EMBRYO-SPECIFIC PROTEIN 3B (ATS3B)
pou18251	6	1.12016	3.58e-137	0.566	0.149	AT1G25530	Potri.010G128300	-
pou09231	6	1.34209	5.29e-132	0.603	0.177	AT1G52245	Potri.003G052800
pou28508	6	0.961968	6.12e-132	0.339	0.048	AT5G57390	Potri.018G091600	AINTEGUMENTA-LIKE 5 (AIL5)
pou25482	6	0.965747	9.72e-132	0.38	0.063	AT4G01410	Potri.014G106100	-
pou16312	6	0.866794	5.99e-131	0.555	0.123	AT1G75500	Potri.005G233600	WALLS ARE THIN 1 (WAT1)
pou17460	6	1.18666	7.32e-131	0.931	0.827	AT1G75270	Potri.010G211600	DEHYDROASCORBATE REDUCTASE 2 (DHAR2)
pou15595	6	0.791865	1.62e-129	0.38	0.066	AT5G28650	Potri.005G055300	WRKY DNA-BINDING PROTEIN 74 (WRKY74)
pou20653	6	1.13246	1.75e-122	0.605	0.18	AT1G72160	Potri.T011100	(PATL3)
pou29950	6	0.757463	3.05e-122	0.348	0.057	AT4G24630	Potri.007G077000	-
pou14780	6	0.724837	5.24e-120	0.339	0.053	AT4G37250	Potri.005G142300	-
pou30422	6	1.07343	1.34e-119	0.438	0.096	AT2G32280	Potri.007G119600	VASCULATURE COMPLEXITY AND CONNECTIVITY (VCC)
pou18252	6	1.00229	6.09e-118	0.434	0.096	AT1G25510	Potri.010G128200	-
pou11132	6	1.18539	1.11e-114	0.477	0.119	AT4G37750	Potri.002G114800	AINTEGUMENTA (ANT)
pou14255	6	1.09889	3.17e-113	0.425	0.092	AT3G44735	Potri.004G188200	PHYTOSULFOKINE 3 PRECURSOR (PSK3)
pou23001	6	1.13051	4.59e-112	0.549	0.168	AT3G22810	Potri.008G157000	FORKED-LIKE2 (FL2)
pou35152	6	0.734606	1.4e-111	0.441	0.093	AT1G73620	Potri.015G039200	-
pou23229	6	0.886543	3.21e-105	0.462	0.12	AT2G01660	Potri.008G133500	PLASMODESMATA-LOCATED PROTEIN 6 (PDLP6)
pou31085	6	1.30246	2.36e-101	0.892	0.573	AT4G03210	Potri.013G152400	XYLOGLUCAN ENDOTRANSGLUCOSYLASE/HYDROLASE 9 (XTH9)
pou15056	6	0.82571	1.58e-98	0.425	0.106	AT1G21740	Potri.005G108400	-
pou16968	6	0.940189	1.11e-94	0.343	0.072	AT1G78290	Potri.005G162500	SNF1-RELATED PROTEIN KINASE 2-8 (SNRK2-8)
pou07592	6	1.23367	1.49e-93	0.646	0.297	AT1G58170	Potri.003G216400	-
pou16364	6	1.26267	4.18e-89	0.838	0.605	AT1G19530	Potri.005G228600	-
pou14813	6	1.15946	3e-87	0.844	0.564	AT5G67070	Potri.005G139100	RALF-LIKE 34 (RALFL34)
pou11062	6	0.610904	9.07e-87	0.27	0.047	AT4G34160	Potri.002G123000	CYCLIN D3;1 (CYCD3;1)
pou29485	6	1.04644	2.35e-85	0.635	0.286	AT3G50780	Potri.007G032800	-
pou33366	6	1.20615	4.63e-83	0.471	0.153	-	Potri.006G011600
pou03912	6	0.828363	1.51e-81	0.406	0.114	AT3G26935	Potri.001G070100	-
pou21564	6	0.946242	3.86e-80	0.838	0.657	AT1G29980	Potri.011G087500	-
pou18115	6	0.809339	6.92e-80	0.46	0.145	AT1G05760	Potri.010G144900	RESTRICTED TEV MOVEMENT 1 (RTM1)
pou06293	6	0.827254	1.36e-79	0.296	0.06	AT5G57390	Potri.006G167700	AINTEGUMENTA-LIKE 5 (AIL5)
pou05702	6	0.830575	3.45e-77	0.419	0.126	AT3G09070	Potri.006G096600	OCTOPUS (OPS)
pou08216	6	1.06859	1.88e-75	0.404	0.114	-	Potri.003G152100
pou34744	6	0.721766	2.64e-73	0.361	0.097	AT5G50150	Potri.015G080300	LORD OF THE RINGS 1 (LOTR1)
pou17145	6	0.604968	3.45e-73	0.359	0.092	AT2G36540	Potri.010G244200	-
pou21000	6	0.849582	3.7e-73	0.384	0.114	AT1G76520	Potri.011G145600	PIN-LIKES 3 (PILS3)
pou12859	6	0.830727	2.16e-71	0.479	0.179	AT2G34190	Potri.004G058800	-
pou10754	6	0.792878	3.07e-71	0.875	0.693	AT3G61260	Potri.002G157700	REMORIN 1.2 (REM1.2)
pou24989	6	0.729072	4.07e-71	0.7	0.302	AT5G51160	Potri.014G050532	-
pou26720	6	0.768081	1.22e-70	0.795	0.424	-	-
pou19294	6	0.722146	1.26e-70	0.739	0.391	AT4G15910	Potri.010G012100	DROUGHT-INDUCED 21 (DI21)
pou18548	6	0.928448	2.04e-70	0.4	0.126	AT1G60060	Potri.010G096400	-
pou10928	6	0.797355	2.31e-69	0.862	0.723	AT4G09320	Potri.002G138800	(NDPK1)
pou23118	6	0.757604	2.4e-67	0.328	0.09	AT2G02170	Potri.008G144300	-
pou01015	6	1.02575	6e-66	0.678	0.4	AT5G55530	Potri.001G361100	-
pou28330	6	0.626853	2.43e-65	0.311	0.081	AT5G48930	Potri.018G104700	HYDROXYCINNAMOYL-COA SHIKIMATE/QUINATE HYDROXYCINNAMOYL TRANSFERASE (HCT)
pou02784	6	0.99785	2.41e-64	0.758	0.526	AT4G29080	Potri.001G186100	PHYTOCHROME-ASSOCIATED PROTEIN 2 (PAP2)
pou17754	6	0.647743	9.63e-64	0.274	0.066	AT3G10985	Potri.010G182200	SENESCENCE ASSOCIATED GENE 20 (SAG20)
pou32110	6	0.776638	6.14e-63	0.533	0.225	AT3G04670	Potri.013G042600	WRKY DNA-BINDING PROTEIN 39 (WRKY39)
pou21027	6	0.916204	1.53e-61	0.49	0.205	AT3G12920	Potri.011G142700	BOI-RELATED GENE 3 (BRG3)
pou27080	6	1.01254	1.99e-61	0.7	0.44	AT5G64260	Potri.017G051700	EXORDIUM LIKE 2 (EXL2)
pou10937	6	0.720949	4.22e-61	0.352	0.11	AT2G44830	Potri.002G137700	PROTEIN KINASE ASSOCIATED WITH BRX (PAX)
pou08607	6	1.27296	8.55e-61	0.633	0.404	AT1G62790	Potri.003G113900	-
pou21559	6	0.863894	1.22e-60	0.676	0.437	AT5G55530	Potri.011G088400	-
pou28260	6	0.756922	4.37e-59	0.328	0.098	AT5G51350	Potri.018G113000	MORE LATERAL GROWTH1 (MOL1)
pou27795	6	0.853011	4.74e-59	0.451	0.183	AT5G37790	Potri.017G126500	-
pou14584	6	0.6969	1.22e-58	0.33	0.096	AT5G65700	Potri.004G223900	BARELY ANY MERISTEM 1 (BAM1)
pou18275	6	0.774094	8.49e-58	0.402	0.141	AT1G68560	Potri.010G125800	ALPHA-XYLOSIDASE 1 (XYL1)
pou17469	6	0.849339	2.08e-57	0.523	0.235	AT3G09110	Potri.010G210800	-
pou23152	6	0.794615	3.44e-57	0.365	0.123	AT2G01990	Potri.008G140900	-
pou00025	6	0.912559	4.66e-57	0.564	0.27	AT5G53300	Potri.001G471200	UBIQUITIN-CONJUGATING ENZYME 10 (UBC10)
pou13602	6	0.805936	1.43e-54	0.503	0.211	AT1G72160	Potri.004G138200	(PATL3)
pou01600	6	0.616745	3.61e-54	0.302	0.087	AT4G34220	Potri.001G300700	RECEPTOR DEAD KINASE1 (RDK1)
pou14761	6	0.649127	1.09e-53	0.756	0.484	AT4G37450	Potri.005G144900	ARABINOGALACTAN PROTEIN 18 (AGP18)
pou40048	6	0.601928	1.61e-53	0.283	0.079	AT5G16000	Potri.017G108000	NSP-INTERACTING KINASE 1 (NIK1)
pou27334	6	0.67401	8.25e-53	0.836	0.753	AT3G59540	Potri.017G026000	-
pou03212	6	0.609351	2.71e-52	0.305	0.091	AT5G46700	Potri.001G141400	TORNADO 2 (TRN2)
pou22938	6	0.776913	9.46e-51	0.432	0.181	-	-
pou22555	6	0.807485	2.64e-50	0.622	0.384	AT3G06130	Potri.008G202800	-
pou32977	6	0.850946	3.54e-48	0.533	0.286	AT3G57880	Potri.016G049100	MULTIPLE C2 DOMAIN AND TRANSMEMBRANE REGION PROTEIN 3 (MCTP3)
pou11597	6	0.725157	3.62e-48	0.436	0.193	AT1G21090	Potri.002G067600	-
pou22973	6	0.884677	5.78e-48	0.687	0.473	AT3G22970	Potri.008G159800	-
pou23090	6	0.799753	4.72e-47	0.557	0.321	AT1G70310	Potri.010G094600	SPERMIDINE SYNTHASE 2 (SPDS2)
pou23244	6	0.931658	1.15e-46	0.49	0.259	AT1G70750	Potri.008G132200	MYOSIN BINDING PROTEIN 2 (MYOB2)
pou10913	6	0.776443	1.11e-45	0.689	0.443	AT2G44670	Potri.002G140300	-
pou20077	6	0.620268	7.34e-45	0.359	0.129	AT1G71380	Potri.019G069300	CELLULASE 3 (CEL3)
pou33259	6	0.731639	1.62e-44	0.425	0.188	AT3G56810	Potri.016G024600	-
pou04640	6	0.843202	2.81e-44	0.637	0.449	AT1G55360	Potri.001G003800	-
pou18063	6	0.671899	4.1e-44	0.728	0.443	AT3G17210	Potri.010G150800	HEAT STABLE PROTEIN 1 (HS1)
pou04831	6	0.977566	4.74e-44	0.613	0.442	AT2G35760	Potri.006G016900	CASP-LIKE PROTEIN 2B2 (CASPL2B2)
pou00619	6	0.952507	1.13e-43	0.581	0.367	AT4G27450	Potri.001G403000	-
pou39178	6	0.589337	1.8e-43	0.287	0.092	AT2G32280	Potri.007G119600	VASCULATURE COMPLEXITY AND CONNECTIVITY (VCC)
pou28230	6	0.611171	4.85e-42	0.268	0.084	AT5G51350	Potri.018G113000	MORE LATERAL GROWTH1 (MOL1)
pou13839	6	0.653496	7.32e-42	0.801	0.697	-	-
pou01567	6	0.837781	7.39e-42	0.503	0.277	AT3G19370	Potri.001G304200	-
pou24898	6	0.723908	1.69e-41	0.603	0.396	AT1G75060	Potri.014G041200	SAP30 FUNCTION-RELATED 1 (AFR1)
pou19008	6	0.813279	4.35e-41	0.367	0.153	AT1G67900	Potri.010G046800	-
pou37694	6	0.715146	5.91e-41	0.553	0.318	AT3G48610	Potri.012G099300	NON-SPECIFIC PHOSPHOLIPASE C6 (NPC6)
pou07034	6	0.841881	1.33e-40	0.33	0.129	AT2G25790	Potri.006G237400	STERILITY-REGULATING KINASE MEMBER 1 (SKM1)
pou17168	6	0.883777	2.28e-40	0.417	0.209	AT5G04830	Potri.010G241700	-
pou35485	6	0.748644	7.12e-40	0.713	0.574	AT5G24400	Potri.015G007300	EMBRYO DEFECTIVE 2024 (emb2024)
pou06090	6	0.658192	1.15e-39	0.555	0.318	AT2G05920	Potri.006G141200	SUBTILASE 1.8 (SBT1.8)
pou22695	6	1.05786	1.76e-39	0.568	0.373	AT1G60800	Potri.008G188800	NSP-INTERACTING KINASE 3 (NIK3)
pou13613	6	0.64051	5.37e-39	0.471	0.22	AT1G72160	Potri.004G138200	(PATL3)
pou04992	6	0.602712	1.2e-38	0.257	0.084	AT2G41130	Potri.006G037100	(BHLH106)
pou26559	6	0.648839	2.52e-38	0.607	0.343	-	Potri.017G098000
pou09072	6	0.854158	1.72e-37	0.516	0.29	AT3G14240	Potri.001G163600	-
pou33300	6	0.741555	9.88e-37	0.505	0.305	AT4G08980	Potri.016G019500	F-BOX WITH WD-40 2 (FBW2)
pou14823	6	0.705127	7.26e-36	0.626	0.414	AT4G33985	Potri.005G138100	-
pou35791	6	0.622611	4.51e-35	0.406	0.189	AT3G12490	Potri.009G022300	CYSTATIN B (CYSB)
pou38744	6	0.583045	7.34e-35	0.782	0.742	AT3G59540	Potri.017G026000	-
pou30857	6	0.920855	1.26e-34	0.425	0.227	AT3G51030	Potri.007G018000	THIOREDOXIN H-TYPE 1 (TRX1)
pou17614	6	0.699028	2.48e-34	0.441	0.227	AT3G54000	Potri.010G195800	-
pou22317	6	0.632391	3.46e-34	0.41	0.211	AT1G11910	Potri.011G007600	ASPARTIC PROTEINASE A1 (APA1)
pou35162	6	0.652049	1.21e-33	0.421	0.207	AT1G73590	Potri.015G038700	PIN-FORMED 1 (PIN1)
pou14055	6	0.703013	1.01e-31	0.631	0.474	AT4G38660	Potri.004G173200	-
pou27125	6	0.845438	3.51e-31	0.497	0.316	AT4G33580	Potri.017G044700	BETA CARBONIC ANHYDRASE 5 (BCA5)
pou28095	6	0.747561	8.2e-31	0.404	0.207	AT2G25490	Potri.018G130800	EIN3-BINDING F BOX PROTEIN 1 (EBF1)
pou02238	6	0.646563	9.76e-31	0.428	0.216	AT1G03230	Potri.001G240600	-
pou22829	6	0.595752	1.42e-30	0.389	0.184	AT4G13540	Potri.008G174400	ANTHER DEHISCENCE REPRESSOR (ADR)
pou08242	6	0.583105	2.75e-29	0.261	0.103	AT1G31320	Potri.003G149000	LOB DOMAIN-CONTAINING PROTEIN 4 (LBD4)
pou06915	6	0.677573	4.27e-29	0.527	0.349	AT4G33040	Potri.006G226900	(ROXY21)
pou37185	6	0.623949	4.63e-29	0.4	0.216	AT2G24190	Potri.009G158200	SHORT-CHAIN DEHYDROGENASE/REDUCTASE 2 (SDR2)
pou22985	6	0.666804	7.59e-29	0.326	0.152	AT5G43810	Potri.008G158800	ARGONAUTE 10 (AGO10)
pou08314	6	0.631891	2.27e-28	0.413	0.233	AT4G23930	Potri.003G141200	-
pou23459	6	0.671786	1.46e-27	0.611	0.479	AT5G08180	Potri.008G110100	-
pou33716	6	0.728969	1.46e-26	0.544	0.402	AT4G33070	Potri.016G120100	PYRUVATE DECARBOXYLASE 1 (PDC1)
pou04549	6	0.66378	9.82e-26	0.514	0.345	AT5G13000	Potri.001G012200	GLUCAN SYNTHASE-LIKE 12 (GSL12)
pou07959	6	0.587913	3.01e-25	0.467	0.298	AT1G80750	Potri.003G180700	(RPL7A)
pou13169	6	0.692295	5.82e-25	0.384	0.219	AT5G16720	Potri.004G087600	MYOSIN BINDING PROTEIN 3 (MYOB3)
pou36926	6	0.746287	5.86e-25	0.376	0.207	AT4G34980	Potri.009G133400	SUBTILISIN-LIKE SERINE PROTEASE 2 (SLP2)
pou19606	6	0.634517	2.82e-24	0.436	0.27	AT4G28190	Potri.019G104500	ULTRAPETALA1 (ULT1)
pou24564	6	0.721078	5.12e-24	0.637	0.538	AT2G32190	Potri.014G009700	CYSTEINE-RICH TRANSMEMBRANE MODULE 4 (ATHCYSTM4)
pou24603	6	0.621946	6.09e-24	0.343	0.17	-	Potri.014G013200
pou00660	6	0.679673	1.5e-23	0.572	0.489	AT3G15260	Potri.001G398100	-
pou05717	6	0.658042	5.29e-23	0.456	0.29	AT2G38120	Potri.006G098300	AUXIN RESISTANT 1 (AUX1)
pou13183	6	0.581861	1.6e-22	0.654	0.539	AT3G17980	Potri.004G089500	C2 DOMAIN (C2)
pou19863	6	0.626729	1.84e-22	0.631	0.565	AT1G71950	Potri.019G083300	SUBTILISIN PROPEPTIDE-LIKE INHIBITOR 1 (SPI-1)
pou08120	6	0.703604	3.34e-21	0.425	0.281	AT5G13300	Potri.003G163200	SCARFACE (SFC)
pou05562	6	0.655286	2.46e-20	0.611	0.442	AT3G09390	Potri.006G085200	METALLOTHIONEIN 2A (MT2A)
pou33588	6	0.622761	2.58e-20	0.346	0.187	AT3G08860	Potri.016G132200	PYRIMIDINE 4 (PYD4)
pou05664	6	0.833418	5.72e-20	0.35	0.19	AT1G53540	Potri.006G093500	-
pou29519	6	0.717805	1.04e-19	0.413	0.269	AT3G50410	Potri.007G036400	OBF BINDING PROTEIN 1 (OBP1)
pou26535	6	0.600331	1.25e-19	0.477	0.351	AT5G15790	Potri.017G100100	-
pou04979	6	0.60633	3.26e-19	0.428	0.281	AT2G33530	Potri.006G036400	SERINE CARBOXYPEPTIDASE-LIKE 46 (scpl46)
pou28671	6	0.614054	1.59e-18	0.523	0.401	AT3G16060	Potri.018G079800	-
pou18696	6	0.62391	9.26e-17	0.32	0.187	AT5G43810	Potri.010G081300	ARGONAUTE 10 (AGO10)
pou03000	6	0.612033	5.02e-15	0.497	0.367	AT3G14310	Potri.001G162400	PECTIN METHYLESTERASE 3 (PME3)
pou27775	6	0.590832	9.93e-15	0.404	0.291	AT1G14900	Potri.017G129400	HIGH MOBILITY GROUP A (HMGA)
pou33756	6	0.580771	1.08e-14	0.454	0.335	AT5G01520	Potri.016G115300	ABA INSENSITIVE RING PROTEIN 2 (AIRP2)
pou11926	6	0.665949	6.18e-14	0.436	0.325	AT1G19530	Potri.002G034500	-
pou14067	6	0.671919	8.58e-11	0.387	0.292	AT4G34980	Potri.004G173900	SUBTILISIN-LIKE SERINE PROTEASE 2 (SLP2)
pou10199	6	0.584351	2.91e-10	0.499	0.461	AT4G26840	Potri.002G224800	SMALL UBIQUITIN-LIKE MODIFIER 1 (SUMO1)
pou15209	6	0.591504	5.46e-10	0.458	0.382	AT3G18610	Potri.005G093100	NUCLEOLIN LIKE 2 (NUC-L2)
pou09715	6	0.630941	3.56e-06	0.361	0.3	AT1G15380	Potri.003G009000	GLYOXYLASE I 4 (GLYI4)
pou13389	7	2.13037	0	0.696	0.061	AT5G15780	Potri.004G114300	-
pou32259	7	1.36056	0	0.812	0.131	AT1G72210	Potri.013G025900	(BHLH096)
pou18053	7	1.33029	0	0.719	0.08	AT1G48100	Potri.010G152000	POLYGALACTURONASE INVOLVED IN EXPANSION3 (PGX3)
pou24427	7	1.09471	0	0.683	0.063	AT3G03770	Potri.008G014300	-
pou02768	7	1.08409	0	0.776	0.103	AT3G16300	Potri.001G188000	CASP-LIKE PROTEIN 3A1 (CASPL3A1)
pou04954	7	0.88976	0	0.494	0.034	AT1G68570	Potri.006G034000	NRT1/ PTR FAMILY 3.1 (NPF3.1)
pou35276	7	0.877929	0	0.719	0.075	AT5G52860	Potri.015G027600	ATP-BINDING CASSETTE G8 (ABCG8)
pou28649	7	0.836677	0	0.567	0.034	AT3G49290	Potri.018G082600	ABL INTERACTOR-LIKE PROTEIN 2 (ABIL2)
pou09259	7	0.832925	0	0.615	0.043	AT3G16300	Potri.003G050400	CASP-LIKE PROTEIN 3A1 (CASPL3A1)
pou24428	7	0.592522	1.58e-303	0.449	0.029	AT3G03770	Potri.008G014300	-
pou11234	7	1.93127	1.44e-300	0.914	0.212	AT1G09750	Potri.002G104600	-
pou36667	7	2.60523	2.06e-293	0.624	0.075	AT5G48490	Potri.009G112500	DIR1-LIKE (DIR1-LIKE)
pou10710	7	2.16869	3.71e-281	0.982	0.319	AT3G61490	Potri.002G162400	-
pou23552	7	0.949141	1.43e-275	0.46	0.035	AT1G48100	Potri.008G100500	POLYGALACTURONASE INVOLVED IN EXPANSION3 (PGX3)
pou15523	7	0.670557	9.87e-267	0.603	0.074	AT2G13610	Potri.005G064300	ATP-BINDING CASSETTE G5 (ABCG5)
pou30083	7	0.981416	5.82e-249	0.785	0.162	AT4G39900	Potri.007G093200	-
pou33584	7	1.6416	2.81e-239	0.533	0.064	AT2G40435	Potri.016G132600	-
pou04728	7	1.24025	1.6e-234	0.837	0.197	AT5G50740	Potri.006G006100	-
pou28743	7	0.650092	5.61e-233	0.626	0.093	AT5G19730	Potri.018G068400	-
pou12880	7	0.791941	8.92e-226	0.342	0.022	AT1G29270	Potri.004G060800	-
pou26409	7	1.0698	1.12e-225	0.853	0.212	AT1G67090	Potri.017G114600	RIBULOSE BISPHOSPHATE CARBOXYLASE SMALL CHAIN 1A (RBCS1A)
pou01366	7	1.11794	5.24e-220	0.943	0.281	AT5G41050	Potri.001G326200	-
pou11967	7	0.637515	6.63e-216	0.537	0.07	AT1G75430	Potri.002G030900	BEL1-LIKE HOMEODOMAIN 11 (BLH11)
pou08081	7	0.719093	5.99e-213	0.66	0.117	AT5G13140	Potri.003G167100	-
pou33471	7	0.916292	1.23e-211	0.773	0.174	AT5G64620	Potri.016G001600	CELL WALL / VACUOLAR INHIBITOR OF FRUCTOSIDASE 2 (C/VIF2)
pou02315	7	1.29704	7.5e-207	0.975	0.353	AT3G13510	Potri.001G233000	-
pou16498	7	0.601209	4.14e-205	0.42	0.043	AT4G02670	Potri.005G215100	INDETERMINATE(ID)-DOMAIN 12 (IDD12)
pou11788	7	0.734622	1.29e-201	0.508	0.067	AT4G02670	Potri.002G048000	INDETERMINATE(ID)-DOMAIN 12 (IDD12)
pou23239	7	1.61031	8.26e-196	0.927	0.389	AT1G14890	Potri.008G132600	-
pou39326	7	0.80535	5.11e-194	0.803	0.193	AT1G32900	Potri.011G152200	GRANULE BOUND STARCH SYNTHASE 1 (GBSS1)
pou21740	7	0.924912	2.85e-186	0.671	0.148	AT1G29050	Potri.011G064700	TRICHOME BIREFRINGENCE-LIKE 38 (TBL38)
pou20430	7	0.894939	2.9e-186	0.714	0.167	AT5G25830	Potri.019G033000	GATA TRANSCRIPTION FACTOR 12 (GATA12)
pou28930	7	0.83973	1.04e-184	0.873	0.27	AT1G55110	Potri.018G052200	INDETERMINATE(ID)-DOMAIN 7 (IDD7)
pou24832	7	0.613818	1.25e-183	0.599	0.11	AT4G33280	Potri.014G036900	-
pou31451	7	1.04956	2.21e-183	0.712	0.16	AT1G71970	Potri.013G111700	-
pou19079	7	1.09296	7e-182	0.497	0.073	AT1G60590	Potri.010G042100	-
pou26530	7	0.835086	1.13e-181	0.676	0.145	-	Potri.017G100600
pou03671	7	0.657983	3.42e-180	0.451	0.06	AT5G42800	Potri.003G138400	DIHYDROFLAVONOL 4-REDUCTASE (DFR)
pou24750	7	0.582369	1.41e-178	0.51	0.083	AT1G45207	Potri.014G027900	-
pou04220	7	0.806981	1.4e-177	0.719	0.166	AT1G79720	Potri.001G041700	-
pou21100	7	1.19809	5.12e-176	0.902	0.337	AT5G54770	Potri.011G134900	(THI1)
pou08631	7	0.644912	1.98e-175	0.365	0.038	AT1G12110	Potri.003G111500	NRT1/ PTR FAMILY 6.3 (NPF6.3)
pou03958	7	0.786852	1.22e-172	0.83	0.229	AT3G26740	Potri.001G066400	CCR-LIKE (CCL)
pou37347	7	0.769695	2e-162	0.653	0.16	AT5G62070	Potri.012G139800	IQ-DOMAIN 23 (IQD23)
pou25695	7	0.685895	1.93e-161	0.762	0.189	AT3G62860	Potri.014G129000	(MAGL12)
pou25735	7	0.788045	2.15e-160	0.796	0.231	AT1G03010	Potri.014G133500	-
pou18633	7	0.598705	1.76e-156	0.56	0.109	AT3G04910	Potri.010G087900	WITH NO LYSINE (K) KINASE 1 (WNK1)
pou02154	7	0.810623	3.51e-156	0.773	0.221	AT3G47070	Potri.001G249600	-
pou15826	7	0.597219	1.15e-155	0.66	0.148	AT3G50700	Potri.005G027200	INDETERMINATE(ID)-DOMAIN 2 (IDD2)
pou23263	7	1.0053	3.57e-154	0.937	0.393	AT1G23090	Potri.008G130400	(SULTR3;3)
pou23959	7	0.732576	1.53e-152	0.642	0.146	AT3G55800	Potri.008G063800	SEDOHEPTULOSE-BISPHOSPHATASE (SBPASE)
pou28456	7	1.37626	1.88e-152	0.721	0.223	AT4G25780	Potri.T093600	(ATCAPE2)
pou16066	7	0.834617	1.36e-151	0.608	0.13	AT1G42970	Potri.005G254100	GLYCERALDEHYDE-3-PHOSPHATE DEHYDROGENASE B SUBUNIT (GAPB)
pou05723	7	0.733179	5.03e-150	0.812	0.25	AT3G08940	Potri.006G099500	LIGHT HARVESTING COMPLEX PHOTOSYSTEM II (LHCB4.2)
pou14758	7	0.716363	6.79e-150	0.705	0.194	AT5G67360	Potri.005G145300	(ARA12)
pou16256	7	1.00014	1.26e-149	0.878	0.295	AT2G34430	Potri.005G239300	LIGHT-HARVESTING CHLOROPHYLL-PROTEIN COMPLEX II SUBUNIT B1 (LHB1B1)
pou18065	7	1.1418	4.64e-147	0.735	0.208	AT3G17210	Potri.010G150500	HEAT STABLE PROTEIN 1 (HS1)
pou04060	7	0.623457	1.24e-146	0.673	0.168	AT3G61470	Potri.001G056700	PHOTOSYSTEM I LIGHT HARVESTING COMPLEX GENE 2 (LHCA2)
pou16222	7	1.02922	2.23e-146	0.891	0.322	AT2G34430	Potri.005G239300	LIGHT-HARVESTING CHLOROPHYLL-PROTEIN COMPLEX II SUBUNIT B1 (LHB1B1)
pou30255	7	1.19052	1.11e-144	0.703	0.214	AT5G09760	Potri.007G107300	-
pou31065	7	0.949015	9.12e-144	0.424	0.066	AT3G56220	Potri.013G154100	-
pou03798	7	0.892513	4.43e-143	0.912	0.358	AT1G31330	Potri.001G081500	PHOTOSYSTEM I SUBUNIT F (PSAF)
pou32235	7	0.684074	1.61e-142	0.565	0.119	AT3G21510	Potri.013G028300	HISTIDINE-CONTAINING PHOSPHOTRANSMITTER 1 (AHP1)
pou06113	7	0.83122	1.34e-141	0.923	0.382	AT2G06520	Potri.006G144000	PHOTOSYSTEM II SUBUNIT X (PSBX)
pou10429	7	0.85738	2.04e-140	0.902	0.341	AT3G62410	Potri.002G196100	CP12 DOMAIN-CONTAINING PROTEIN 2 (CP12-2)
pou14543	7	0.681844	5.47e-140	0.755	0.227	AT1G60950	Potri.004G218400	(FED A)
pou20133	7	0.979934	6.54e-139	0.982	0.51	AT4G10340	Potri.019G063100	LIGHT HARVESTING COMPLEX OF PHOTOSYSTEM II 5 (LHCB5)
pou20830	7	0.639911	3.58e-137	0.698	0.187	AT1G55670	Potri.011G168700	PHOTOSYSTEM I SUBUNIT G (PSAG)
pou25807	7	0.791221	5.84e-137	0.764	0.23	AT3G26650	Potri.014G140500	GLYCERALDEHYDE 3-PHOSPHATE DEHYDROGENASE A SUBUNIT (GAPA)
pou06921	7	0.615652	8.71e-137	0.753	0.239	AT1G55110	Potri.006G227600	INDETERMINATE(ID)-DOMAIN 7 (IDD7)
pou25360	7	0.712982	1.07e-136	0.825	0.28	AT4G01150	Potri.014G093900	CURVATURE THYLAKOID 1A (CURT1A)
pou14871	7	0.861609	2.29e-136	0.882	0.339	AT3G50820	Potri.005G130400	PHOTOSYSTEM II SUBUNIT O-2 (PSBO2)
pou13155	7	0.727968	3.83e-136	0.553	0.119	AT5G37660	Potri.004G086000	PLASMODESMATA-LOCATED PROTEIN 7 (PDLP7)
pou12548	7	0.835977	4.64e-136	0.898	0.346	AT4G05180	Potri.004G031500	PHOTOSYSTEM II SUBUNIT Q-2 (PSBQ-2)
pou09235	7	0.837502	4.8e-136	0.961	0.422	AT1G52230	Potri.003G052500	PHOTOSYSTEM I SUBUNIT H2 (PSAH2)
pou17372	7	0.801343	2.09e-134	0.844	0.283	AT3G54890	Potri.010G221100	PHOTOSYSTEM I LIGHT HARVESTING COMPLEX GENE 1 (LHCA1)
pou09525	7	0.841543	9.11e-133	0.857	0.315	AT1G60950	Potri.003G015200	(FED A)
pou22746	7	0.881318	9.99e-132	0.939	0.388	AT1G67740	Potri.008G181900	PHOTOSYSTEM II BY (PSBY)
pou21831	7	0.703379	2.2e-130	0.839	0.296	AT5G46110	Potri.011G057800	ACCLIMATION OF PHOTOSYNTHESIS TO ENVIRONMENT 2 (APE2)
pou01015	7	0.83688	1.01e-129	0.9	0.386	AT5G55530	Potri.001G361100	-
pou02082	7	0.849575	1.39e-129	0.971	0.46	AT1G51400	Potri.001G256900	-
pou26115	7	0.860528	2.39e-129	0.975	0.467	AT1G61520	Potri.014G172400	PHOTOSYSTEM I LIGHT HARVESTING COMPLEX GENE 3 (LHCA3)
pou03605	7	0.775189	3.81e-129	0.635	0.169	AT3G61490	Potri.001G100000	-
pou26142	7	0.927046	6.2e-129	0.966	0.463	AT4G12800	Potri.014G175600	PHOTOSYSTEM I SUBUNIT L (PSAL)
pou21030	7	1.02687	2.3e-128	0.932	0.437	AT1G79040	Potri.011G142200	PHOTOSYSTEM II SUBUNIT R (PSBR)
pou29494	7	0.938212	4.82e-128	0.964	0.471	AT3G50820	Potri.007G033700	PHOTOSYSTEM II SUBUNIT O-2 (PSBO2)
pou16464	7	0.875753	1.27e-125	0.977	0.532	AT2G30570	Potri.005G218800	PHOTOSYSTEM II REACTION CENTER W (PSBW)
pou03164	7	0.610346	2.07e-125	0.841	0.294	AT4G18020	Potri.001G146200	(APRR2)
pou21347	7	0.585896	6.98e-125	0.676	0.185	AT3G14420	Potri.011G112700	GLYCOLATE OXIDASE 1 (GOX1)
pou15535	7	0.671733	1.49e-124	0.896	0.344	AT5G64040	Potri.007G105900	(PSAN)
pou22829	7	0.656865	1.54e-123	0.637	0.168	AT4G13540	Potri.008G174400	ANTHER DEHISCENCE REPRESSOR (ADR)
pou10272	7	0.812973	2.07e-123	0.846	0.317	AT1G12900	Potri.014G140500	GLYCERALDEHYDE 3-PHOSPHATE DEHYDROGENASE A SUBUNIT 2 (GAPA-2)
pou05170	7	0.742763	3.99e-123	0.683	0.208	AT3G57520	Potri.006G052800	SEED IMBIBITION 2 (SIP2)
pou34941	7	0.790583	1.07e-121	0.837	0.315	AT3G47470	Potri.015G062200	LIGHT-HARVESTING CHLOROPHYLL-PROTEIN COMPLEX I SUBUNIT A4 (LHCA4)
pou28796	7	0.602374	3.76e-120	0.789	0.261	AT2G06520	Potri.018G065200	PHOTOSYSTEM II SUBUNIT X (PSBX)
pou18676	7	0.582025	2.99e-119	0.764	0.268	AT3G22790	Potri.010G083300	NETWORKED 1A (NET1A)
pou00017	7	0.753384	3.01e-119	0.891	0.378	AT1G55670	Potri.001G471900	PHOTOSYSTEM I SUBUNIT G (PSAG)
pou10339	7	0.72653	6.97e-119	0.859	0.309	-	Potri.002G206700
pou16837	7	0.815485	6.45e-118	0.399	0.074	AT1G44760	Potri.005G177100	-
pou23457	7	0.697816	3.72e-116	0.937	0.369	AT3G25560	Potri.008G110300	NSP-INTERACTING KINASE 2 (NIK2)
pou20652	7	0.766609	1.34e-115	0.982	0.471	AT2G02130	Potri.T011200	LOW-MOLECULAR-WEIGHT CYSTEINE-RICH 68 (LCR68)
pou21191	7	0.776984	6.5e-114	0.855	0.331	AT5G54270	Potri.001G407100	LIGHT-HARVESTING CHLOROPHYLL B-BINDING PROTEIN 3 (LHCB3)
pou33757	7	0.812928	2.41e-113	0.896	0.379	AT3G08940	Potri.016G115200	LIGHT HARVESTING COMPLEX PHOTOSYSTEM II (LHCB4.2)
pou22715	7	0.870055	3.42e-113	0.932	0.545	AT1G67910	Potri.008G186200	-
pou03691	7	0.718851	9.64e-113	0.834	0.346	AT4G23890	Potri.001G091300	NADH DEHYDROGENASE-LIKE COMPLEX S (NdhS)
pou03276	7	1.10081	9.83e-113	0.823	0.338	AT3G54400	Potri.001G028200	-
pou30234	7	0.591455	1.15e-112	0.81	0.31	AT1G60560	Potri.007G106000	-
pou21625	7	0.865735	2.96e-112	0.952	0.442	AT2G34430	Potri.011G079500	LIGHT-HARVESTING CHLOROPHYLL-PROTEIN COMPLEX II SUBUNIT B1 (LHB1B1)
pou31571	7	0.949401	7.19e-112	0.864	0.353	AT4G24350	Potri.013G100800	-
pou22691	7	0.714262	4.15e-111	0.553	0.147	AT1G60590	Potri.008G189200	-
pou01161	7	0.692378	5e-111	0.789	0.289	AT5G40450	Potri.001G345300	REGULATOR OF BULB BIOGENESIS1 (RBB1)
pou16572	7	0.788173	1.57e-110	0.971	0.515	AT1G06680	Potri.005G206700	PHOTOSYSTEM II SUBUNIT P-1 (PSBP-1)
pou34972	7	0.871848	3.82e-109	0.952	0.575	AT1G18650	Potri.015G057800	PLASMODESMATA CALLOSE-BINDING PROTEIN 3 (PDCB3)
pou14349	7	0.712119	7.93e-109	0.887	0.365	AT1G08380	Potri.004G199400	PHOTOSYSTEM I SUBUNIT O (PSAO)
pou07349	7	0.726665	5.92e-106	0.923	0.454	AT5G24930	Potri.006G267700	CONSTANS-LIKE 4 (COL4)
pou29327	7	0.756285	8.93e-106	0.959	0.615	AT5G24930	Potri.018G013800	CONSTANS-LIKE 4 (COL4)
pou37604	7	0.825237	1.32e-105	0.898	0.427	-	Potri.012G108701
pou09667	7	0.620066	1.53e-105	0.871	0.442	AT3G11730	Potri.003G004000	(ATFP8)
pou18064	7	0.897599	2.32e-104	0.923	0.445	AT3G17210	Potri.010G150700	HEAT STABLE PROTEIN 1 (HS1)
pou11707	7	0.627693	2.91e-104	0.785	0.298	AT1G06680	Potri.002G055700	PHOTOSYSTEM II SUBUNIT P-1 (PSBP-1)
pou22116	7	0.599715	2.26e-103	0.78	0.294	AT4G05180	Potri.011G031300	PHOTOSYSTEM II SUBUNIT Q-2 (PSBQ-2)
pou10246	7	0.74721	1.89e-102	0.93	0.435	AT2G05070	Potri.002G221400	PHOTOSYSTEM II LIGHT HARVESTING COMPLEX GENE 2.2 (LHCB2.2)
pou26999	7	0.693045	5.03e-102	0.762	0.288	AT4G14030	Potri.017G060000	SELENIUM-BINDING PROTEIN 1 (SBP1)
pou24351	7	0.6096	7.37e-102	0.755	0.305	AT3G18670	Potri.008G023700	-
pou24989	7	0.830136	1.63e-100	0.821	0.295	AT5G51160	Potri.014G050532	-
pou35515	7	0.660576	2.29e-100	0.726	0.264	AT5G54140	Potri.015G004100	IAA-LEUCINE-RESISTANT (ILR1)-LIKE 3 (ILL3)
pou27536	7	0.762463	1.13e-99	0.571	0.165	AT5G10860	Potri.017G000100	CBS DOMAIN CONTAINING PROTEIN 3 (CBSX3)
pou10913	7	0.805534	4.87e-98	0.898	0.429	AT2G44670	Potri.002G140300	-
pou37674	7	0.718532	8.42e-98	0.952	0.491	AT5G50740	Potri.012G101400	-
pou21559	7	0.624508	5.34e-96	0.855	0.426	AT5G55530	Potri.011G088400	-
pou14495	7	0.716016	6.3e-96	0.571	0.176	AT5G60800	Potri.004G214700	EAVY METAL-ASSOCIATED ISOPRENYLATED PLANT PROTEIN3 (HIPP3)
pou09687	7	0.616736	2e-94	0.54	0.156	AT1G09812	Potri.003G006900	-
pou03412	7	0.591513	2.03e-94	0.286	0.046	AT2G45190	Potri.001G120200	ABNORMAL FLORAL ORGANS (AFO)
pou08044	7	0.625265	6.12e-94	0.805	0.339	AT3G61470	Potri.003G171500	PHOTOSYSTEM I LIGHT HARVESTING COMPLEX GENE 2 (LHCA2)
pou18696	7	0.867339	1.18e-93	0.546	0.172	AT5G43810	Potri.010G081300	ARGONAUTE 10 (AGO10)
pou31010	7	0.619919	1.2e-93	0.912	0.456	AT2G30520	Potri.013G159000	ROOT PHOTOTROPISM 2 (RPT2)
pou18063	7	0.790759	3.91e-93	0.914	0.431	AT3G17210	Potri.010G150800	HEAT STABLE PROTEIN 1 (HS1)
pou39863	7	0.606752	5.67e-93	0.893	0.407	AT1G03130	Potri.008G151600	PHOTOSYSTEM I SUBUNIT D-2 (PSAD-2)
pou00619	7	0.725557	1.62e-92	0.807	0.352	AT4G27450	Potri.001G403000	-
pou33582	7	0.703045	1.31e-91	0.592	0.182	AT5G05340	Potri.013G154400	PEROXIDASE 52 (PRX52)
pou18964	7	0.583234	2.72e-90	0.751	0.31	AT1G67740	Potri.010G052000	PHOTOSYSTEM II BY (PSBY)
pou22543	7	0.601744	3.98e-90	0.735	0.285	AT5G18670	Potri.008G204200	BETA-AMYLASE 3 (BMY3)
pou30125	7	0.645773	5.62e-90	0.671	0.239	AT2G22430	Potri.007G097100	HOMEOBOX PROTEIN 6 (HB6)
pou26471	7	0.769963	8.72e-90	0.796	0.364	AT3G02470	Potri.017G108800	S-ADENOSYLMETHIONINE DECARBOXYLASE (SAMDC)
pou14511	7	0.618824	1.86e-89	0.508	0.144	AT5G60800	Potri.004G214700	EAVY METAL-ASSOCIATED ISOPRENYLATED PLANT PROTEIN3 (HIPP3)
pou02784	7	0.657199	6.71e-88	0.927	0.515	AT4G29080	Potri.001G186100	PHYTOCHROME-ASSOCIATED PROTEIN 2 (PAP2)
pou19580	7	0.823541	1.02e-87	0.932	0.574	AT4G28240	Potri.019G116300	WOUND-INDUCED POLYPEPTIDE 1 (WIP1)
pou04162	7	0.668083	1.12e-85	0.676	0.261	AT5G10970	Potri.001G047500	-
pou32257	7	0.697468	2.43e-85	0.893	0.535	AT2G29150	Potri.013G026100	-
pou25276	7	0.690182	4.81e-82	0.751	0.338	AT3G61440	Potri.014G086300	CYSTEINE SYNTHASE C1 (CYSC1)
pou12129	7	0.583478	1.85e-80	0.891	0.532	AT3G03190	Potri.002G015200	GLUTATHIONE S-TRANSFERASE F11 (GSTF11)
pou30822	7	0.890604	9.51e-80	0.889	0.485	AT2G18050	Potri.007G014200	HISTONE H1-3 (HIS1-3)
pou31443	7	0.596653	1.14e-78	0.501	0.154	AT1G68300	Potri.013G112300	-
pou09231	7	0.618603	9.15e-78	0.562	0.182	AT1G52245	Potri.003G052800
pou19818	7	0.725188	1.32e-76	0.444	0.128	-	Potri.019G087800
pou19575	7	0.663458	1.84e-76	0.642	0.245	AT4G10265	Potri.T162300	WOUND-INDUCED POLYPEPTIDE 3 (WIP3)
pou05921	7	0.763243	1.78e-75	0.8	0.39	AT2G36870	Potri.006G122900	XYLOGLUCAN ENDOTRANSGLUCOSYLASE/HYDROLASE 32 (XTH32)
pou18119	7	0.622156	7.94e-75	0.943	0.725	AT3G17030	Potri.010G144400	-
pou04583	7	0.86661	1.24e-74	0.828	0.475	AT1G55260	Potri.001G008500	GLYCOSYLPHOSPHATIDYLINOSITOL-ANCHORED LIPID PROTEIN TRANSFER 6 (LTPG6)
pou11197	7	0.613835	7.86e-73	0.68	0.29	AT5G65640	Potri.002G108400	BETA HLH PROTEIN 93 (bHLH093)
pou24661	7	0.617403	1.28e-72	0.937	0.53	AT4G24220	Potri.014G019500	VEIN PATTERNING 1 (VEP1)
pou23943	7	0.679014	2.28e-72	0.907	0.581	AT4G00430	Potri.008G065600	PLASMA MEMBRANE INTRINSIC PROTEIN 1;4 (PIP1;4)
pou40035	7	0.63948	5.07e-71	0.791	0.413	AT3G02470	Potri.017G108800	S-ADENOSYLMETHIONINE DECARBOXYLASE (SAMDC)
pou19978	7	0.694937	6.28e-69	0.454	0.133	AT5G53390	Potri.019G071000	FOLDED PETAL 1 (FOP1)
pou11515	7	0.636187	1.65e-68	0.905	0.521	AT1G76980	Potri.002G075400	-
pou17460	7	0.595625	1.34e-66	0.986	0.823	AT1G75270	Potri.010G211600	DEHYDROASCORBATE REDUCTASE 2 (DHAR2)
pou31938	7	0.6653	1.63e-66	0.871	0.54	AT1G08570	Potri.013G061200	ATYPICAL CYS HIS RICH THIOREDOXIN 4 (ACHT4)
pou16168	7	0.601182	3.62e-66	0.776	0.41	AT1G60420	Potri.005G244700	NUCLEOREDOXIN 1 (NRX1)
pou23852	7	0.634197	3.52e-62	0.943	0.641	AT2G41430	Potri.008G074600	EARLY RESPONSIVE TO DEHYDRATION 15 (ERD15)
pou40038	7	0.700192	5.76e-62	0.941	0.643	AT5G38760	Potri.017G108500	-
pou29251	7	0.694454	2.06e-61	0.413	0.131	AT5G25190	Potri.018G021900	ETHYLENE AND SALT INDUCIBLE 3 (ESE3)
pou38631	7	0.714173	7.45e-61	0.478	0.185	AT5G54140	Potri.012G007500	IAA-LEUCINE-RESISTANT (ILR1)-LIKE 3 (ILL3)
pou17514	7	0.637982	1.43e-57	0.315	0.083	-	Potri.010G206700
[truncated: 4,172 more rows]
