# Supplementary material for: Transcriptional landscape of highly lignified poplar stems at single-cell resolution
Source: Genome Biol. 2021 Nov 22;22:319. doi: 10.1186/s13059-021-02537-2 (PMC8607660; doi:10.1186/s13059-021-02537-2)
Supplement: Supplementary file 4 — Additional file 4: Table S3. List of genes that have been functionally studied in poplars. [file 13059_2021_2537_MOESM4_ESM.xlsx]

## Sheet: Table S3
Table S3: List of genes that have been functionally studied in poplars.
Gene-ID	Best Hit in P. trichocarpa	Gene name of Populus	Studied poplars	References	Orthologs in Arabidopsis	Gene name in Arabidopsis
pou00890	Potri.001G375700	PdIQD10	Populus deltoides	10.3389/fpls.2018.01669	AT3G15050	IQD10
pou13227	Potri.004G095100	PdC3H17	Populus deltoides cv nanlin895	10.1111/nph.12825	AT1G66810	ATC3H14a
pou27831	Potri.017G119900	PdC3H18	Populus deltoides cv nanlin895	10.1111/nph.12825	AT1G66810	ATC3H14b
pou02760	Potri.001G188800	popPCN	Populus alba × P. tremula	10.1371/journal.pone.0017458	AT1G52150	ATHB-15a
pou06855	Potri.006G222200	PttACL5	Populus tremula L. × P. tremuloides Michx.	10.1111/tpj.12231	AT5G19530	ACL5a
pou11132	Potri.002G114800	PttANT	Populus tremula × P. tremuloides	10.1105/tpc.104.024190	AT4G37750	ANTa
pou09816	Potri.002G257900	PtrCESA4	Populus trichocarpa	10.1093/treephys/tpz020	AT5G44030	CESA4
pou25652	Potri.014G125100	PtrCslD2	Populus tremuloides	10.1111/j.0031-9317.2004.0271.x	AT1G02730	CSLD5b
pou26826	Potri.017G074600	PtCLE47	Populus tremula × P. tremuloides	10.1111/nph.16331	AT3G28455	CLE25
pou38567	Potri.012G019400	PttCLE41	Populus tremula × P. tremuloides	10.1016/j.cub.2015.02.023	AT3G24770	CLE41
pou35605	Potri.009G006500	PoGT47C/PtrFRA8	Populus tremula × P. alba	10.1093/pcp/pcj093	AT2G28110	FRA8
pou21116	Potri.011G132600	PdGAUT12.2	Populus deltoides	10.1186/s13068-015-0218-y	AT5G54690	GAUT12
pou07035	Potri.006G237500	PttHB8	Populus tremula L. × P. tremuloides Michx.	10.1111/tpj.12231	AT4G32880	HB8a
pou28995	Potri.018G045100	PtrHB7	Populus trichocarpa	10.1093/mp/sss164	AT4G32880	HB8b
pou21759	Potri.011G069600	PtrCesA8A	Populus trichocarpa	10.1093/treephys/tpz020	AT4G18780	CesA8a
pou12874	Potri.004G059600	PtrCesA8b	Populus trichocarpa	10.1093/treephys/tpz020	AT4G18780	CesA8b
pou21698	Potri.011G069600	PtrCesA8C	Populus trichocarpa	10.1093/treephys/tpz020	AT4G18780	CesA8c
pou14792	Potri.005G141300	PtrDUF579-9	Populus trichocarpa	10.1007/s11103-014-0206-9	AT5G67210	IRX15-La
pou06391	Potri.006G181900	PtrCesA7A	Populus trichocarpa	10.1093/treephys/tpz020	AT5G17420	CesA7a
pou28337	Potri.018G103900	PtrCesA7B	Populus trichocarpa	10.1093/treephys/tpz020	AT5G17420	CesA7b
pou28338	Potri.006G181900	PtrCesA7C	Populus trichocarpa	10.1093/treephys/tpz020	AT5G17420	CesA7c
pou11150	Potri.002G113300	ARK2	Populus alba × P. tremula	10.1111/j.1365-313X.2009.04017.x	AT4G08150	KNAT1
pou03491	Potri.001G112200	PtrKNAT7	Populus trichocarpa	10.1111/tpj.13831	AT1G62990	PtrKNAT7
pou17401	Potri.010G217700	PtaLBD1	Populus tremula × P. alba	10.1105/tpc.110.078634	AT1G07900	LBD1
pou03607	Potri.001G099800	PdMYB128	Populus deltoides cv. Nanlin895	10.1093/jxb/eru196	AT1G63910	AtMYB103
pou38731	Potri.003G132000	PdMYB10	Populus deltoides cv. nanlin895	10.1093/jxb/eru196	AT1G63910	AtMYB103
pou14075	Potri.004G174400	PdMYB221	Populus deltoides cv. nanlin895	10.1038/srep12240	AT4G38620	MYB4-b
pou27766	Potri.017G130300	PtrMYB152	Populus trichocarpa	10.1007/s11240-014-0555-8	AT5G16600	MYB43
pou02068	Potri.001G258700	PtrMYB2	Populus trichocarpa	10.1007/s11103-004-3354-5	AT5G12870	MYB46a
pou36096	Potri.009G053900	PtrMYB021	Populus trichocarpa	10.1007/s12374-016-0438-0	AT5G12870	MYB46b
pou35211	Potri.015G033600	PttMYB21a	Populus tremula L. × P. tremuloides Michx.	10.1007/s11103-004-3354-5	AT1G17950	MYB52
pou01999	Potri.001G267300	PtrMYB3	Populus trichocarpa	10.1093/pcp/pcq064	AT3G08500	MYB83a
pou36168	Potri.009G061500	PtrMYB20	Populus trichocarpa	10.1093/pcp/pcq064	AT3G08500	MYB83b
pou25471	Potri.014G104800	PtrSND1-B1	Populus trichocarpa	10.1104/pp.113.231134	AT2G46770	NST1
pou20935	Potri.011G153300	PtrSND1-A1	Populus trichocarpa	10.1061/41203(425)144	AT1G32770	SND1
pou27315	Potri.017G016700	PtrSND2/PtrNAC154	Populus trichocarpa	10.1093/treephys/tpt058	AT4G28500	SND2c
pou30579	Potri.007G135300	PtrNAC156	Populus trichocarpa	10.1104/pp.111.181354	AT4G28500	SND2d
pou00919	Potri.001G372300	PtrHB4-b	Populus trichocarpa	10.1111/pbi.12830	AT2G34710	PHBa
pou00937	Potri.001G372300	PtrHB4-a	Populus trichocarpa	10.1111/pbi.12830	AT2G34710	PHBb
pou21472	Potri.011G098300	PdHB3	Populus deltoides	10.3389/fpls.2018.01669	AT2G34710	PHBc
pou08669	Potri.003G107600	PttPXY	Populus tremula × P. tremuloides	10.1016/j.cub.2015.02.023	AT5G61480	PXYb
pou35162	Potri.015G038700	PtrPIN1	Populus trichocarpa	https://digitalcommons.conncoll.edu/biohp/16	AT1G73590	PIN1b
pou14464	Potri.004G211300	popREVOLUTA	Populus alba × P. tremula	10.1104/pp.110.167007	AT5G60690	REV
pou14980	Potri.005G116800	PtrVND6-C2	Populus trichocarpa	10.1073/pnas.1714422114	AT2G18060	VND1a
pou30825	Potri.007G014400	PtrVND6-C1	Populus trichocarpa	10.1073/pnas.1714422114	AT2G18060	VND1b
pou24718	Potri.014G025300	PttWOX4a	Populus tremula L. × P. tremuloides Mich.	10.1111/nph.14631	AT1G46480	WOX4a
pou11050	Potri.002G124100	PttWOX4b	Populus tremula L. × P.tremuloides Michx.	10.1111/nph.14631	AT1G46480	WOX4b
