# Supplementary material for: Transcriptional landscape of highly lignified poplar stems at single-cell resolution
Source: Genome Biol. 2021 Nov 22;22:319. doi: 10.1186/s13059-021-02537-2 (PMC8607660; doi:10.1186/s13059-021-02537-2)
Supplement: Supplementary file 5 — Additional file 5: Table S4. Gene list used for cell-type identification in this study. [file 13059_2021_2537_MOESM5_ESM.xlsx]

## Sheet: Table S4
Table S4: Gene list used for cell-type identification in this study.
Cluster	cell-type	Gene-ID	Best hit in Arabidopsis	Best Hit in Populus	Gene name
0	Photosynthetic cell	pou17372	AT3G54890	Potri.010G221100	PHOTOSYSTEM I LIGHT HARVESTING COMPLEX GENE 1 (LHCA1)
		pou04060	AT3G61470	Potri.001G056700	PHOTOSYSTEM I LIGHT HARVESTING COMPLEX GENE 2 (LHCA2)
		pou08044	AT3G61470	Potri.003G171500	PHOTOSYSTEM I LIGHT HARVESTING COMPLEX GENE 2 (LHCA2)
		pou26115	AT1G61520	Potri.014G172400	PHOTOSYSTEM I LIGHT HARVESTING COMPLEX GENE 3 (LHCA3)
		pou18620	AT1G03130	Potri.010G089400	PHOTOSYSTEM I SUBUNIT D-2 (PSAD-2)
		pou39863	AT1G03130	Potri.008G151600	PHOTOSYSTEM I SUBUNIT D-2 (PSAD-2)
		pou03798	AT1G31330	Potri.001G081500	PHOTOSYSTEM I SUBUNIT F (PSAF)
		pou20830	AT1G55670	Potri.011G168700	PHOTOSYSTEM I SUBUNIT G (PSAG)
		pou09235	AT1G52230	Potri.003G052500	PHOTOSYSTEM I SUBUNIT H2 (PSAH2)
		pou07193	AT1G30380	Potri.006G254200	PHOTOSYSTEM I SUBUNIT K (PSAK)
		pou29166	AT1G30380	Potri.018G027600	PHOTOSYSTEM I SUBUNIT K (PSAK)
		pou26142	AT4G12800	Potri.014G175600	PHOTOSYSTEM I SUBUNIT L (PSAL)
		pou14349	AT1G08380	Potri.004G199400	PHOTOSYSTEM I SUBUNIT O (PSAO)
		pou18964	AT1G67740	Potri.010G052000	PHOTOSYSTEM II BY (PSBY)
		pou22746	AT1G67740	Potri.008G181900	PHOTOSYSTEM II BY (PSBY)
		pou10246	AT2G05070	Potri.002G221400	PHOTOSYSTEM II LIGHT HARVESTING COMPLEX GENE 2.2 (LHCB2.2)
		pou26049	AT2G05070	Potri.014G165100	PHOTOSYSTEM II LIGHT HARVESTING COMPLEX GENE 2.2 (LHCB2.2)
		pou01068	ATCG00020	Potri.013G138300	PHOTOSYSTEM II REACTION CENTER PROTEIN A (PSBA)
		pou27614	ATCG00020	Potri.013G138300	PHOTOSYSTEM II REACTION CENTER PROTEIN A (PSBA)
		pou33748	ATCG00280	Potri.008G208700	PHOTOSYSTEM II REACTION CENTER PROTEIN C (PSBC)
		pou16464	AT2G30570	Potri.005G218800	PHOTOSYSTEM II REACTION CENTER W (PSBW)
		pou14871	AT3G50820	Potri.005G130400	PHOTOSYSTEM II SUBUNIT O-2 (PSBO2)
		pou29494	AT3G50820	Potri.007G033700	PHOTOSYSTEM II SUBUNIT O-2 (PSBO2)
		pou11707	AT1G06680	Potri.002G055700	PHOTOSYSTEM II SUBUNIT P-1 (PSBP-1)
		pou16572	AT1G06680	Potri.005G206700	PHOTOSYSTEM II SUBUNIT P-1 (PSBP-1)
		pou12548	AT4G05180	Potri.004G031500	PHOTOSYSTEM II SUBUNIT Q-2 (PSBQ-2)
		pou22116	AT4G05180	Potri.011G031300	PHOTOSYSTEM II SUBUNIT Q-2 (PSBQ-2)
		pou00310	AT1G79040	Potri.001G438800	PHOTOSYSTEM II SUBUNIT R (PSBR)
		pou21030	AT1G79040	Potri.011G142200	PHOTOSYSTEM II SUBUNIT R (PSBR)
		pou06113	AT2G06520	Potri.006G144000	PHOTOSYSTEM II SUBUNIT X (PSBX)
		pou28796	AT2G06520	Potri.018G065200	PHOTOSYSTEM II SUBUNIT X (PSBX)
1, 2, 10	Cambium region	pou11132	AT4G37750	Potri.002G114800	AINTEGUMENTA (ANT)
		pou24586	AT4G37750	Potri.014G012200	AINTEGUMENTA (ANT)
		pou28508	AT5G57390	Potri.018G091600	AINTEGUMENTA-LIKE 5 (AIL5)
		pou26826	AT3G28455	Potri.017G074600	CLAVATA3/ESR-RELATED 25 (CLE25)
		pou03355	AT5G61480	Potri.001G126100	PHLOEM INTERCALATED WITH XYLEM (PXY)
		pou35162	AT1G73590	Potri.015G038700	PIN-FORMED 1 (PIN1)
		pou08120	AT5G13300	Potri.003G163200	SCARFACE (SFC)
		pou11050	AT1G46480	Potri.002G124100	WUSCHEL RELATED HOMEOBOX 4 (WOX4)
		pou24718	AT1G46480	Potri.014G025300	WUSCHEL RELATED HOMEOBOX 4 (WOX4)
3, 18	Phloem parenchyma cell	pou01534	AT5G64700	Potri.001G307800	USUALLY MULTIPLE ACIDS MOVE IN AND OUT TRANSPORTERS 21 (UMAMIT21)
		pou04340	AT5G07050	Potri.001G032500	USUALLY MULTIPLE ACIDS MOVE IN AND OUT TRANSPORTERS 9 (UMAMIT9)
		pou04949	AT5G07050	Potri.006G033500	USUALLY MULTIPLE ACIDS MOVE IN AND OUT TRANSPORTERS 9 (UMAMIT9)
		pou05530	AT2G37460	Potri.006G082700	USUALLY MULTIPLE ACIDS MOVE IN AND OUT TRANSPORTERS 12 (UMAMIT12)
		pou07842	AT5G07050	Potri.003G192500	USUALLY MULTIPLE ACIDS MOVE IN AND OUT TRANSPORTERS 9 (UMAMIT9)
		pou11419	AT1G21890	Potri.002G085100	USUALLY MULTIPLE ACIDS MOVE IN AND OUT TRANSPORTERS 19 (UMAMIT19)
		pou16703	AT1G43650	Potri.005G192100	USUALLY MULTIPLE ACIDS MOVE IN AND OUT TRANSPORTERS 22 (UMAMIT22)
		pou16848	AT4G08290	Potri.005G176100	USUALLY MULTIPLE ACIDS MOVE IN AND OUT TRANSPORTERS 20 (UMAMIT20)
		pou20975	AT5G07050	Potri.011G148400	USUALLY MULTIPLE ACIDS MOVE IN AND OUT TRANSPORTERS 9 (UMAMIT9)
		pou33195	AT5G07050	Potri.016G031400	USUALLY MULTIPLE ACIDS MOVE IN AND OUT TRANSPORTERS 9 (UMAMIT9)
4	Xylem cell (fiber&vessel)	pou01999	AT3G08500	Potri.001G267300	MYB DOMAIN PROTEIN 83 (MYB83)
		pou02068	AT5G12870	Potri.001G258700	MYB DOMAIN PROTEIN 46 (MYB46)
		pou03491	AT1G62990	Potri.001G112200	KNOTTED-LIKE HOMEOBOX OF ARABIDOPSIS THALIANA 7 (KNAT7)
		pou05594	AT5G60020	Potri.006G087100	LACCASE 17 (LAC17)
		pou05601	AT5G60020	Potri.006G087500	LACCASE 17 (LAC17)
		pou05706	AT2G38080	Potri.006G097100	IRREGULAR XYLEM 12 (IRX12)
		pou06391	AT5G17420	Potri.006G181900	IRX3 is required for secondary cell wall biosynthesis.
		pou09816	AT5G44030	Potri.002G257900	CELLULOSE SYNTHASE A4 (CESA4)
		pou12874	AT4G18780	Potri.004G059600	IRREGULAR XYLEM 1 (IRX1)
		pou14792	AT5G67210	Potri.005G141300	IRX15-LIKE (IRX15-L)
		pou14980	AT2G18060	Potri.005G116800	VASCULAR RELATED NAC-DOMAIN PROTEIN 1 (VND1)
		pou17636	AT2G38080	Potri.010G193100	IRREGULAR XYLEM 12 (IRX12)
		pou20935	AT1G32770	Potri.011G153300	NAC DOMAIN CONTAINING PROTEIN 12 (NAC012)
		pou21698	AT4G18780	Potri.011G069600	IRREGULAR XYLEM 1 (IRX1)
		pou21759	AT4G18780	Potri.011G069600	IRREGULAR XYLEM 1 (IRX1)
		pou28337	AT5G17420	Potri.018G103900	IRX3 is required for secondary cell wall biosynthesis.
		pou28338	AT5G17420	Potri.006G181900	IRX3 is required for secondary cell wall biosynthesis.
		pou29623	AT5G67210	Potri.007G047000	IRX15-LIKE (IRX15-L)
		pou29630	AT5G67230	Potri.007G047500	IRREGULAR XYLEM 14-LIKE (IRX14-L)
		pou30825	AT2G18060	Potri.007G014400	VASCULAR RELATED NAC-DOMAIN PROTEIN 1 (VND1)
		pou32547	AT2G37090	Potri.016G086400	IRREGULAR XYLEM 9 (IRX9)
		pou34959	AT5G15630	Potri.015G060100	IRREGULAR XYLEM 6 (IRX6)
		pou35970	AT2G38080	Potri.009G042500	IRREGULAR XYLEM 12 (IRX12)
		pou36096	AT5G12870	Potri.009G053900	MYB DOMAIN PROTEIN 46 (MYB46)
		pou36180	AT4G37980	Potri.009G062800	ELICITOR-ACTIVATED GENE 3-1 (ELI3-1)
5	Xylem mother cell	pou07035	AT4G32880	Potri.006G237500	PttHB8
		pou28995	AT4G32880	Potri.018G045100	PtrHB7
		pou00919	AT2G34710	Potri.001G372300	PtrHB4-b
		pou00937	AT2G34710	Potri.001G372300	PtrHB4-a
6	Phloem mother cell	pou05702	AT3G09070	Potri.006G096600	OCTOPUS (OPS)
		pou05427	AT5G57130	Potri.006G073800	SMAX1-LIKE 5 (SMXL5)
		pou28037	AT5G57130	Potri.018G140900	SMAX1-LIKE 5 (SMXL5)
7	Endodermal cell	pou04954	AT1G68570	Potri.006G034000	NRT1/ PTR FAMILY 3.1 (NPF3.1)
8, 9	Xylem parenchyma cell	pou36180	AT4G37980	Potri.009G062800	palCAD7
		pou15262	AT5G64750	Potri.005G087200	ABA REPRESSOR1 (ABR1)
11	Cork cell	pou01365	AT5G41040	Potri.001G326300	ALIPHATIC SUBERIN FERULOYL TRANSFERASE(ASFT)
		pou34453	AT5G41040	Potri.015G100800	ALIPHATIC SUBERIN FERULOYL TRANSFERASE(ASFT)
12	Epidermal cell	pou09236	AT1G79840	Potri.003G052400	GLABRA 2 (GL2)
13	Companion cell	pou28081	AT4G10310	Potri.018G132200	HIGH-AFFINITY K+ TRANSPORTER 1 (HKT1)
		pou37525	AT4G19840	Potri.012G120400	PHLOEM PROTEIN 2-A1 (PP2-A1)
		pou34250	AT1G10155	Potri.015G120100	PHLOEM PROTEIN 2-A10 (PP2-A10)
		pou37526	AT1G10155	Potri.012G120300	PHLOEM PROTEIN 2-A10 (PP2-A10)
		pou31414	AT1G22710	Potri.013G115200	SUCROSE-PROTON SYMPORTER 2 (SUC2)
16	Cortex/endodermal cell	pou21987	AT4G03270	Potri.011G040900	CYCLIN D6;1 (CYCD6;1)
17	Cortex/endodermis initial cell	pou40105	AT3G54220	Potri.T138100	SCARECROW (SCR)
		pou05842	AT5G41920	Potri.006G114200	SCARECROW-LIKE 23 (SCL23)
19	Sieve element	pou11679	AT1G06490	Potri.002G058700	CALLOSE SYNTHASE 7 (CalS7)
		pou16601	AT1G06490	Potri.005G203500	CALLOSE SYNTHASE 7 (CalS7)
		pou34248	AT1G33920	Potri.015G120300	PHLOEM PROTEIN 2-A4 (PP2-A4)
		pou34293	AT1G33920	Potri.015G120300	PHLOEM PROTEIN 2-A4 (PP2-A4)
		pou01208	AT3G01680	Potri.001G340600	SIEVE-ELEMENT-OCCLUSION-RELATED 1 (SEOR1)
		pou01209	AT3G01680	Potri.001G340400	SIEVE-ELEMENT-OCCLUSION-RELATED 1 (SEOR1)
		pou01211	AT3G01680	Potri.001G340400	SIEVE-ELEMENT-OCCLUSION-RELATED 1 (SEOR1)
		pou01212	AT3G01680	Potri.001G340300	SIEVE-ELEMENT-OCCLUSION-RELATED 1 (SEOR1)
		pou01214	AT3G01680	Potri.001G340200	SIEVE-ELEMENT-OCCLUSION-RELATED 1 (SEOR1)
		pou18979	AT3G01680	Potri.010G050300	SIEVE-ELEMENT-OCCLUSION-RELATED 1 (SEOR1)
		pou26862	AT3G01680	Potri.017G071000	SIEVE-ELEMENT-OCCLUSION-RELATED 1 (SEOR1)
		pou37783	AT3G01680	Potri.012G090400	SIEVE-ELEMENT-OCCLUSION-RELATED 1 (SEOR1)
