# Supplementary material for: Transcriptional landscape of highly lignified poplar stems at single-cell resolution
Source: Genome Biol. 2021 Nov 22;22:319. doi: 10.1186/s13059-021-02537-2 (PMC8607660; doi:10.1186/s13059-021-02537-2)
Supplement: Supplementary file 6 — Additional file 6: Table S5. Cluster-specific marker genes. [file 13059_2021_2537_MOESM6_ESM.xlsx]

## Sheet: Table S5
Table S5: Cluster-specific marker genes identified in this study.
Gene-ID	Cluster	avg_logFC	p_val	pct.1	pct.2	Best hit in Arabidopsis	Best Hit in Populus	Gene name in Arabidopsis
pou24655	0	1.212	6.35e-229	0.698	0.249	AT5G67360	Potri.014G018900	(ARA12)
pou38774	0	1.26823	7.68e-223	0.587	0.171	-	Potri.017G098000
pou31569	0	1.67182	4.83e-198	0.546	0.157	AT4G24340	Potri.013G101000	-
pou37107	0	1.08578	6.61e-191	0.664	0.239	AT3G44735	Potri.009G148900	PHYTOSULFOKINE 3 PRECURSOR (PSK3)
pou18880	0	0.920667	2.18e-158	0.556	0.201	AT4G13540	Potri.010G062600	ANTHER DEHISCENCE REPRESSOR (ADR)
pou27614	0	1.43329	2.05e-144	0.545	0.224	ATCG00020	Potri.013G138300	PHOTOSYSTEM II REACTION CENTER PROTEIN A (PSBA)
pou00310	0	0.774502	6.02e-139	0.435	0.131	AT1G79040	Potri.001G438800	PHOTOSYSTEM II SUBUNIT R (PSBR)
pou18877	0	1.07759	8.01e-129	0.439	0.132	AT1G47960	Potri.010G063000	CELL WALL / VACUOLAR INHIBITOR OF FRUCTOSIDASE 1 (C/VIF1)
pou19978	0	1.1613	3.54e-128	0.388	0.11	AT5G53390	Potri.019G071000	FOLDED PETAL 1 (FOP1)
pou04749	0	1.23439	7.72e-128	0.369	0.1	AT3G22142	Potri.006G008500	-
pou28796	0	0.916085	6.51e-122	0.544	0.249	AT2G06520	Potri.018G065200	PHOTOSYSTEM II SUBUNIT X (PSBX)
pou02736	0	0.881112	1.24e-119	0.425	0.14	AT4G25150	Potri.001G191000	-
pou36690	0	1.23486	9.44e-119	0.279	0.059	-	Potri.009G114800
pou19474	0	0.88952	4.22e-118	0.333	0.089	AT5G58350	Potri.019G128600	WITH NO LYSINE (K) KINASE 4 (WNK4)
pou29166	0	0.897933	7.04e-117	0.479	0.199	AT1G30380	Potri.018G027600	PHOTOSYSTEM I SUBUNIT K (PSAK)
pou18620	0	0.808506	8.05e-117	0.468	0.183	AT1G03130	Potri.010G089400	PHOTOSYSTEM I SUBUNIT D-2 (PSAD-2)
pou08906	0	0.936061	2.46e-116	0.451	0.168	AT1G32470	Potri.003G089300	-
pou31149	0	0.72327	4.97e-114	0.459	0.167	AT2G20830	Potri.013G145600	-
pou11234	0	0.706697	2.52e-112	0.538	0.205	AT1G09750	Potri.002G104600	-
pou38743	0	0.675837	5.1e-107	0.305	0.08	AT4G37650	Potri.017G025900	SHORT ROOT (SHR)
pou03958	0	0.855446	1.25e-106	0.501	0.224	AT3G26740	Potri.001G066400	CCR-LIKE (CCL)
pou09793	0	0.89103	1.76e-106	0.502	0.229	AT2G16250	Potri.002G260100	-
pou09562	0	0.791069	8.77e-99	0.421	0.166	AT1G15820	Potri.003G020400	LIGHT HARVESTING COMPLEX PHOTOSYSTEM II SUBUNIT 6 (LHCB6)
pou20830	0	0.752357	1.4e-93	0.434	0.18	AT1G55670	Potri.011G168700	PHOTOSYSTEM I SUBUNIT G (PSAG)
pou16066	0	0.767732	5.36e-88	0.356	0.125	AT1G42970	Potri.005G254100	GLYCERALDEHYDE-3-PHOSPHATE DEHYDROGENASE B SUBUNIT (GAPB)
pou36689	0	0.776542	3.22e-87	0.289	0.084	AT1G49320	Potri.009G114600	UNKNOWN SEED PROTEIN LIKE 1 (USPL1)
pou30117	0	0.810706	1.79e-84	0.478	0.235	AT4G33950	Potri.007G096400	OPEN STOMATA 1 (OST1)
pou02154	0	0.93275	3.86e-83	0.458	0.219	AT3G47070	Potri.001G249600	-
pou05152	0	0.729289	1.78e-82	0.369	0.147	AT5G13630	Potri.006G051100	GENOMES UNCOUPLED 5 (GUN5)
pou21347	0	0.818288	7.72e-80	0.409	0.181	AT3G14420	Potri.011G112700	GLYCOLATE OXIDASE 1 (GOX1)
pou05723	0	0.752299	1.84e-78	0.478	0.25	AT3G08940	Potri.006G099500	LIGHT HARVESTING COMPLEX PHOTOSYSTEM II (LHCB4.2)
pou26552	0	0.81623	2.35e-78	0.423	0.198	-	Potri.017G098000
pou23959	0	0.720287	2.27e-76	0.358	0.144	AT3G55800	Potri.008G063800	SEDOHEPTULOSE-BISPHOSPHATASE (SBPASE)
pou04060	0	0.650462	1.3e-75	0.387	0.166	AT3G61470	Potri.001G056700	PHOTOSYSTEM I LIGHT HARVESTING COMPLEX GENE 2 (LHCA2)
pou02238	0	0.769384	9.64e-72	0.423	0.194	AT1G03230	Potri.001G240600	-
pou30125	0	0.707796	9.9e-72	0.454	0.232	AT2G22430	Potri.007G097100	HOMEOBOX PROTEIN 6 (HB6)
pou26409	0	0.747286	3.19e-70	0.441	0.219	AT1G67090	Potri.017G114600	RIBULOSE BISPHOSPHATE CARBOXYLASE SMALL CHAIN 1A (RBCS1A)
pou00615	0	0.624464	3.51e-65	0.426	0.214	AT5G54190	Potri.001G403300	PROTOCHLOROPHYLLIDE OXIDOREDUCTASE A (PORA)
pou25807	0	0.767527	4.67e-65	0.444	0.232	AT3G26650	Potri.014G140500	GLYCERALDEHYDE 3-PHOSPHATE DEHYDROGENASE A SUBUNIT (GAPA)
pou39326	0	0.615917	1.45e-61	0.412	0.199	AT1G32900	Potri.011G152200	GRANULE BOUND STARCH SYNTHASE 1 (GBSS1)
pou12746	0	0.673137	1.06e-60	0.422	0.226	AT5G46110	Potri.004G048900	ACCLIMATION OF PHOTOSYNTHESIS TO ENVIRONMENT 2 (APE2)
pou35521	0	0.729708	2.34e-59	0.267	0.095	AT1G05260	Potri.015G003500	RARE COLD INDUCIBLE GENE 3 (RCI3)
pou37587	0	0.587574	4.93e-58	0.434	0.215	AT5G07330	Potri.012G111000	-
pou34903	0	0.597895	5.76e-57	0.418	0.23	AT1G74730	Potri.015G065100	(RIQ2)
pou14543	0	0.620303	3.15e-56	0.42	0.231	AT1G60950	Potri.004G218400	(FED A)
pou14196	0	0.585169	3.28e-56	0.397	0.212	AT2G17120	Potri.004G183500	LYSM-CONTAINING RECEPTOR PROTEIN 1 (LYP1)
pou20901	0	0.933713	3.6e-56	0.407	0.221	AT1G07090	Potri.011G156600	LIGHT SENSITIVE HYPOCOTYLS 6 (LSH6)
pou09547	0	0.676729	3.9e-55	0.419	0.237	AT4G22200	Potri.003G018800	POTASSIUM TRANSPORT 2/3 (KT2/3)
pou17434	0	0.661485	2.11e-54	0.438	0.227	AT5G62200	Potri.010G214400	EMBRYO-SPECIFIC PROTEIN 3B (ATS3B)
pou23892	0	0.599572	7.87e-54	0.362	0.181	AT2G40200	Potri.008G070800	-
pou23927	0	0.591209	2.29e-50	0.251	0.1	AT5G05690	Potri.008G067500	CONSTITUTIVE PHOTOMORPHOGENIC DWARF (CPD)
pou24270	0	0.583517	3.22e-50	0.387	0.217	AT5G58330	Potri.008G031700	NADP-DEPENDENT MALATE DEHYDROGENASE (NADP-MDH)
pou26049	0	0.684489	4.96e-48	0.415	0.241	AT2G05070	Potri.014G165100	PHOTOSYSTEM II LIGHT HARVESTING COMPLEX GENE 2.2 (LHCB2.2)
pou18065	0	0.727427	1.16e-46	0.399	0.213	AT3G17210	Potri.010G150500	HEAT STABLE PROTEIN 1 (HS1)
pou33748	0	0.862974	1.12e-45	0.345	0.186	ATCG00280	Potri.008G208700	PHOTOSYSTEM II REACTION CENTER PROTEIN C (PSBC)
pou14981	0	0.632582	2.4e-45	0.301	0.14	AT2G18050	Potri.005G116600	HISTONE H1-3 (HIS1-3)
pou22752	0	0.657189	9.82e-45	0.347	0.18	AT1G67720	Potri.008G181200	-
pou34549	0	0.749047	2.59e-44	0.289	0.133	AT5G03860	Potri.015G092000	MALATE SYNTHASE (MLS)
pou04812	0	0.67364	4.26e-44	0.345	0.182	AT5G47560	Potri.006G013900	TONOPLAST DICARBOXYLATE TRANSPORTER (TDT)
pou05170	0	0.644233	1.23e-41	0.373	0.214	AT3G57520	Potri.006G052800	SEED IMBIBITION 2 (SIP2)
pou02337	0	0.60934	6.65e-41	0.395	0.24	AT2G31960	Potri.001G230000	GLUCAN SYNTHASE-LIKE 3 (GSL03)
pou28132	0	0.691934	1.98e-40	0.261	0.119	AT5G20250	Potri.018G126400	DARK INDUCIBLE 10 (DIN10)
pou14044	0	0.738423	7.2e-38	0.368	0.21	AT2G17880	Potri.004G172300	DNA J PROTEIN C24 (DJC24)
pou29942	0	0.602955	1.46e-37	0.295	0.146	AT5G08350	Potri.007G075700	-
pou15826	0	0.596647	6.68e-36	0.303	0.159	AT3G50700	Potri.005G027200	INDETERMINATE(ID)-DOMAIN 2 (IDD2)
pou36866	0	0.806384	1.5e-35	0.342	0.197	AT2G17880	Potri.009G131800	DNA J PROTEIN C24 (DJC24)
pou19577	0	0.639448	2.97e-35	0.313	0.172	AT4G10270	Potri.019G116600	WOUND-INDUCED POLYPEPTIDE 4 (WIP4)
pou07110	0	1.06739	4.71e-34	0.366	0.232	AT5G25560	Potri.006G245400	-
pou25463	0	0.669438	9.26e-33	0.365	0.235	AT1G01140	Potri.014G104200	CBL-INTERACTING PROTEIN KINASE 9 (CIPK9)
pou19568	0	0.637974	1.05e-30	0.334	0.202	AT4G10265	Potri.T162300	WOUND-INDUCED POLYPEPTIDE 3 (WIP3)
pou31281	0	0.615232	7.65e-27	0.331	0.218	ATCG00160	Potri.019G028700	RIBOSOMAL PROTEIN S2 (RPS2)
pou36012	0	0.614998	2.2e-25	0.336	0.227	AT1G07200	Potri.009G046700	SMAX1-LIKE 6 (SMXL6)
pou15074	0	0.620181	6.19e-21	0.362	0.248	AT4G35770	Potri.005G106400	SENESCENCE 1 (SEN1)
pou06358	1	2.91466	0	0.631	0.077	-	Potri.006G178200
pou34466	1	1.77706	0	0.944	0.239	AT5G50740	Potri.015G099500	-
pou12322	1	1.70678	0	0.679	0.051	AT1G05010	Potri.004G003000	ETHYLENE-FORMING ENZYME (EFE)
pou22518	1	1.39932	0	0.831	0.15	AT4G15800	Potri.008G208200	RALF-LIKE 33 (RALFL33)
pou23317	1	1.29439	0	0.848	0.237	AT3G02600	Potri.008G124900	LIPID PHOSPHATE PHOSPHATASE 3 (LPP3)
pou07594	1	1.205	0	0.665	0.123	AT1G55210	Potri.003G216200	-
pou04258	1	1.19816	0	0.75	0.133	-	Potri.001G135100
pou10030	1	1.022	0	0.749	0.133	AT3G07510	Potri.002G239500	-
pou33417	1	0.966059	0	0.658	0.048	AT4G16400	Potri.016G007101	-
pou01412	1	0.730013	0	0.507	0.05	AT1G74875	Potri.001G321400	-
pou31251	1	0.687811	0	0.332	0.015	AT4G32480	Potri.013G129900	-
pou03399	1	0.667525	0	0.707	0.121	AT4G22570	Potri.001G121400	ADENINE PHOSPHORIBOSYL TRANSFERASE 3 (APT3)
pou30051	1	1.18708	8.96e-297	0.818	0.244	AT1G78020	Potri.007G089200	FCS LIKE ZINC FINGER 6 (FLZ6)
pou20935	1	1.15286	9.45e-272	0.677	0.164	AT1G32770	Potri.011G153300	NAC DOMAIN CONTAINING PROTEIN 12 (NAC012)
pou34940	1	0.800319	3.85e-265	0.301	0.017	AT3G47510	Potri.015G062300	-
pou30759	1	1.04085	1.56e-264	0.739	0.199	AT4G37790	Potri.007G008200	(HAT22)
pou16474	1	0.699718	1.67e-261	0.701	0.185	AT4G02590	Potri.005G217800	UNFERTILIZED EMBRYO SAC 12 (UNE12)
pou01868	1	1.03261	1.02e-259	0.505	0.083	AT1G07120	Potri.001G279000	-
pou05967	1	0.933237	2.39e-259	0.758	0.217	AT2G37170	Potri.006G128000	PLASMA MEMBRANE INTRINSIC PROTEIN 2 (PIP2B)
pou31417	1	0.608675	3.59e-259	0.515	0.08	AT2G04890	Potri.013G114900	SCARECROW-LIKE 21 (SCL21)
pou30075	1	0.809335	5.4e-258	0.57	0.106	AT5G65030	Potri.007G092300	-
pou12042	1	1.38651	3.57e-256	0.475	0.071	AT1G75720	Potri.002G023000	-
pou19773	1	0.857442	3.42e-255	0.4	0.044	AT1G75840	Potri.019G092300	RAC-LIKE GTP BINDING PROTEIN 5 (ARAC5)
pou04290	1	1.16809	2.95e-249	0.782	0.226	AT3G21240	Potri.001G036900	4-COUMARATE:COA LIGASE 2 (4CL2)
pou00993	1	1.64081	6.97e-238	0.725	0.225	AT3G13130	Potri.001G366500	-
pou27007	1	0.628697	2.91e-236	0.637	0.152	AT3G23820	Potri.017G059100	UDP-D-GLUCURONATE 4-EPIMERASE 6 (GAE6)
pou25898	1	1.10939	1.45e-227	0.613	0.14	AT2G43120	Potri.014G150200	PIRIN2 (PRN2)
pou06803	1	1.47932	3.55e-224	0.72	0.235	AT1G19210	Potri.006G218200	(ERF017)
pou23521	1	1.25715	7.75e-217	0.649	0.181	AT5G49480	Potri.008G103900	CA2+-BINDING PROTEIN 1 (CP1)
pou36350	1	0.596053	3.91e-214	0.751	0.233	AT5G64410	Potri.009G079500	OLIGOPEPTIDE TRANSPORTER 4 (OPT4)
pou27509	1	1.0353	9.34e-213	0.67	0.197	AT2G01050	Potri.017G002400	-
pou10420	1	0.583147	4.69e-207	0.542	0.12	AT1G02640	Potri.002G197200	BETA-XYLOSIDASE 2 (BXL2)
pou33459	1	0.767091	2.62e-204	0.626	0.174	AT4G17180	Potri.016G002800	-
pou30785	1	0.608528	1.5e-203	0.707	0.235	AT2G22540	Potri.007G010800	SHORT VEGETATIVE PHASE (SVP)
pou19612	1	0.604403	5.32e-202	0.469	0.089	AT1G11120	Potri.019G103800	-
pou15267	1	0.720577	1.25e-199	0.585	0.151	AT4G39410	Potri.007G078200	WRKY DNA-BINDING PROTEIN 13 (WRKY13)
pou30744	1	1.75409	2.19e-199	0.293	0.03	-	Potri.007G007000
pou06093	1	1.09935	2.04e-197	0.615	0.165	AT2G05940	Potri.006G141500	RPM1-INDUCED PROTEIN KINASE (RIPK)
pou25471	1	0.784627	5.16e-194	0.661	0.192	AT2G46770	Potri.014G104800	NAC SECONDARY WALL THICKENING PROMOTING FACTOR1 (NST1)
pou24394	1	0.583205	2.2e-192	0.406	0.068	AT5G04840	Potri.008G018400	-
pou37228	1	0.687386	1.75e-179	0.368	0.059	AT2G27500	Potri.009G163700	-
pou09795	1	1.37089	1.34e-175	0.58	0.171	AT1G75250	Potri.002G260000	RAD-LIKE 6 (RL6)
pou10152	1	0.929512	1.52e-175	0.658	0.209	AT1G05100	Potri.002G228200	MITOGEN-ACTIVATED PROTEIN KINASE KINASE KINASE 18 (MAPKKK18)
pou00294	1	0.926969	5.24e-167	0.488	0.117	AT1G17180	Potri.001G431400	GLUTATHIONE S-TRANSFERASE TAU 25 (GSTU25)
pou06067	1	1.06921	2.32e-165	0.656	0.242	AT1G19210	Potri.006G138700	(ERF017)
pou35451	1	0.824767	8.97e-165	0.288	0.036	AT3G49300	Potri.015G010500	-
pou17069	1	0.584189	1.08e-163	0.612	0.193	AT3G21150	Potri.010G251800	B-BOX DOMAIN PROTEIN 32 (BBX32)
pou21909	1	0.925531	2.04e-163	0.562	0.161	AT4G27450	Potri.011G049900	-
pou23859	1	0.629611	2.32e-162	0.495	0.119	AT5G05390	Potri.008G073800	LACCASE 12 (LAC12)
pou36574	1	0.675328	6.87e-162	0.667	0.232	-	Potri.009G101900
pou02883	1	0.750549	1.57e-160	0.668	0.235	AT1G52760	Potri.001G175000	LYSOPHOSPHOLIPASE 2 (LysoPL2)
pou07227	1	0.938436	2.56e-160	0.695	0.246	AT4G32280	Potri.006G255200	INDOLE-3-ACETIC ACID INDUCIBLE 29 (IAA29)
pou24212	1	0.644544	9.83e-155	0.415	0.09	AT2G37040	Potri.008G038200	PHE AMMONIA LYASE 1 (pal1)
pou23851	1	0.630365	1.42e-154	0.658	0.231	AT2G40410	Potri.008G074800	CA2+-DEPENDENT NUCLEASE (ATCAN2)
pou21509	1	0.889783	1.54e-154	0.686	0.235	AT5G55180	Potri.011G094400	-
pou23885	1	0.713114	2.52e-154	0.59	0.187	AT3G11090	Potri.008G071500	LOB DOMAIN-CONTAINING PROTEIN 21 (LBD21)
pou17903	1	0.60601	1.27e-152	0.383	0.076	AT1G69530	Potri.010G167200	EXPANSIN A1 (EXPA1)
pou32524	1	1.23893	6.18e-150	0.529	0.163	AT2G37170	Potri.016G089500	PLASMA MEMBRANE INTRINSIC PROTEIN 2 (PIP2B)
pou10696	1	0.932823	3.19e-141	0.493	0.136	AT4G01250	Potri.002G164400	(WRKY22)
pou18291	1	0.784889	3.25e-141	0.529	0.169	AT1G77420	Potri.010G124000	(MAGL5)
pou32586	1	0.917107	6.62e-139	0.602	0.209	AT5G02640	Potri.016G081600	-
pou18297	1	0.615663	3.26e-138	0.612	0.211	AT1G68440	Potri.010G123600	-
pou24287	1	0.618451	6.36e-132	0.456	0.124	AT5G02420	Potri.008G029600	(SMR3)
pou25932	1	0.805423	2.06e-130	0.505	0.152	AT1G05100	Potri.014G155000	MITOGEN-ACTIVATED PROTEIN KINASE KINASE KINASE 18 (MAPKKK18)
pou39600	1	0.702537	6.68e-130	0.579	0.202	AT4G15093	Potri.T045400	(LIGB)
pou36948	1	0.628405	1.7e-120	0.476	0.147	AT4G38580	Potri.009G135200	FARNESYLATED PROTEIN 6 (FP6)
pou08343	1	0.739014	2.52e-117	0.627	0.25	AT1G64380	Potri.003G139300	-
pou08576	1	0.669048	8.48e-117	0.615	0.225	AT3G60890	Potri.003G117200	LITTLE ZIPPER 2 (ZPR2)
pou15716	1	0.752076	6.71e-115	0.496	0.167	AT1G09070	Potri.005G026700	SOYBEAN GENE REGULATED BY COLD-2 (SRC2)
pou17730	1	0.650326	7.82e-112	0.262	0.048	AT5G05390	Potri.010G183500	LACCASE 12 (LAC12)
pou30559	1	0.605165	6.01e-111	0.612	0.238	AT4G04885	Potri.007G134000	PCF11P-SIMILAR PROTEIN 4 (PCFS4)
pou00474	1	0.722833	6.73e-110	0.444	0.13	AT1G11530	Potri.001G416500	C-TERMINAL CYSTEINE RESIDUE IS CHANGED TO A SERINE 1 (CXXS1)
pou36096	1	1.20082	2.85e-107	0.417	0.13	AT5G12870	Potri.009G053900	MYB DOMAIN PROTEIN 46 (MYB46)
pou14997	1	0.689144	1.05e-105	0.308	0.07	AT2G17950	Potri.005G114700	WUSCHEL (WUS)
pou27123	1	0.63072	3.34e-105	0.44	0.138	AT2G22500	Potri.017G045200	UNCOUPLING PROTEIN 5 (UCP5)
pou14176	1	0.62242	8.59e-105	0.298	0.063	AT4G38400	Potri.004G181700	EXPANSIN-LIKE A2 (EXLA2)
pou18823	1	0.758302	1.03e-103	0.549	0.209	AT2G33385	Potri.010G067100	ACTIN-RELATED PROTEIN C2B (arpc2b)
pou23719	1	0.661624	2.1e-102	0.494	0.177	AT1G69530	Potri.008G088300	EXPANSIN A1 (EXPA1)
pou08981	1	0.679429	3.37e-101	0.474	0.16	AT4G17500	Potri.003G081200	ETHYLENE RESPONSIVE ELEMENT BINDING FACTOR 1 (ERF-1)
pou14558	1	0.90183	4.24e-101	0.477	0.17	AT3G25730	Potri.004G220400	ETHYLENE RESPONSE DNA BINDING FACTOR 3 (EDF3)
pou31552	1	0.809559	2.51e-98	0.54	0.215	AT1G76690	Potri.013G102700	12-OXOPHYTODIENOATE REDUCTASE 2 (OPR2)
pou18395	1	1.06399	1.57e-90	0.51	0.219	AT1G70985	Potri.010G113100	-
pou11264	1	0.81763	2.67e-89	0.561	0.236	AT1G72230	Potri.002G101300	-
pou28111	1	0.754771	5.32e-88	0.381	0.119	AT5G20230	Potri.018G129200	BLUE-COPPER-BINDING PROTEIN (BCB)
pou24980	1	0.710419	1.95e-87	0.299	0.083	AT2G44745	Potri.014G050000	WRKY DNA-BINDING PROTEIN 12 (WRKY12)
pou33619	1	0.646942	6.33e-87	0.5	0.195	AT3G03280	Potri.T141900	-
pou19632	1	0.621005	7.71e-83	0.458	0.175	AT4G28250	Potri.019G101900	EXPANSIN B3 (EXPB3)
pou15831	1	0.648768	1.41e-82	0.515	0.208	AT1G09070	Potri.005G026700	SOYBEAN GENE REGULATED BY COLD-2 (SRC2)
pou08613	1	0.765465	2.55e-82	0.485	0.194	AT4G12410	Potri.003G113100	SMALL AUXIN UPREGULATED RNA 35 (SAUR35)
pou11662	1	0.66188	2.27e-75	0.488	0.195	AT4G14130	Potri.002G060500	XYLOGLUCAN ENDOTRANSGLUCOSYLASE/HYDROLASE 15 (XTH15)
pou20239	1	0.974406	4.92e-70	0.254	0.07	AT5G16490	Potri.019G053300	ROP-INTERACTIVE CRIB MOTIF-CONTAINING PROTEIN 4 (RIC4)
pou02952	1	0.71176	1.12e-67	0.424	0.172	-	Potri.001G168400
pou25625	1	0.765082	1.48e-45	0.405	0.204	AT1G02610	Potri.014G121900	-
pou35807	1	0.621251	1.74e-43	0.312	0.129	AT2G31945	Potri.009G024300	-
pou38267	1	0.630308	7.7e-27	0.355	0.199	AT1G67920	Potri.012G044001	-
pou25628	2	1.86747	0	0.881	0.221	AT1G02640	Potri.014G122200	BETA-XYLOSIDASE 2 (BXL2)
pou03878	2	1.81119	0	0.808	0.196	AT4G20260	Potri.001G073900	PLASMA-MEMBRANE ASSOCIATED CATION-BINDING PROTEIN 1 (PCAP1)
pou28457	2	1.79955	0	0.84	0.25	AT4G30320	Potri.T093500	(ATCAPE6)
pou18434	2	1.54339	0	0.834	0.242	AT1G14890	Potri.010G109300	-
pou30592	2	1.28001	3e-300	0.72	0.158	-	Potri.007G137000
pou09897	2	1.06286	6.93e-290	0.558	0.085	-	Potri.002G252400
pou25964	2	0.98707	5.62e-271	0.507	0.075	AT2G31340	Potri.002G224300	EMBRYO DEFECTIVE 1381 (emb1381)
pou16596	2	0.81231	2.13e-251	0.516	0.09	AT2G30890	Potri.005G204300	-
pou38196	2	0.729373	9.69e-244	0.495	0.081	AT3G18170	Potri.012G051500	-
pou00623	2	1.40413	3.55e-243	0.754	0.225	AT1G07750	Potri.001G402600	-
pou11045	2	0.631764	1.01e-240	0.344	0.032	AT5G67090	Potri.002G124500	SUBTILISIN-LIKE PROTEASE 1.9 (SBT1.9)
pou09952	2	0.963623	3.03e-236	0.636	0.167	AT3G25130	Potri.002G246400	-
pou06221	2	0.705521	3.05e-223	0.437	0.069	AT1G26650	Potri.006G159000	-
pou04969	2	0.876912	6.48e-222	0.647	0.166	AT2G40820	Potri.006G035300	-
pou11399	2	0.803179	5.54e-220	0.472	0.081	AT1G77690	Potri.002G087000	LIKE AUX1 3 (LAX3)
pou01701	2	0.782503	2.03e-213	0.515	0.107	AT1G10200	Potri.009G087200	WLIM1 (WLIM1)
pou11685	2	0.994097	1.04e-210	0.692	0.215	AT2G30890	Potri.002G057900	-
pou21143	2	0.894907	3.76e-207	0.602	0.149	AT5G54530	Potri.011G129900	-
pou18435	2	1.08681	1.87e-205	0.424	0.068	AT1G70710	Potri.010G109200	GLYCOSYL HYDROLASE 9B1 (GH9B1)
pou03462	2	0.88118	2e-200	0.512	0.11	AT3G60890	Potri.001G114900	LITTLE ZIPPER 2 (ZPR2)
pou13613	2	1.04013	4.38e-195	0.638	0.186	AT1G72160	Potri.004G138200	(PATL3)
pou05023	2	0.878642	6.99e-193	0.617	0.195	AT3G56750	Potri.006G040400	-
pou16892	2	0.997396	3.97e-187	0.656	0.23	AT1G22030	Potri.005G170700	-
pou19951	2	1.15366	2.2e-186	0.621	0.179	AT1G71380	Potri.019G069300	CELLULASE 3 (CEL3)
pou19503	2	1.12922	2.05e-184	0.699	0.231	AT4G03210	Potri.019G125000	XYLOGLUCAN ENDOTRANSGLUCOSYLASE/HYDROLASE 9 (XTH9)
pou19468	2	0.793465	1.14e-180	0.501	0.111	-	Potri.T119700
pou31017	2	0.76021	7.34e-179	0.66	0.195	AT2G30490	Potri.013G157900	CINNAMATE-4-HYDROXYLASE (C4H)
pou34405	2	0.708262	1.65e-176	0.566	0.155	AT1G28110	Potri.015G104700	SERINE CARBOXYPEPTIDASE-LIKE 45 (SCPL45)
pou12749	2	0.794166	4.7e-176	0.537	0.141	AT1G28440	Potri.004G049100	HAESA-LIKE 1 (HSL1)
pou05839	2	0.855813	1.06e-174	0.574	0.164	AT1G80120	Potri.006G113800	-
pou03729	2	1.04008	7.12e-173	0.468	0.101	-	Potri.001G087701
pou32750	2	0.803724	5.25e-163	0.614	0.206	AT3G54750	Potri.016G065600	-
pou13602	2	0.939582	8.37e-162	0.593	0.185	AT1G72160	Potri.004G138200	(PATL3)
pou20200	2	0.761045	1.5e-157	0.297	0.04	AT2G40610	Potri.019G057500	EXPANSIN A8 (EXPA8)
pou08576	2	0.859432	1.6e-157	0.657	0.224	AT3G60890	Potri.003G117200	LITTLE ZIPPER 2 (ZPR2)
pou07999	2	0.706778	3.69e-157	0.512	0.148	AT4G13710	Potri.003G175900	-
pou08473	2	1.08906	3.48e-153	0.537	0.158	AT5G62700	Potri.003G125400	TUBULIN BETA CHAIN 3 (TUB3)
pou09365	2	0.669893	6.56e-147	0.643	0.249	AT1G55190	Potri.003G035200	(PRA7)
pou31558	2	0.794775	1.26e-146	0.658	0.228	AT1G33800	Potri.013G102200	GLUCURONOXYLAN METHYLTRANSFERASE 1 (GXMT1)
pou21505	2	0.58133	2.88e-145	0.42	0.101	AT4G21740	Potri.011G095000	-
pou37635	2	0.738289	6.63e-142	0.554	0.174	AT1G28110	Potri.012G105500	SERINE CARBOXYPEPTIDASE-LIKE 45 (SCPL45)
pou35232	2	0.590277	2.39e-139	0.445	0.113	AT3G17790	Potri.015G031400	PURPLE ACID PHOSPHATASE 17 (PAP17)
pou03411	2	0.651846	2.69e-139	0.506	0.158	AT4G12420	Potri.001G120300	(SKU5)
pou05010	2	0.610193	3.01e-139	0.347	0.067	AT1G68060	Potri.006G039200	MICROTUBULE-ASSOCIATED PROTEINS 70-1 (MAP70-1)
pou06035	2	0.648525	7.87e-138	0.429	0.108	AT4G33220	Potri.006G134500	PECTIN METHYLESTERASE 44 (PME44)
pou27325	2	0.795365	6.64e-137	0.33	0.06	AT1G28400	Potri.017G015700	-
pou25442	2	0.830751	7.11e-134	0.615	0.244	AT1G01200	Potri.014G102200	RAB GTPASE HOMOLOG A3 (RABA3)
pou03963	2	0.750644	2.41e-132	0.379	0.082	AT1G28110	Potri.001G065900	SERINE CARBOXYPEPTIDASE-LIKE 45 (SCPL45)
pou10682	2	0.72216	7.52e-132	0.561	0.209	AT2G46210	Potri.002G165800	SPHINGOID LCB DESATURASE 2 (SLD2)
pou35524	2	0.662429	4.44e-131	0.516	0.167	AT5G54160	Potri.015G003100	O-METHYLTRANSFERASE 1 (OMT1)
pou08673	2	0.651479	8.56e-131	0.494	0.155	AT4G39730	Potri.003G107100	PLAT DOMAIN PROTEIN 1 (PLAT1)
pou19173	2	0.711215	2e-126	0.555	0.214	AT5G35630	Potri.010G029100	GLUTAMINE SYNTHETASE 2 (GS2)
pou25507	2	1.01168	2.86e-120	0.588	0.223	AT2G46890	Potri.014G109200	-
pou19796	2	0.9811	1.4e-119	0.597	0.235	AT2G42570	Potri.019G090200	TRICHOME BIREFRINGENCE-LIKE 39 (TBL39)
pou22315	2	0.606581	1.39e-118	0.467	0.136	AT1G11915	Potri.011G007900	-
pou04108	2	0.920734	1.3e-112	0.584	0.245	AT4G13710	Potri.001G052300	-
pou11982	2	0.653781	1.54e-107	0.561	0.203	AT1G75500	Potri.002G029100	WALLS ARE THIN 1 (WAT1)
pou17703	2	0.63483	1.13e-106	0.465	0.154	AT3G11090	Potri.010G186000	LOB DOMAIN-CONTAINING PROTEIN 21 (LBD21)
pou18154	2	0.712943	7.59e-103	0.381	0.105	AT2G03720	Potri.010G140200	MORPHOGENESIS OF ROOT HAIR 6 (MRH6)
pou15894	2	0.713124	5.5e-102	0.562	0.247	AT1G09160	Potri.005G021200	-
pou16534	2	0.596587	1.95e-97	0.508	0.207	AT5G28150	Potri.005G210800	-
pou19345	2	0.695525	4.42e-97	0.523	0.223	AT3G16850	Potri.010G005500	-
pou37747	2	0.624811	6.04e-88	0.269	0.061	AT5G50360	Potri.012G094400	(AITR5)
pou08169	2	0.71639	8.49e-86	0.505	0.203	AT4G20260	Potri.003G157100	PLASMA-MEMBRANE ASSOCIATED CATION-BINDING PROTEIN 1 (PCAP1)
pou25405	2	0.681024	8.66e-82	0.455	0.167	AT3G61750	Potri.014G098700	-
pou32479	2	0.61181	3.22e-81	0.439	0.155	AT5G57560	Potri.013G005700	TOUCH 4 (TCH4)
pou19632	2	0.636837	5.87e-77	0.46	0.179	AT4G28250	Potri.019G101900	EXPANSIN B3 (EXPB3)
pou18877	3	2.03605	0	0.727	0.126	AT1G47960	Potri.010G063000	CELL WALL / VACUOLAR INHIBITOR OF FRUCTOSIDASE 1 (C/VIF1)
pou36750	3	1.58603	1.29e-275	0.499	0.059	AT2G16385	Potri.009G119900	CASPARIAN STRIP INTEGRITY FACTOR 1 (CIF1)
pou37587	3	1.33484	5.41e-265	0.785	0.196	AT5G07330	Potri.012G111000	-
pou31149	3	0.916226	5.49e-243	0.73	0.162	AT2G20830	Potri.013G145600	-
pou32392	3	0.714149	3.66e-214	0.54	0.093	AT4G15920	Potri.013G013800	(SWEET17)
pou17637	3	0.782738	4.9e-211	0.478	0.073	AT5G05790	Potri.010G193000	-
pou21247	3	0.741886	6.85e-211	0.587	0.114	AT5G53760	Potri.011G121600	MILDEW RESISTANCE LOCUS O 11 (MLO11)
pou38262	3	1.21188	9.3e-202	0.714	0.228	AT1G18300	Potri.012G044300	NUDIX HYDROLASE HOMOLOG 4 (NUDT4)
pou24813	3	0.625094	2.27e-196	0.428	0.061	AT5G42690	Potri.014G034800	-
pou33751	3	0.615745	1.45e-189	0.47	0.075	AT3G11210	Potri.016G115800	-
pou35516	3	1.00285	4.89e-176	0.372	0.051	AT4G27590	Potri.015G003800	-
pou17144	3	2.64863	1.86e-169	0.293	0.03	AT2G36540	Potri.010G244400	-
pou09078	3	0.88355	1.59e-168	0.343	0.045	AT1G54050	Potri.003G071100	-
pou31569	3	1.33494	1.91e-167	0.649	0.175	AT4G24340	Potri.013G101000	-
pou17615	3	1.1106	2.49e-158	0.579	0.156	AT1G53540	Potri.010G195700	-
pou29942	3	1.15434	6.04e-158	0.543	0.132	AT5G08350	Potri.007G075700	-
pou11362	3	0.82098	2.57e-157	0.459	0.093	AT1G77920	Potri.002G090700	TGACG SEQUENCE-SPECIFIC BINDING PROTEIN 7 (TGA7)
pou18880	3	0.650115	2.18e-155	0.709	0.212	AT4G13540	Potri.010G062600	ANTHER DEHISCENCE REPRESSOR (ADR)
pou27760	3	0.589371	4.28e-151	0.541	0.129	AT5G37660	Potri.017G130800	PLASMODESMATA-LOCATED PROTEIN 7 (PDLP7)
pou14245	3	1.14472	1.52e-142	0.65	0.235	AT2G29500	Potri.009G148000	-
pou22351	3	1.12708	2.01e-142	0.335	0.051	AT1G11740	Potri.011G004400	-
pou30117	3	0.724421	5.45e-142	0.688	0.232	AT4G33950	Potri.007G096400	OPEN STOMATA 1 (OST1)
pou23748	3	0.751905	5.29e-138	0.486	0.128	AT1G01550	Potri.008G085600	BYPASS 1 (BPS1)
pou30729	3	0.674372	6.45e-137	0.543	0.141	AT5G67600	Potri.007G005400	WINDHOSE 1 (WIH1)
pou38774	3	0.653524	1.25e-132	0.657	0.194	-	Potri.017G098000
pou18951	3	0.68154	2.86e-129	0.384	0.078	AT4G27670	Potri.010G053400	HEAT SHOCK PROTEIN 21 (HSP21)
pou14392	3	0.749864	2.2e-126	0.265	0.035	AT1G08320	Potri.004G203400	TGACG (TGA) MOTIF-BINDING PROTEIN 9 (TGA9)
pou30054	3	0.824548	1.29e-123	0.332	0.059	AT5G65140	Potri.005G077200	TREHALOSE-6-PHOSPHATE PHOSPHATASE J (TPPJ)
pou20020	3	1.04956	2.25e-122	0.379	0.077	AT4G32480	Potri.019G074400	-
pou36589	3	0.611979	1.15e-120	0.397	0.087	AT1G49620	Potri.009G103600	(ICK5)
pou10675	3	1.18226	3.04e-120	0.476	0.135	AT2G46240	Potri.002G166300	BCL-2-ASSOCIATED ATHANOGENE 6 (BAG6)
pou17434	3	0.705854	3.9e-119	0.67	0.219	AT5G62200	Potri.010G214400	EMBRYO-SPECIFIC PROTEIN 3B (ATS3B)
pou36041	3	0.907044	9.87e-119	0.571	0.201	AT1G07400	Potri.009G049800	-
pou02238	3	0.596133	1.25e-118	0.615	0.192	AT1G03230	Potri.001G240600	-
pou30583	3	0.83252	4.43e-117	0.512	0.139	AT2G20560	Potri.007G135800	DNAJ PROTEIN (DNAJ)
pou15360	3	0.950527	1.21e-114	0.475	0.134	AT5G65140	Potri.005G077200	TREHALOSE-6-PHOSPHATE PHOSPHATASE J (TPPJ)
pou08350	3	1.39224	2.15e-113	0.433	0.115	AT4G11070	Potri.003G138600	(WRKY41)
pou14255	3	0.720912	1.09e-112	0.39	0.088	AT3G44735	Potri.004G188200	PHYTOSULFOKINE 3 PRECURSOR (PSK3)
pou18242	3	1.0029	8.57e-112	0.554	0.197	AT1G25560	Potri.010G129200	TEMPRANILLO 1 (TEM1)
pou00458	3	0.819071	3.6e-111	0.592	0.22	AT5G54585	Potri.001G409600	-
pou36040	3	0.790972	5.92e-111	0.54	0.179	AT1G07400	Potri.009G049800	-
pou30590	3	0.782855	7.72e-111	0.548	0.195	AT2G20560	Potri.007G136700	DNAJ PROTEIN (DNAJ)
pou07460	3	0.868928	1.29e-110	0.584	0.209	AT5G24800	Potri.006G277800	BASIC LEUCINE ZIPPER 9 (BZIP9)
pou14435	3	1.05156	2.08e-110	0.563	0.208	AT1G76490	Potri.004G208500	HYDROXY METHYLGLUTARYL COA REDUCTASE 1 (HMG1)
pou37096	3	1.07871	1.47e-109	0.587	0.222	AT1G07400	Potri.009G148000	-
pou18621	3	1.18808	1.58e-108	0.571	0.211	AT2G32150	Potri.010G089300	-
pou11212	3	0.649253	7.45e-108	0.491	0.145	AT1G09970	Potri.002G106800	(LRR XI-23)
pou19506	3	0.79294	6.35e-104	0.286	0.051	AT1G73330	Potri.019G124400	DROUGHT-REPRESSED 4 (DR4)
pou21352	3	0.944097	7e-103	0.603	0.236	AT3G14440	Potri.011G112400	NINE-CIS-EPOXYCAROTENOID DIOXYGENASE 3 (NCED3)
pou00064	3	0.706927	1.47e-99	0.53	0.177	AT2G34730	Potri.001G466800	-
pou38278	3	0.711316	6.76e-99	0.426	0.121	AT1G73500	Potri.012G043200	MAP KINASE KINASE 9 (MKK9)
pou22717	3	0.903967	1.48e-92	0.564	0.243	AT1G12990	Potri.008G186000	-
pou38586	3	1.36128	2.81e-92	0.364	0.096	AT5G54165	Potri.015G004800	-
pou36736	3	0.666054	3.81e-92	0.345	0.082	AT5G66440	Potri.009G119000	-
pou35856	3	1.1846	5.05e-89	0.528	0.185	AT2G28790	Potri.009G028800	-
pou25383	3	0.616504	1.49e-88	0.496	0.184	AT4G11070	Potri.014G096200	(WRKY41)
pou05830	3	0.58456	3.81e-85	0.499	0.193	AT2G28330	Potri.006G112600	(SMR11)
pou20953	3	0.652071	2.42e-84	0.489	0.179	AT3G61460	Potri.011G150800	BRASSINOSTEROID-RESPONSIVE RING-H2 (BRH1)
pou17145	3	0.895399	1.28e-83	0.34	0.087	AT2G36540	Potri.010G244200	-
pou18057	3	0.629547	1.97e-81	0.564	0.25	AT1G48040	Potri.010G151500	-
pou36438	3	0.772123	1.73e-79	0.462	0.172	AT1G27730	Potri.009G089400	SALT TOLERANCE ZINC FINGER (STZ)
pou08613	3	0.822152	2.98e-77	0.512	0.202	AT4G12410	Potri.003G113100	SMALL AUXIN UPREGULATED RNA 35 (SAUR35)
pou10690	3	0.911517	1.62e-74	0.467	0.176	AT2G46140	Potri.002G165000	LATE EMBRYOGENESIS ABUNDANT 27 (LEA27)
pou11064	3	0.714222	2.03e-74	0.392	0.127	-	Potri.002G122800
pou22443	3	0.622144	2.1e-74	0.55	0.242	AT3G16720	Potri.008G219200	TOXICOS EN LEVADURA 2 (ATL2)
pou29548	3	0.653709	7.83e-71	0.457	0.171	AT4G37180	Potri.007G039400	ULT1 INTERACTING FACTOR 1 (UIF1)
pou30042	3	0.611851	2.68e-70	0.285	0.072	AT4G39830	Potri.T079500	CUPREDOXIN SUPERFAMILY PROTEIN (AO)
pou33619	3	0.727002	6.83e-69	0.498	0.207	AT3G03280	Potri.T141900	-
pou31930	3	0.711658	1.02e-67	0.548	0.236	-	Potri.013G062300
pou19885	3	1.07607	2.41e-65	0.47	0.203	AT1G07400	Potri.019G081200	-
pou05664	3	1.0258	7.53e-64	0.442	0.177	AT1G53540	Potri.006G093500	-
pou19978	3	0.594125	1.25e-63	0.393	0.13	AT5G53390	Potri.019G071000	FOLDED PETAL 1 (FOP1)
pou24864	3	0.637486	2.12e-62	0.315	0.099	-	Potri.014G038500
pou27656	3	1.27648	6.44e-61	0.281	0.079	AT5G24000	Potri.017G142900	-
pou24167	3	0.775635	7.56e-60	0.306	0.094	AT4G30230	Potri.008G043300	-
pou33539	3	0.600527	1.31e-58	0.442	0.183	AT3G56400	Potri.016G137900	WRKY DNA-BINDING PROTEIN 70 (WRKY70)
pou19453	3	0.721698	1.56e-56	0.491	0.232	AT4G27950	Potri.019G131300	CYTOKININ RESPONSE FACTOR 4 (CRF4)
pou40119	3	0.730377	3.52e-52	0.322	0.114	AT1G53540	Potri.008G062300	-
pou06906	3	0.685098	1.2e-50	0.416	0.181	AT4G33050	Potri.006G226400	EMBRYO SAC DEVELOPMENT ARREST 39 (EDA39)
pou32502	3	0.659143	1.26e-49	0.325	0.126	AT1G09460	Potri.013G003500	-
pou27600	3	0.979085	6.55e-47	0.47	0.245	AT5G52740	Potri.017G147000	-
pou18756	3	0.773015	2.58e-43	0.364	0.159	AT3G23170	Potri.010G073900	PROLINE/SERINE-RICH PROTEIN (PRP)
pou20901	3	0.661104	1.38e-41	0.45	0.23	AT1G07090	Potri.011G156600	LIGHT SENSITIVE HYPOCOTYLS 6 (LSH6)
pou10191	3	0.639689	1.05e-37	0.265	0.1	AT1G05010	Potri.002G224100	ETHYLENE-FORMING ENZYME (EFE)
pou02461	3	0.601017	2.23e-37	0.263	0.097	AT3G44350	Potri.001G218800	NAC DOMAIN CONTAINING PROTEIN 61 (NAC061)
pou15831	3	0.745223	3.47e-37	0.437	0.227	AT1G09070	Potri.005G026700	SOYBEAN GENE REGULATED BY COLD-2 (SRC2)
pou23206	3	0.686057	8.82e-31	0.302	0.14	AT1G14790	Potri.008G136100	RNA-DEPENDENT RNA POLYMERASE 1 (RDR1)
pou05206	4	4.36832	0	0.976	0.056	-	Potri.006G056100
pou18141	4	3.73424	0	0.984	0.068	AT3G16920	Potri.010G141600	CHITINASE-LIKE PROTEIN 2 (CTL2)
pou00890	4	3.26095	0	0.927	0.033	AT3G15050	Potri.001G375700	IQ-DOMAIN 10 (IQD10)
pou09663	4	3.20512	0	0.893	0.023	AT1G09610	Potri.004G226800	GLUCURONOXYLAN METHYLTRANSFERASE1 (GXM1)
pou34959	4	3.18485	0	0.972	0.097	AT5G15630	Potri.015G060100	IRREGULAR XYLEM 6 (IRX6)
pou27636	4	3.12433	0	0.908	0.044	AT5G37478	Potri.T059900	-
pou33726	4	3.0516	0	0.938	0.056	AT5G01360	Potri.016G119100	TRICHOME BIREFRINGENCE-LIKE 3 (TBL3)
pou09816	4	2.93853	0	0.952	0.053	AT5G44030	Potri.002G257900	CELLULOSE SYNTHASE A4 (CESA4)
pou05977	4	2.81061	0	0.969	0.139	AT5G03170	Potri.006G129200	FASCICLIN-LIKE ARABINOGALACTAN-PROTEIN 11 (FLA11)
pou12874	4	2.73644	0	0.96	0.062	AT4G18780	Potri.004G059600	IRREGULAR XYLEM 1 (IRX1)
pou20622	4	2.66676	0	0.898	0.038	AT2G03200	Potri.019G002100	ATYPICAL ASPARTIC PROTEASE IN ROOTS 1 (ASPR1)
pou21492	4	2.64151	0	0.831	0.037	AT3G15050	Potri.011G096500	IQ-DOMAIN 10 (IQD10)
pou23901	4	2.52774	0	0.94	0.14	AT3G55990	Potri.008G069900	ESKIMO 1 (ESK1)
pou03640	4	2.48163	0	0.758	0.095	AT4G23690	Potri.001G096900	DIRIGENT PROTEIN 6 (DIR6)
pou00884	4	2.45125	0	0.826	0.038	AT1G73140	Potri.001G376700	(TBL31)
pou25600	4	2.43101	0	0.877	0.025	AT2G47360	Potri.014G119900	-
pou14469	4	2.42526	0	0.955	0.213	AT2G28315	Potri.004G211900	UDP-XYLOSE TRANSPORTER1 (UXT1)
pou05996	4	2.41708	0	0.929	0.138	AT2G37090	Potri.006G131000	IRREGULAR XYLEM 9 (IRX9)
pou24325	4	2.40824	0	0.769	0.014	AT5G03760	Potri.008G026400	(ATCSLA09)
pou03770	4	2.35824	0	0.798	0.152	AT4G24130	Potri.001G084200	-
pou35653	4	2.35707	0	0.936	0.209	AT2G28315	Potri.009G011100	UDP-XYLOSE TRANSPORTER1 (UXT1)
pou33420	4	2.30627	0	0.87	0.042	AT1G51090	Potri.016G006700	(ATHMAD1)
pou10228	4	2.26359	0	0.782	0.08	AT2G04780	Potri.002G223300	FASCICLIN-LIKE ARABINOOGALACTAN 7 (FLA7)
pou14609	4	2.25827	0	0.855	0.038	AT1G09610	Potri.004G226800	GLUCURONOXYLAN METHYLTRANSFERASE1 (GXM1)
pou03541	4	2.23519	0	0.722	0.018	AT5G23750	Potri.001G107000	-
pou33676	4	2.2182	0	0.805	0.028	AT2G38320	Potri.016G125500	TRICHOME BIREFRINGENCE-LIKE 34 (TBL34)
pou06391	4	2.1926	0	0.769	0.016	AT5G17420	Potri.006G181900	IRX3 is required for secondary cell wall biosynthesis.
pou05706	4	2.17684	0	0.832	0.028	AT2G38080	Potri.006G097100	IRREGULAR XYLEM 12 (IRX12)
pou23617	4	2.14902	0	0.743	0.012	AT3G27960	Potri.008G094700	KINESIN LIGHT CHAIN-RELATED 2 (KLCR2)
pou11264	4	2.14901	0	0.917	0.216	AT1G72230	Potri.002G101300	-
pou23621	4	2.12012	0	0.867	0.107	AT3G29360	Potri.008G094300	UDP-GLUCOSE DEHYDROGENASE 2 (UGD2)
pou30252	4	2.07013	0	0.803	0.032	AT3G18660	Potri.007G107200	PLANT GLYCOGENIN-LIKE STARCH INITIATION PROTEIN 1 (PGSIP1)
pou00477	4	2.05568	0	0.746	0.017	AT5G54690	Potri.001G416800	GALACTURONOSYLTRANSFERASE 12 (GAUT12)
pou18444	4	2.04706	0	0.876	0.247	AT2G01660	Potri.010G108100	PLASMODESMATA-LOCATED PROTEIN 6 (PDLP6)
pou28927	4	2.03056	0	0.838	0.088	AT5G11890	Potri.018G052500	EMBRYO DEFECTIVE 3135 (EMB3135)
pou06931	4	2.02733	0	0.841	0.158	AT5G11890	Potri.006G228600	EMBRYO DEFECTIVE 3135 (EMB3135)
pou17139	4	1.94245	0	0.858	0.129	AT5G06390	Potri.010G244900	FASCICLIN-LIKE ARABINOGALACTAN PROTEIN 17 PRECURSOR (FLA17)
pou03491	4	1.93363	0	0.829	0.067	AT1G62990	Potri.001G112200	KNOTTED-LIKE HOMEOBOX OF ARABIDOPSIS THALIANA 7 (KNAT7)
pou33903	4	1.91309	0	0.86	0.115	AT2G37750	Potri.016G101900	-
pou32547	4	1.85359	0	0.848	0.115	AT2G37090	Potri.016G086400	IRREGULAR XYLEM 9 (IRX9)
pou28338	4	1.82173	0	0.775	0.019	AT5G17420	Potri.006G181900	IRX3 is required for secondary cell wall biosynthesis.
pou03934	4	1.81367	0	0.648	0.01	AT1G27440	Potri.001G068100	(GUT2)
pou05601	4	1.81288	0	0.563	0.023	AT5G60020	Potri.006G087500	LACCASE 17 (LAC17)
pou05281	4	1.79023	0	0.798	0.072	AT5G34940	Potri.006G062200	GLUCURONIDASE 3 (GUS3)
pou31717	4	1.78051	0	0.784	0.054	AT3G56230	Potri.013G083800	-
pou29473	4	1.7354	0	0.819	0.107	AT3G50760	Potri.007G031700	GALACTURONOSYLTRANSFERASE-LIKE 2 (GATL2)
pou35724	4	1.72421	0	0.582	0.03	AT3G44220	Potri.009G019600	(NHL17)
pou02271	4	1.71156	0	0.846	0.191	AT3G46440	Potri.001G237200	UDP-XYL SYNTHASE 5 (UXS5)
pou07984	4	1.70269	0	0.836	0.192	AT1G04760	Potri.003G177700	VESICLE-ASSOCIATED MEMBRANE PROTEIN 726 (VAMP726)
pou17091	4	1.69234	0	0.724	0.057	AT1G17745	Potri.010G249600	3-PHOSPHOGLYCERATE DEHYDROGENASE (PGDH)
pou08741	4	1.68213	0	0.539	0.011	AT1G32100	Potri.003G100200	PINORESINOL REDUCTASE 1 (PRR1)
pou17725	4	1.67845	0	0.767	0.094	AT2G40320	Potri.010G184000	TRICHOME BIREFRINGENCE-LIKE 33 (TBL33)
pou29623	4	1.668	0	0.715	0.029	AT5G67210	Potri.007G047000	IRX15-LIKE (IRX15-L)
pou35432	4	1.64727	0	0.779	0.06	AT3G49260	Potri.015G012500	IQ-DOMAIN 21 (iqd21)
pou03550	4	1.64339	0	0.708	0.051	AT5G23860	Potri.001G106100	TUBULIN BETA 8 (TUB8)
pou01418	4	1.60538	0	0.686	0.041	AT5G03170	Potri.001G320800	FASCICLIN-LIKE ARABINOGALACTAN-PROTEIN 11 (FLA11)
pou21707	4	1.59865	0	0.604	0.011	AT1G29200	Potri.011G068300	-
pou31558	4	1.59215	0	0.858	0.222	AT1G33800	Potri.013G102200	GLUCURONOXYLAN METHYLTRANSFERASE 1 (GXMT1)
pou10659	4	1.58797	0	0.715	0.028	AT3G61660	Potri.002G168300	-
pou21759	4	1.55449	0	0.715	0.034	AT4G18780	Potri.011G069600	IRREGULAR XYLEM 1 (IRX1)
pou15550	4	1.53258	0	0.596	0.009	AT3G18660	Potri.005G061600	PLANT GLYCOGENIN-LIKE STARCH INITIATION PROTEIN 1 (PGSIP1)
pou25405	4	1.53122	0	0.808	0.143	AT3G61750	Potri.014G098700	-
pou22740	4	1.51478	0	0.77	0.135	AT1G13180	Potri.008G182700	DISTORTED TRICHOMES 1 (DIS1)
pou05346	4	1.50845	0	0.68	0.017	AT3G15810	Potri.006G067000	-
pou27315	4	1.50105	0	0.611	0.016	AT4G28500	Potri.017G016700	NAC DOMAIN CONTAINING PROTEIN 73 (NAC073)
pou19837	4	1.48242	0	0.822	0.11	AT1G22710	Potri.019G085800	SUCROSE-PROTON SYMPORTER 2 (SUC2)
pou08805	4	1.46966	0	0.396	0.012	AT1G32100	Potri.003G100200	PINORESINOL REDUCTASE 1 (PRR1)
pou03861	4	1.44695	0	0.696	0.025	AT1G30900	Potri.001G075600	VACUOLAR SORTING RECEPTOR 6 (VSR6)
pou21698	4	1.43833	0	0.648	0.026	AT4G18780	Potri.011G069600	IRREGULAR XYLEM 1 (IRX1)
pou20906	4	1.41184	0	0.713	0.136	AT1G30620	Potri.011G156100	MURUS 4 (MUR4)
pou18315	4	1.40841	0	0.705	0.118	AT1G68390	Potri.010G121800	-
pou12737	4	1.39141	0	0.606	0.03	-	Potri.T069850
pou10586	4	1.38718	0	0.691	0.037	AT2G46710	Potri.002G176800	ROP GUANOSINE TRIPHOSPHATASE (GTPASE)-ACTIVATING PROTEIN 3 (ROPGAP3)
pou01853	4	1.37538	0	0.333	0.01	AT5G45840	Potri.001G280200	MALE DISCOVERER1 (MDIS1)
pou00472	4	1.36529	0	0.724	0.128	AT5G54670	Potri.001G416300	KINESIN 3 (ATK3)
pou29475	4	1.36305	0	0.551	0.016	AT3G50770	Potri.007G031900	CALMODULIN-LIKE 41 (CML41)
pou15042	4	1.35163	0	0.696	0.015	AT3G10910	Potri.005G109600	DAF-LIKE GENE 1 (DAFL1)
pou00180	4	1.32364	0	0.661	0.109	AT3G12955	Potri.001G458000	SMALL AUXIN UPREGULATED RNA 74 (SAUR74)
pou24445	4	1.28854	0	0.651	0.093	AT5G06390	Potri.008G012400	FASCICLIN-LIKE ARABINOGALACTAN PROTEIN 17 PRECURSOR (FLA17)
pou30829	4	1.2842	0	0.641	0.081	AT3G51150	Potri.007G014800	-
pou05594	4	1.27235	0	0.378	0.007	AT5G60020	Potri.006G087100	LACCASE 17 (LAC17)
pou08111	4	1.26095	0	0.639	0.061	AT1G03470	Potri.003G164200	NETWORKED 3A (NET3A)
pou24046	4	1.23548	0	0.637	0.095	AT3G55420	Potri.008G055800	-
pou08196	4	1.22952	0	0.617	0.022	AT1G30900	Potri.001G075600	VACUOLAR SORTING RECEPTOR 6 (VSR6)
pou23860	4	1.21913	0	0.468	0.039	AT2G40370	Potri.008G073700	LACCASE 5 (LAC5)
pou17689	4	1.21036	0	0.667	0.04	AT3G55990	Potri.010G187600	ESKIMO 1 (ESK1)
pou21187	4	1.20009	0	0.62	0.014	AT5G54240	Potri.011G126300	-
pou23437	4	1.19901	0	0.582	0.008	AT1G13635	Potri.008G112300	-
pou20239	4	1.18951	0	0.577	0.048	AT5G16490	Potri.019G053300	ROP-INTERACTIVE CRIB MOTIF-CONTAINING PROTEIN 4 (RIC4)
pou35211	4	1.18219	0	0.489	0.008	AT1G17950	Potri.015G033600	MYB DOMAIN PROTEIN 52 (MYB52)
pou38731	4	1.17305	0	0.604	0.072	AT1G63910	Potri.003G132000	MYB DOMAIN PROTEIN 103 (AtMYB103)
pou30579	4	1.17108	0	0.451	0.016	AT4G28500	Potri.007G135300	NAC DOMAIN CONTAINING PROTEIN 73 (NAC073)
pou08835	4	1.17089	0	0.623	0.061	AT1G32170	Potri.003G097300	XYLOGLUCAN ENDOTRANSGLUCOSYLASE/HYDROLASE 30 (XTH30)
pou34498	4	1.16409	0	0.613	0.041	AT4G24910	Potri.015G096900	-
pou27831	4	1.16403	0	0.62	0.075	AT1G66810	Potri.017G119900	(ATC3H14)
pou00714	4	1.15868	0	0.639	0.096	AT1G53290	Potri.001G392700	-
pou35765	4	1.15702	0	0.504	0.005	AT2G31930	Potri.009G024700	-
pou35179	4	1.15198	0	0.579	0.016	AT1G18290	Potri.015G036800	-
pou18179	4	1.14435	0	0.513	0.004	AT1G13635	Potri.010G137300	-
pou05382	4	1.13786	0	0.411	0.006	AT2G41475	Potri.006G069800	EMBRYO-SPECIFIC PROTEIN 3A (ATS3A)
pou01861	4	1.13157	0	0.636	0.087	AT3G51780	Potri.001G279500	BCL-2-ASSOCIATED ATHANOGENE 4 (BAG4)
pou10435	4	1.12291	0	0.568	0.008	AT2G47360	Potri.002G195400	-
pou33426	4	1.09572	0	0.463	0.008	AT5G47635	Potri.016G006200	-
pou39338	4	1.09347	0	0.582	0.073	AT1G66810	Potri.017G119900	(ATC3H14)
pou02328	4	1.06211	0	0.572	0.046	AT3G60080	Potri.001G231000	-
pou37468	4	1.04366	0	0.558	0.043	AT5G03170	Potri.012G127900	FASCICLIN-LIKE ARABINOGALACTAN-PROTEIN 11 (FLA11)
pou39034	4	1.04298	0	0.465	0.004	AT1G13635	Potri.010G137300	-
pou11966	4	1.01309	0	0.527	0.036	AT1G19700	Potri.002G031000	BEL1-LIKE HOMEODOMAIN 10 (BEL10)
pou23864	4	1.01101	0	0.522	0.031	AT2G40320	Potri.008G073300	TRICHOME BIREFRINGENCE-LIKE 33 (TBL33)
pou35811	4	0.985444	0	0.473	0.005	AT2G31930	Potri.009G024700	-
pou04247	4	0.981085	0	0.497	0.044	AT1G32170	Potri.001G136100	XYLOGLUCAN ENDOTRANSGLUCOSYLASE/HYDROLASE 30 (XTH30)
pou13227	4	0.973878	0	0.546	0.031	AT1G66810	Potri.004G095100	(ATC3H14)
pou24108	4	0.972333	0	0.598	0.062	AT2G39420	Potri.008G049000	(MAGL8)
pou08134	4	0.902227	0	0.387	0.003	AT1G27440	Potri.001G068100	(GUT2)
pou23762	4	0.896988	0	0.382	0.017	AT1G16290	Potri.008G084100	-
pou21507	4	0.882697	0	0.447	0.006	AT5G55970	Potri.011G094800	-
pou33567	4	0.880955	0	0.516	0.051	AT2G38500	Potri.016G134500	-
pou18345	4	0.874286	0	0.468	0.01	AT1G68200	Potri.010G118700	CALLOSE DEFECTIVE MICROSPORE1 (CDM1)
pou20852	4	0.871945	0	0.518	0.027	AT3G13275	Potri.011G166300	-
pou14792	4	0.864105	0	0.522	0.03	AT5G67210	Potri.005G141300	IRX15-LIKE (IRX15-L)
pou05897	4	0.856447	0	0.485	0.012	AT1G22060	Potri.006G120400	-
pou12909	4	0.831888	0	0.42	0.006	AT1G17030	Potri.004G062000	-
pou33875	4	0.826139	0	0.499	0.039	AT5G02010	Potri.016G104400	ROP (RHO OF PLANTS) GUANINE NUCLEOTIDE EXCHANGE FACTOR 7 (ROPGEF7)
pou01546	4	0.820309	0	0.478	0.014	AT2G03200	Potri.001G306200	ATYPICAL ASPARTIC PROTEASE IN ROOTS 1 (ASPR1)
pou18552	4	0.806626	0	0.44	0.014	AT1G24030	Potri.010G095900	-
pou00953	4	0.797094	0	0.477	0.026	AT5G55950	Potri.001G370800	-
pou09780	4	0.722565	0	0.413	0.027	AT5G42710	Potri.002G261700	TON1 RECRUITING MOTIF 30 (TRM30)
pou25673	4	0.714706	0	0.349	0.014	AT4G02340	Potri.T081132	-
pou14999	4	0.690253	0	0.389	0.006	-	Potri.005G114500
pou13528	4	0.649598	0	0.415	0.013	AT5G39785	Potri.004G126800	-
pou17271	4	0.636678	0	0.301	0.003	AT3G52790	Potri.010G231000	-
pou18798	4	0.625078	0	0.377	0.008	AT3G23410	Potri.010G069100	FATTY ALCOHOL OXIDASE 3 (FAO3)
pou28337	4	0.621382	0	0.404	0.007	AT5G17420	Potri.018G103900	IRX3 is required for secondary cell wall biosynthesis.
pou03398	4	0.580743	0	0.401	0.023	AT4G22560	Potri.001G121600	-
pou28016	4	1.51446	8.29e-304	0.76	0.176	AT5G57230	Potri.018G143500	-
pou11260	4	0.75573	3.05e-303	0.401	0.026	AT1G72220	Potri.002G101800	-
pou18823	4	1.61007	1.23e-301	0.838	0.196	AT2G33385	Potri.010G067100	ACTIN-RELATED PROTEIN C2B (arpc2b)
pou21838	4	1.50872	7.6e-299	0.767	0.18	-	Potri.011G057400
pou14972	4	1.64977	1.44e-296	0.39	0.026	AT4G36220	Potri.005G117500	FERULIC ACID 5-HYDROXYLASE 1 (FAH1)
pou12397	4	1.105	6.98e-295	0.634	0.104	AT1G11740	Potri.004G013601	-
pou04290	4	1.77712	2.4e-293	0.865	0.242	AT3G21240	Potri.001G036900	4-COUMARATE:COA LIGASE 2 (4CL2)
pou25228	4	0.728837	1.76e-292	0.354	0.019	AT1G01780	Potri.014G080900	PLIM2B (PLIM2b)
pou08294	4	1.49579	1.46e-290	0.755	0.185	AT4G10840	Potri.003G143200	KINESIN LIGHT CHAIN-RELATED 1 (KLCR1)
pou09006	4	1.54151	3.53e-289	0.737	0.175	AT4G17370	Potri.003G078500	-
pou25766	4	0.588132	1.39e-288	0.37	0.022	AT5G35960	Potri.014G136300	-
pou16784	4	1.75956	2.25e-287	0.805	0.228	AT1G77280	Potri.005G182800	-
pou06075	4	1.39875	5.16e-286	0.729	0.17	AT3G42950	Potri.006G139500	-
pou31017	4	1.705	1.63e-284	0.807	0.196	AT2G30490	Potri.013G157900	CINNAMATE-4-HYDROXYLASE (C4H)
pou15513	4	0.779565	7.15e-284	0.487	0.053	AT5G64030	Potri.005G065200	-
pou12790	4	0.671444	1.21e-282	0.444	0.038	AT1G28680	Potri.004G053500	-
pou21626	4	0.861252	2.18e-282	0.558	0.078	AT2G34410	Potri.011G079400	REDUCED WALL ACETYLATION 3 (RWA3)
pou31279	4	1.25328	4.99e-278	0.725	0.17	AT3G59690	Potri.013G127200	IQ-DOMAIN 13 (IQD13)
pou29493	4	1.11179	2.25e-275	0.677	0.131	AT4G37235	Potri.007G033600	CASP-LIKE PROTEIN 5C1 (CASPL5C1)
pou15473	4	0.788857	1.46e-271	0.504	0.061	AT5G64030	Potri.005G065200	-
pou21714	4	0.99948	3e-271	0.601	0.098	AT5G45840	Potri.011G067400	MALE DISCOVERER1 (MDIS1)
pou31718	4	0.848017	8.38e-271	0.478	0.054	AT3G56250	Potri.013G083700	-
pou16235	4	1.18871	1.57e-262	0.684	0.155	AT1G19940	Potri.005G237700	GLYCOSYL HYDROLASE 9B5 (GH9B5)
pou09085	4	1.3803	2.42e-261	0.648	0.121	AT3G14170	Potri.003G070200	CORTICAL MICROTUBULE DISORDERING1 (CORD1)
pou23557	4	1.25841	4.49e-260	0.625	0.118	AT1G10630	Potri.008G100000	ADP-RIBOSYLATION FACTOR A1F (ARFA1F)
pou17832	4	0.790667	4.29e-257	0.508	0.064	AT1G79420	Potri.010G174200	BOUNDARY OF ROP DOMAIN2 (BDR2)
pou36295	4	1.03724	2.46e-256	0.622	0.118	AT3G51780	Potri.009G074300	BCL-2-ASSOCIATED ATHANOGENE 4 (BAG4)
pou17062	4	1.35864	1.03e-254	0.75	0.207	AT1G16860	Potri.010G252400	(SHOU4L)
pou05705	4	0.675719	2.04e-252	0.482	0.058	AT3G54140	Potri.006G096800	NRT1/ PTR FAMILY 8.1 (NPF8.1)
pou16271	4	1.17141	2.04e-250	0.674	0.157	AT1G19940	Potri.005G237700	GLYCOSYL HYDROLASE 9B5 (GH9B5)
pou36980	4	0.727514	4.64e-249	0.444	0.049	AT5G26330	Potri.009G136200	-
pou05389	4	1.35385	4.34e-246	0.736	0.208	AT3G10700	Potri.006G070500	GALACTURONIC ACID KINASE (GalAK)
pou06115	4	1.65566	8.53e-246	0.672	0.146	AT3G13750	Potri.006G144500	BETA GALACTOSIDASE 1 (BGAL1)
pou18395	4	1.44202	1.72e-245	0.782	0.206	AT1G70985	Potri.010G113100	-
pou34188	4	1.06347	5.37e-243	0.646	0.137	AT5G60490	Potri.015G129400	FASCICLIN-LIKE ARABINOGALACTAN-PROTEIN 12 (FLA12)
pou20651	4	0.776413	1.05e-241	0.318	0.02	AT2G16720	Potri.T011400	MYB DOMAIN PROTEIN 7 (MYB7)
pou31054	4	1.44839	5.49e-238	0.661	0.136	AT2G30395	Potri.013G155300	OVATE FAMILY PROTEIN 17 (OFP17)
pou27445	4	1.11467	1.24e-236	0.663	0.156	AT4G28370	Potri.017G012600	FLYING SAUCER 1 (FLY1)
pou02068	4	0.60525	1.53e-236	0.439	0.047	AT5G12870	Potri.001G258700	MYB DOMAIN PROTEIN 46 (MYB46)
pou33811	4	0.701899	1.96e-233	0.43	0.05	AT2G38060	Potri.016G111000	PHOSPHATE TRANSPORTER 4;2 (PHT4;2)
pou23561	4	1.22406	1.3e-230	0.672	0.172	AT3G15580	Potri.008G099400	AUTOPHAGY 8H (APG8H)
pou18604	4	0.90317	4.68e-230	0.589	0.111	AT3G05990	Potri.010G090800	-
pou07921	4	0.799266	1.1e-229	0.584	0.102	AT1G80940	Potri.T081700	-
pou11526	4	0.959054	4.66e-228	0.501	0.076	AT1G43890	Potri.002G074400	RAB GTPASE HOMOLOG B18 (RAB18)
pou31886	4	0.916761	2.94e-226	0.573	0.109	AT3G03690	Potri.013G066200	UNFERTILIZED EMBRYO SAC 7 (UNE7)
pou03892	4	1.2261	1.53e-223	0.756	0.25	AT5G47870	Potri.001G072300	RADIATION SENSITIVE 52-2 (RAD52-2)
pou31031	4	0.944559	1.28e-222	0.661	0.146	-	Potri.013G156300
pou19920	4	0.661508	1.66e-222	0.444	0.057	AT1G09645	Potri.019G077100	-
pou34066	4	0.983177	9.5e-222	0.558	0.101	AT5G07250	Potri.015G142000	RHOMBOID-LIKE PROTEIN 3 (RBL3)
pou36096	4	1.08175	7.16e-221	0.629	0.122	AT5G12870	Potri.009G053900	MYB DOMAIN PROTEIN 46 (MYB46)
pou00039	4	1.39632	1.16e-218	0.689	0.184	AT3G13275	Potri.001G469401	-
pou15370	4	1.28369	6.49e-217	0.639	0.16	AT4G39860	Potri.005G076000	-
pou18394	4	0.885976	8.19e-217	0.577	0.107	AT1G23040	Potri.010G113300	-
pou32214	4	1.17603	9.17e-216	0.508	0.084	AT1G08820	Potri.013G031400	VAMP/SYNAPTOBREVIN-ASSOCIATED PROTEIN 27-2 (VAP27-2)
pou01282	4	1.17122	4e-208	0.712	0.211	AT3G01810	Potri.001G333200	-
pou34619	4	0.874425	1.58e-205	0.491	0.078	AT1G57560	Potri.015G082700	MYB DOMAIN PROTEIN 50 (MYB50)
pou10971	4	0.719892	1.68e-205	0.525	0.097	AT1G75020	Potri.002G133100	LYSOPHOSPHATIDYL ACYLTRANSFERASE 4 (LPAT4)
pou04399	4	1.30354	1.47e-202	0.706	0.19	AT2G41310	Potri.001G027000	RESPONSE REGULATOR 3 (RR3)
pou24769	4	1.08425	4.99e-200	0.656	0.172	AT4G33330	Potri.014G029900	PLANT GLYCOGENIN-LIKE STARCH INITIATION PROTEIN 3 (PGSIP3)
pou31814	4	0.851358	5.73e-200	0.554	0.114	AT5G17600	Potri.013G073500	-
pou26008	4	0.651805	6.1e-200	0.466	0.069	AT2G04850	Potri.014G161700	-
pou18408	4	0.93329	4.99e-199	0.601	0.132	AT1G23090	Potri.008G130400	(SULTR3;3)
pou02883	4	1.22812	2.96e-197	0.744	0.246	AT1G52760	Potri.001G175000	LYSOPHOSPHOLIPASE 2 (LysoPL2)
pou08479	4	1.08316	1.88e-196	0.603	0.146	AT1G63300	Potri.003G124600	-
pou23616	4	0.811618	1.41e-194	0.56	0.121	AT2G03480	Potri.010G159400	QUASIMODO2 LIKE 2 (QUL2)
pou31044	4	0.902297	9.05e-194	0.622	0.146	-	Potri.013G156300
pou06168	4	1.02671	1.33e-193	0.625	0.156	AT4G29680	Potri.006G150900	-
pou14335	4	1.0847	1.08e-192	0.656	0.196	AT5G21070	Potri.004G196600	-
pou30702	4	0.690194	1.38e-190	0.301	0.025	AT1G78950	Potri.007G002500	BETA-AMYRIN SYNTHASE (BAS)
pou36306	4	0.80657	7.26e-190	0.523	0.104	AT3G51770	Potri.009G075300	ETHYLENE OVERPRODUCER 1 (ETO1)
pou30890	4	0.857005	2.75e-189	0.556	0.123	AT5G66420	Potri.007G021000	-
pou15426	4	0.702196	1.96e-186	0.473	0.083	AT3G05270	Potri.005G070400	VESICLE TETHERING 1 (VETH1)
pou21728	4	0.639276	8.75e-185	0.482	0.087	AT1G29170	Potri.011G066100	(WAVE2)
pou32865	4	0.658966	2.16e-182	0.461	0.08	AT2G41770	Potri.016G055700	STELLO1 (STL1)
pou29605	4	0.735776	4.32e-182	0.487	0.095	AT4G36945	Potri.007G045200	-
pou05764	4	0.820439	6.76e-182	0.544	0.126	AT2G38360	Potri.006G104400	PRENYLATED RAB ACCEPTOR 1.B4 (PRA1.B4)
pou18281	4	0.683431	1.13e-180	0.392	0.053	AT3G25900	Potri.010G125200	(HMT-1)
pou03641	4	0.94146	2.25e-180	0.285	0.024	AT1G64160	Potri.001G096800	DIRIGENT PROTEIN 5 (DIR5)
pou32891	4	0.695831	5.23e-180	0.501	0.097	AT2G41770	Potri.016G055700	STELLO1 (STL1)
pou39134	4	0.612165	1.25e-178	0.461	0.083	AT3G03210	Potri.017G139800	ALTERED XYLOGLUCAN 9 (AXY9)
pou25285	4	0.832365	2.31e-178	0.546	0.125	AT4G00330	Potri.014G087200	CALMODULIN-BINDING RECEPTOR-LIKE CYTOPLASMIC KINASE 2 (CRCK2)
pou05905	4	0.922823	3.07e-178	0.589	0.15	AT3G09920	Potri.006G121200	PHOSPHATIDYL INOSITOL MONOPHOSPHATE 5 KINASE (PIP5K9)
pou27763	4	1.09602	2.58e-176	0.689	0.234	AT1G48480	Potri.017G130600	RECEPTOR-LIKE KINASE 1 (RKL1)
pou18432	4	0.76495	1.03e-174	0.558	0.131	AT1G70730	Potri.010G109500	PHOSPHOGLUCOMUTASE 2 (PGM2)
pou13780	4	0.840643	1.27e-174	0.549	0.131	AT4G34500	Potri.009G115600	-
pou01119	4	1.00532	1.43e-172	0.644	0.205	AT5G14550	Potri.001G348400	-
pou23572	4	0.974622	1.79e-171	0.528	0.126	AT5G14670	Potri.008G100000	ADP-RIBOSYLATION FACTOR A1B (ARFA1B)
pou09017	4	0.731968	7.41e-170	0.515	0.113	AT3G60580	Potri.001G157700	-
pou07467	4	0.970609	5.94e-168	0.68	0.245	AT1G06470	Potri.006G278700	-
pou11550	4	0.787541	1.38e-167	0.373	0.054	AT5G42240	Potri.002G071800	SERINE CARBOXYPEPTIDASE-LIKE 42 (scpl42)
pou25181	4	0.66465	1.46e-163	0.516	0.111	AT4G00750	Potri.014G075700	-
pou09041	4	0.675058	5.82e-163	0.382	0.058	AT4G20050	Potri.003G074600	QUARTET 3 (QRT3)
pou33302	4	0.602793	1.27e-161	0.496	0.096	AT2G32210	Potri.016G019201	CYSTEINE-RICH TRANSMEMBRANE MODULE 6 (ATHCYSTM6)
pou05151	4	0.755479	4.49e-159	0.528	0.13	AT2G41770	Potri.006G051000	STELLO1 (STL1)
pou23639	4	0.986844	1.21e-158	0.677	0.249	AT2G03350	Potri.008G092500	-
pou27650	4	0.811055	1.45e-152	0.566	0.162	AT4G25670	Potri.T060900	-
pou23614	4	0.60473	1.52e-152	0.418	0.076	AT1G26480	Potri.008G095000	GENERAL REGULATORY FACTOR 12 (GRF12)
pou11070	4	0.67447	1.71e-152	0.497	0.117	AT1G47200	Potri.002G122000	WPP DOMAIN PROTEIN 2 (WPP2)
pou08315	4	0.681442	7.12e-152	0.52	0.132	AT4G10955	Potri.003G141100	-
pou13881	4	0.778001	1.49e-151	0.53	0.13	AT2G21300	Potri.004G162800	-
pou13927	4	0.711553	2.85e-151	0.518	0.124	AT2G21300	Potri.004G162800	-
pou13531	4	0.797838	3.94e-151	0.551	0.138	AT3G28917	Potri.004G126600	MINI ZINC FINGER 2 (MIF2)
pou33174	4	0.98425	5.43e-151	0.606	0.18	AT2G40820	Potri.016G033100	-
pou36311	4	0.723112	3.59e-149	0.504	0.123	AT5G58530	Potri.009G075600	-
pou16952	4	0.677164	9.54e-148	0.525	0.137	AT1G34780	Potri.005G164200	APR-LIKE 4 (APRL4)
pou35586	4	0.644665	1.65e-146	0.485	0.109	AT2G28200	Potri.009G004800	-
pou35954	4	0.719041	1.39e-143	0.458	0.098	AT4G37300	Potri.009G041100	MATERNAL EFFECT EMBRYO ARREST 59 (MEE59)
pou31633	4	0.895239	3.86e-142	0.57	0.176	AT1G33490	Potri.013G095200	-
pou37091	4	0.584484	4.08e-142	0.411	0.08	AT2G27740	Potri.009G147500	-
pou13857	4	0.882721	1.58e-141	0.511	0.134	AT4G39050	Potri.004G161100	KINESIN 7.4 (KIN7.4)
pou06523	4	0.707108	1.68e-141	0.439	0.091	AT5G06670	Potri.006G194900	KINESIN 7.5 (KIN7.5)
pou08133	4	0.646644	5.61e-140	0.515	0.137	AT1G01630	Potri.001G068000	-
pou24394	4	0.616084	4.26e-139	0.418	0.081	AT5G04840	Potri.008G018400	-
pou15119	4	0.64011	1.67e-137	0.473	0.117	AT2G17570	Potri.005G100800	CIS-PRENYLTRANSFERASE 1 (CPT1)
pou14997	4	0.762223	2.44e-134	0.387	0.072	AT2G17950	Potri.005G114700	WUSCHEL (WUS)
pou24212	4	0.897684	6.35e-133	0.449	0.1	AT2G37040	Potri.008G038200	PHE AMMONIA LYASE 1 (pal1)
pou31721	4	0.813494	6.6e-133	0.549	0.167	AT2G40540	Potri.013G083400	POTASSIUM TRANSPORTER 2 (KT2)
pou05836	4	0.8303	1.02e-132	0.62	0.19	AT2G38640	Potri.006G113400	-
pou24502	4	0.769465	7.09e-131	0.539	0.161	AT1G16860	Potri.008G006000	(SHOU4L)
pou33813	4	0.885877	9.89e-130	0.454	0.115	AT3G09085	Potri.016G110900	-
pou03136	4	0.602026	7.65e-129	0.421	0.09	AT4G17670	Potri.001G148700	-
pou16582	4	0.687584	4e-128	0.328	0.054	AT1G06660	Potri.005G205700	JASON (JASON)
pou12842	4	0.805104	1.66e-127	0.532	0.165	AT1G29240	Potri.004G057800	-
pou38532	4	0.93017	1.04e-126	0.57	0.182	AT3G49260	Potri.012G016200	IQ-DOMAIN 21 (iqd21)
pou03322	4	0.690909	4.93e-126	0.382	0.078	AT1G33520	Potri.001G129700	MODIFIER OF SNC1, 2 (MOS2)
pou02738	4	0.883754	4.99e-126	0.579	0.198	AT2G19770	Potri.001G190800	PROFILIN 5 (PRF5)
pou00940	4	0.814597	1.26e-124	0.57	0.197	AT4G21160	Potri.001G372000	(ZAC)
pou00993	4	0.920417	1.99e-124	0.684	0.25	AT3G13130	Potri.001G366500	-
pou09830	4	0.809989	5.49e-124	0.62	0.231	AT4G28640	Potri.002G256600	INDOLE-3-ACETIC ACID INDUCIBLE 11 (IAA11)
pou24495	4	0.72936	1.4e-119	0.606	0.226	AT3G24040	Potri.008G006500	-
pou29620	4	1.00093	9.72e-117	0.542	0.182	AT5G47820	Potri.007G046700	FRAGILE FIBER 1 (FRA1)
pou05577	4	0.854428	6.88e-116	0.594	0.227	AT5G02270	Potri.006G086000	ATP-BINDING CASSETTE I20 (ABCI20)
pou31163	4	0.767257	1.79e-115	0.582	0.21	-	Potri.013G144250
pou10359	4	1.05836	2.5e-114	0.509	0.165	AT3G62830	Potri.002G204400	(AUD1)
pou06820	4	0.587314	7.2e-114	0.491	0.141	AT4G33180	Potri.006G219400	-
pou37559	4	0.726693	1.47e-113	0.52	0.154	AT2G44740	Potri.012G114600	CYCLIN P4;1 (CYCP4;1)
pou14699	4	0.583704	1.45e-112	0.416	0.104	AT1G09910	Potri.005G151500	-
pou29930	4	0.808051	4.33e-112	0.468	0.138	AT2G21940	Potri.007G081000	SHIKIMATE KINASE 1 (SK1)
pou20935	4	0.736674	9.32e-110	0.577	0.195	AT1G32770	Potri.011G153300	NAC DOMAIN CONTAINING PROTEIN 12 (NAC012)
pou24918	4	0.728137	6.93e-109	0.603	0.249	AT5G26667	Potri.014G043300	(PYR6)
pou12170	4	0.858421	5.68e-108	0.577	0.228	AT4G35230	Potri.002G011800	BRASSINOSTEROID-SIGNALING KINASE 1 (BSK1)
pou22569	4	0.821856	2.47e-107	0.585	0.216	AT3G23590	Potri.008G201600	REF4-RELATED 1 (RFR1)
pou37200	4	0.753387	3.9e-106	0.48	0.153	AT1G08370	Potri.009G160200	DECAPPING 1 (DCP1)
pou22259	4	0.686925	1.36e-104	0.565	0.189	AT4G02890	Potri.004G021500	(UBQ14)
pou25421	4	0.645694	1.49e-101	0.525	0.182	AT4G10840	Potri.014G100400	KINESIN LIGHT CHAIN-RELATED 1 (KLCR1)
pou03701	4	0.594887	3.81e-100	0.437	0.128	AT4G10955	Potri.001G090500	-
pou38267	4	0.664971	1.07e-99	0.577	0.185	AT1G67920	Potri.012G044001	-
pou02358	4	0.826782	1.4e-99	0.582	0.24	AT2G32850	Potri.001G228100	-
pou06888	4	0.773168	1.06e-95	0.508	0.187	AT4G33080	Potri.006G224800	-
pou39956	4	0.59191	3.73e-92	0.453	0.139	AT5G06670	Potri.006G194900	KINESIN 7.5 (KIN7.5)
pou22760	4	0.599006	9.21e-91	0.513	0.195	AT3G27320	Potri.008G180600	-
pou00206	4	0.664584	3.98e-87	0.56	0.225	AT5G06740	Potri.001G455500	L-TYPE LECTIN RECEPTOR KINASE S.5 (LECRK-S.5)
pou21083	4	0.806736	5.56e-86	0.468	0.168	AT4G27060	Potri.011G136700	TORTIFOLIA 1 (TOR1)
pou39992	4	0.616507	1.1e-85	0.427	0.138	AT4G15830	Potri.008G221900	-
pou34794	4	0.674492	3.23e-85	0.437	0.146	AT1G27500	Potri.015G075300	KINESIN LIGHT CHAIN-RELATED 3 (KLCR3)
pou03933	4	0.664087	8.17e-85	0.541	0.221	AT5G13420	Potri.001G068200	TRANSALDOLASE 2 (TRA2)
pou11907	4	0.587841	1.07e-84	0.522	0.212	AT1G03905	Potri.002G036300	ATP-BINDING CASSETTE I19 (ABCI19)
pou16966	4	0.664884	3.14e-80	0.38	0.113	AT1G22410	Potri.005G162800	-
pou18263	4	0.861756	1.12e-79	0.342	0.093	AT1G13340	Potri.010G127000	IST1-LIKE 6 (ISTL6)
pou24903	4	0.662523	2.14e-79	0.394	0.119	AT1G75090	Potri.014G041700	-
pou37470	4	0.712813	4.81e-77	0.428	0.14	AT4G22680	Potri.012G127700	MYB DOMAIN PROTEIN 85 (MYB85)
pou08473	4	0.666648	1.1e-76	0.487	0.174	AT5G62700	Potri.003G125400	TUBULIN BETA CHAIN 3 (TUB3)
pou27666	4	0.610155	2.88e-76	0.299	0.074	AT3G02700	Potri.017G142300	-
pou27634	4	0.630073	7.43e-76	0.541	0.243	AT2G01970	Potri.T059700	-
pou19532	4	0.620584	2.89e-75	0.554	0.248	AT3G16630	Potri.008G221400	(KINESIN-13A)
pou36228	4	0.713534	9.55e-74	0.389	0.132	AT2G26800	Potri.009G068600	-
pou22315	4	0.581999	9.76e-74	0.435	0.149	AT1G11915	Potri.011G007900	-
pou19854	4	0.620488	1.37e-73	0.546	0.247	AT1G34550	Potri.019G084100	EMBRYO DEFECTIVE 2756 (EMB2756)
pou12992	4	0.678463	7.42e-73	0.523	0.23	AT5G24760	Potri.004G067000	-
pou19115	4	0.607069	1.93e-71	0.439	0.163	AT1G70090	Potri.010G038300	GLUCOSYL TRANSFERASE FAMILY 8 (LGT8)
pou18339	4	0.601075	1.33e-67	0.468	0.184	AT3G02600	Potri.010G119400	LIPID PHOSPHATE PHOSPHATASE 3 (LPP3)
pou36942	4	0.612931	3.28e-67	0.513	0.227	AT4G35020	Potri.009G134600	RAC-LIKE 3 (RAC3)
pou03399	4	0.732537	3.03e-55	0.418	0.172	AT4G22570	Potri.001G121400	ADENINE PHOSPHORIBOSYL TRANSFERASE 3 (APT3)
pou05208	4	0.650446	1.87e-51	0.463	0.219	AT3G20860	Potri.006G056300	NIMA-RELATED KINASE 5 (NEK5)
pou36097	4	0.646457	1.52e-49	0.415	0.188	AT1G50920	Potri.009G054000	(NOG1-1)
pou12201	4	0.715351	3.32e-49	0.447	0.216	AT4G35550	Potri.002G008800	WUSCHEL RELATED HOMEOBOX 13 (WOX13)
pou15168	4	0.596568	1.77e-48	0.453	0.218	AT1G79160	Potri.005G096800	-
pou21948	4	0.608229	2.08e-48	0.458	0.226	AT1G61210	Potri.011G045500	DWD HYPERSENSITIVE TO ABA 3 (DWA3)
pou11015	4	0.624414	5.77e-37	0.282	0.112	AT1G47410	Potri.002G127800	-
pou14558	4	0.79718	2.91e-24	0.358	0.194	AT3G25730	Potri.004G220400	ETHYLENE RESPONSE DNA BINDING FACTOR 3 (EDF3)
pou16312	5	2.53842	0	0.825	0.102	AT1G75500	Potri.005G233600	WALLS ARE THIN 1 (WAT1)
pou34043	5	2.29047	0	0.582	0.05	AT3G48970	Potri.015G144300	-
pou16321	5	2.05528	0	0.854	0.147	AT1G75500	Potri.005G233600	WALLS ARE THIN 1 (WAT1)
pou36167	5	1.54372	0	0.591	0.027	AT3G08490	Potri.009G061300	-
pou14049	5	1.43223	0	0.557	0.047	AT2G21050	Potri.004G172800	LIKE AUXIN RESISTANT 2 (LAX2)
pou39865	5	1.3252	0	0.33	0.011	AT5G19530	Potri.008G151800	ACAULIS 5 (ACL5)
pou07966	5	1.27232	0	0.399	0.019	AT5G25190	Potri.003G179900	ETHYLENE AND SALT INDUCIBLE 3 (ESE3)
pou36913	5	1.39744	4.35e-279	0.443	0.035	AT2G21050	Potri.009G132100	LIKE AUXIN RESISTANT 2 (LAX2)
pou11982	5	2.42691	1.06e-262	0.812	0.2	AT1G75500	Potri.002G029100	WALLS ARE THIN 1 (WAT1)
pou02756	5	0.750274	5.65e-259	0.418	0.034	AT1G79760	Potri.001G189400	DOWNSTREAM TARGET OF AGL15-4 (DTA4)
pou02854	5	1.3577	2.4e-252	0.438	0.041	AT3G15540	Potri.001G177500	INDOLE-3-ACETIC ACID INDUCIBLE 19 (IAA19)
pou04196	5	1.2616	4.29e-232	0.48	0.057	AT5G15350	Potri.001G043600	EARLY NODULIN-LIKE PROTEIN 17 (ENODL17)
pou18623	5	2.15242	2.96e-227	0.58	0.1	AT5G19530	Potri.010G089200	ACAULIS 5 (ACL5)
pou26460	5	0.80984	5.07e-225	0.259	0.01	AT5G15900	Potri.017G110200	TRICHOME BIREFRINGENCE-LIKE 19 (TBL19)
pou38178	5	2.55787	6.43e-211	0.683	0.162	AT3G18280	Potri.012G054300	TRACHEARY ELEMENT DIFFERENTIATION-RELATED 4 (TED4)
pou40025	5	1.04419	3.43e-208	0.282	0.016	AT5G15900	Potri.017G110200	TRICHOME BIREFRINGENCE-LIKE 19 (TBL19)
pou05162	5	0.604049	6.25e-193	0.332	0.029	AT2G41830	Potri.006G052100	-
pou25507	5	2.20198	8.71e-190	0.739	0.228	AT2G46890	Potri.014G109200	-
pou09902	5	0.974707	2.33e-174	0.463	0.074	AT3G24660	Potri.002G251700	TRANSMEMBRANE KINASE-LIKE 1 (TMKL1)
pou01030	5	0.745131	9.3e-171	0.276	0.021	AT5G55250	Potri.001G359000	IAA CARBOXYLMETHYLTRANSFERASE 1 (IAMT1)
pou35869	5	0.980258	1.42e-166	0.37	0.047	AT5G02420	Potri.009G030200	(SMR3)
pou08216	5	1.25771	7.47e-155	0.522	0.105	-	Potri.003G152100
pou17897	5	0.734185	2.13e-153	0.286	0.028	AT1G14190	Potri.010G168100	-
pou22103	5	1.05562	3.6e-152	0.562	0.13	AT1G61667	Potri.011G032600	-
pou37458	5	0.750247	6.76e-147	0.451	0.083	AT5G51560	Potri.012G128700	-
pou18275	5	0.890134	5.52e-145	0.549	0.129	AT1G68560	Potri.010G125800	ALPHA-XYLOSIDASE 1 (XYL1)
pou14240	5	1.34879	1.19e-142	0.301	0.035	AT2G27740	Potri.004G186900	-
pou03449	5	1.70196	3.45e-132	0.495	0.125	AT4G12110	Potri.001G116500	STEROL-4ALPHA-METHYL OXIDASE 1-1 (SMO1-1)
pou33853	5	0.660373	4.78e-126	0.349	0.056	AT3G54030	Potri.016G105800	BRASSINOSTEROID-SIGNALING KINASE 6 (BSK6)
pou06855	5	1.00712	2.69e-125	0.315	0.046	AT5G19530	Potri.006G222200	ACAULIS 5 (ACL5)
pou32586	5	1.19095	9.54e-124	0.664	0.227	AT5G02640	Potri.016G081600	-
pou20653	5	0.860281	1.09e-122	0.612	0.179	AT1G72160	Potri.T011100	(PATL3)
pou33145	5	0.722605	1.01e-109	0.384	0.08	AT2G41130	Potri.016G035400	(BHLH106)
pou22541	5	0.995986	4.25e-109	0.518	0.157	AT1G54610	Potri.008G204400	-
pou07032	5	0.836878	2.94e-108	0.434	0.106	AT5G11650	Potri.006G237200	(MAGL13)
pou09988	5	0.774805	8.63e-102	0.539	0.175	AT5G48800	Potri.002G242300	-
pou21143	5	0.908631	2.22e-101	0.553	0.173	AT5G54530	Potri.011G129900	-
pou05795	5	0.604264	1.46e-99	0.378	0.085	AT5G01890	Potri.006G108600	PXY/TDR-CORRELATED 2 (PXC2)
pou20077	5	0.877028	3.06e-99	0.457	0.121	AT1G71380	Potri.019G069300	CELLULASE 3 (CEL3)
pou04969	5	0.796741	8.19e-98	0.587	0.192	AT2G40820	Potri.006G035300	-
pou17703	5	0.863368	2.19e-96	0.52	0.164	AT3G11090	Potri.010G186000	LOB DOMAIN-CONTAINING PROTEIN 21 (LBD21)
pou02253	5	0.797058	2.24e-96	0.405	0.101	AT5G02440	Potri.001G238900	-
pou31451	5	0.745265	4.63e-95	0.549	0.169	AT1G71970	Potri.013G111700	-
pou01220	5	0.856967	5.15e-92	0.455	0.128	AT3G27400	Potri.001G339500	(PLL18)
pou17659	5	1.19425	1.37e-91	0.505	0.164	AT2G38120	Potri.010G191000	AUXIN RESISTANT 1 (AUX1)
pou36407	5	1.32149	7.33e-88	0.251	0.041	AT3G49780	Potri.009G085600	PHYTOSULFOKINE 4 PRECURSOR (PSK4)
pou19951	5	0.992214	5.83e-87	0.572	0.203	AT1G71380	Potri.019G069300	CELLULASE 3 (CEL3)
pou30857	5	0.68093	1.09e-85	0.572	0.215	AT3G51030	Potri.007G018000	THIOREDOXIN H-TYPE 1 (TRX1)
pou21864	5	1.03729	1.12e-85	0.472	0.139	AT2G34700	Potri.011G053600	-
pou05669	5	0.779229	2.66e-82	0.562	0.223	AT3G54030	Potri.006G093900	BRASSINOSTEROID-SIGNALING KINASE 6 (BSK6)
pou34405	5	0.868366	1.97e-80	0.501	0.179	AT1G28110	Potri.015G104700	SERINE CARBOXYPEPTIDASE-LIKE 45 (SCPL45)
pou15049	5	0.94443	1.99e-80	0.466	0.145	AT5G42180	Potri.005G108900	PEROXIDASE 64 (PER64)
pou35162	5	0.717652	4.43e-79	0.541	0.198	AT1G73590	Potri.015G038700	PIN-FORMED 1 (PIN1)
pou17614	5	0.673764	1.92e-76	0.566	0.217	AT3G54000	Potri.010G195800	-
pou12695	5	0.609694	6.61e-73	0.541	0.182	AT2G33790	Potri.004G044700	ARABINOGALACTAN PROTEIN 30 (AGP30)
pou03963	5	0.897075	1.29e-72	0.359	0.098	AT1G28110	Potri.001G065900	SERINE CARBOXYPEPTIDASE-LIKE 45 (SCPL45)
pou13613	5	0.632855	2.3e-72	0.572	0.212	AT1G72160	Potri.004G138200	(PATL3)
pou13602	5	0.60687	2.59e-66	0.549	0.207	AT1G72160	Potri.004G138200	(PATL3)
pou36916	5	0.768253	1.55e-63	0.493	0.201	AT4G38660	Potri.009G132500	-
pou37559	5	0.801197	9.52e-61	0.449	0.165	AT2G44740	Potri.012G114600	CYCLIN P4;1 (CYCP4;1)
pou25858	5	0.922156	2.08e-60	0.426	0.147	AT3G23730	Potri.014G146100	XYLOGLUCAN ENDOTRANSGLUCOSYLASE/HYDROLASE 16 (XTH16)
pou07034	5	0.620492	1.68e-59	0.382	0.125	AT2G25790	Potri.006G237400	STERILITY-REGULATING KINASE MEMBER 1 (SKM1)
pou08589	5	0.716208	1.72e-58	0.397	0.139	AT4G12110	Potri.003G116000	STEROL-4ALPHA-METHYL OXIDASE 1-1 (SMO1-1)
pou13671	5	0.644202	1.1e-57	0.432	0.163	AT2G03500	Potri.004G144800	EARLY FLOWERING MYB PROTEIN (EFM)
pou14783	5	0.781305	4.8e-56	0.461	0.204	AT5G67260	Potri.005G141900	CYCLIN D3;2 (CYCD3;2)
pou09897	5	0.775873	2.83e-54	0.363	0.122	-	Potri.002G252400
pou01599	5	0.783626	6.19e-52	0.405	0.161	AT4G34215	Potri.001G300800	-
pou27325	5	0.652446	2.49e-50	0.276	0.076	AT1G28400	Potri.017G015700	-
pou33546	5	0.631741	3.95e-50	0.336	0.116	AT5G01890	Potri.016G137000	PXY/TDR-CORRELATED 2 (PXC2)
pou21609	5	0.630309	4.21e-50	0.474	0.218	AT1G30280	Potri.011G081500	AUXILIN-LIKE7 (AUXILIN-LIKE7)
pou37811	5	0.580926	7.04e-49	0.376	0.142	AT5G50150	Potri.012G088300	LORD OF THE RINGS 1 (LOTR1)
pou05839	5	0.707778	1.48e-47	0.443	0.193	AT1G80120	Potri.006G113800	-
pou30896	5	0.595869	3.39e-45	0.273	0.083	AT4G36470	Potri.007G021400	-
pou09983	5	0.817179	2.61e-44	0.453	0.212	AT5G48740	Potri.002G242700	-
pou29251	5	0.69163	2.19e-41	0.349	0.134	AT5G25190	Potri.018G021900	ETHYLENE AND SALT INDUCIBLE 3 (ESE3)
pou37635	5	0.669498	4.19e-41	0.426	0.201	AT1G28110	Potri.012G105500	SERINE CARBOXYPEPTIDASE-LIKE 45 (SCPL45)
pou14809	5	0.640976	1.29e-40	0.418	0.189	AT4G02630	Potri.005G139500	-
pou37125	5	0.682757	1.69e-40	0.447	0.22	AT3G44820	Potri.009G150500	-
pou05843	5	0.674155	7.16e-40	0.367	0.159	AT1G79620	Potri.006G114400	VASCULAR-RELATED RLK 1 (VRLK1)
pou01861	5	0.714902	5.11e-38	0.317	0.119	AT3G51780	Potri.001G279500	BCL-2-ASSOCIATED ATHANOGENE 4 (BAG4)
pou18963	5	0.641489	2.97e-35	0.328	0.137	AT1G24480	Potri.010G052100	-
pou39574	5	0.943587	1.18e-32	0.424	0.231	-	Potri.019G009900
pou18906	5	0.609577	6.81e-32	0.361	0.165	AT1G67510	Potri.010G058200	-
pou39178	5	0.588343	7.95e-31	0.255	0.094	AT2G32280	Potri.007G119600	VASCULATURE COMPLEXITY AND CONNECTIVITY (VCC)
pou09254	5	0.642573	2.91e-27	0.363	0.184	AT3G16240	Potri.003G050900	DELTA TONOPLAST INTEGRAL PROTEIN (DELTA-TIP)
pou12521	5	0.734522	1.27e-24	0.37	0.21	AT4G27270	Potri.004G028900	-
pou08180	5	1.08211	2.23e-17	0.305	0.18	AT4G20260	Potri.003G157100	PLASMA-MEMBRANE ASSOCIATED CATION-BINDING PROTEIN 1 (PCAP1)
pou06721	5	0.591875	4.81e-07	0.29	0.214	AT5G22400	Potri.006G211200	-
pou08169	5	0.730485	2.16e-05	0.286	0.233	AT4G20260	Potri.003G157100	PLASMA-MEMBRANE ASSOCIATED CATION-BINDING PROTEIN 1 (PCAP1)
pou09164	6	2.88534	0	0.501	0.019	AT3G15680	Potri.003G061300	-
pou12695	6	2.87866	0	0.952	0.153	AT2G33790	Potri.004G044700	ARABINOGALACTAN PROTEIN 30 (AGP30)
pou23471	6	2.6659	0	0.754	0.075	-	Potri.T170700
pou07169	6	2.62004	0	0.492	0.012	AT3G15680	Potri.006G251300	-
pou29142	6	2.4772	0	0.425	0.007	AT3G15680	Potri.018G029900	-
pou02903	6	2.19597	0	0.4	0.009	AT3G15680	Potri.001G172700	-
pou02917	6	2.17245	0	0.419	0.009	AT3G15680	Potri.003G061300	-
pou09909	6	2.02269	0	0.587	0.04	AT5G48500	Potri.002G250800	-
pou18501	6	1.7092	0	0.62	0.026	AT2G01913	Potri.010G101500	-
pou28037	6	1.68595	0	0.616	0.043	AT5G57130	Potri.018G140900	SMAX1-LIKE 5 (SMXL5)
pou21864	6	1.67095	0	0.762	0.119	AT2G34700	Potri.011G053600	-
pou26826	6	1.55432	0	0.641	0.057	AT3G28455	Potri.017G074600	CLAVATA3/ESR-RELATED 25 (CLE25)
pou05427	6	1.46412	0	0.523	0.039	AT5G57130	Potri.006G073800	SMAX1-LIKE 5 (SMXL5)
pou18685	6	1.03057	0	0.369	0.015	AT3G22810	Potri.010G082400	FORKED-LIKE2 (FL2)
pou09213	6	0.606166	1.71e-260	0.294	0.011	-	Potri.003G055100
pou35856	6	1.73667	3.56e-238	0.786	0.175	AT2G28790	Potri.009G028800	-
pou34764	6	0.979777	6.39e-237	0.43	0.04	AT5G50290	Potri.015G078700	-
pou09607	6	1.30283	4.13e-235	0.587	0.095	AT1G60500	Potri.003G024800	DYNAMIN RELATED PROTEIN 4C (DRP4C)
pou16321	6	1.67096	1.49e-225	0.741	0.157	AT1G75500	Potri.005G233600	WALLS ARE THIN 1 (WAT1)
pou08608	6	1.32658	1.19e-219	0.482	0.063	AT4G12390	Potri.003G113700	PECTIN METHYLESTERASE INHIBITOR 1 (PME1)
pou09608	6	1.38811	1.24e-219	0.568	0.094	AT1G60500	Potri.003G024900	DYNAMIN RELATED PROTEIN 4C (DRP4C)
pou18320	6	1.09586	2.96e-215	0.313	0.02	AT1G68430	Potri.010G121300	-
pou18332	6	1.29213	1.03e-202	0.542	0.094	-	Potri.010G120300
pou24586	6	1.37803	2.69e-198	0.549	0.096	AT4G37750	Potri.014G012200	AINTEGUMENTA (ANT)
pou34801	6	1.50635	8.72e-194	0.542	0.094	AT5G13700	Potri.015G074600	POLYAMINE OXIDASE 1 (PAO1)
pou04155	6	1.13721	6.44e-193	0.333	0.028	AT5G25190	Potri.001G048200	ETHYLENE AND SALT INDUCIBLE 3 (ESE3)
pou08192	6	0.85408	2.84e-188	0.253	0.014	-	Potri.003G156000
pou30583	6	1.519	4.11e-172	0.609	0.141	AT2G20560	Potri.007G135800	DNAJ PROTEIN (DNAJ)
pou23238	6	1.45622	3.07e-171	0.503	0.09	AT1G70710	Potri.008G132700	GLYCOSYL HYDROLASE 9B1 (GH9B1)
pou35536	6	0.69917	2.57e-169	0.253	0.017	AT5G53730	Potri.015G002400	NDR1/HIN1-LIKE 26 (NHL26)
pou12356	6	0.909842	4.18e-156	0.393	0.056	AT1G11915	Potri.004G007400	-
pou17472	6	1.33569	4.59e-155	0.495	0.099	AT3G09110	Potri.010G210800	-
pou29572	6	1.61811	5.49e-142	0.646	0.22	AT3G50630	Potri.007G042300	KIP-RELATED PROTEIN 2 (KRP2)
pou17434	6	1.17051	1.91e-138	0.711	0.227	AT5G62200	Potri.010G214400	EMBRYO-SPECIFIC PROTEIN 3B (ATS3B)
pou18251	6	1.12016	3.58e-137	0.566	0.149	AT1G25530	Potri.010G128300	-
pou09231	6	1.34209	5.29e-132	0.603	0.177	AT1G52245	Potri.003G052800
pou28508	6	0.961968	6.12e-132	0.339	0.048	AT5G57390	Potri.018G091600	AINTEGUMENTA-LIKE 5 (AIL5)
pou25482	6	0.965747	9.72e-132	0.38	0.063	AT4G01410	Potri.014G106100	-
pou16312	6	0.866794	5.99e-131	0.555	0.123	AT1G75500	Potri.005G233600	WALLS ARE THIN 1 (WAT1)
pou15595	6	0.791865	1.62e-129	0.38	0.066	AT5G28650	Potri.005G055300	WRKY DNA-BINDING PROTEIN 74 (WRKY74)
pou20653	6	1.13246	1.75e-122	0.605	0.18	AT1G72160	Potri.T011100	(PATL3)
pou29950	6	0.757463	3.05e-122	0.348	0.057	AT4G24630	Potri.007G077000	-
pou14780	6	0.724837	5.24e-120	0.339	0.053	AT4G37250	Potri.005G142300	-
pou30422	6	1.07343	1.34e-119	0.438	0.096	AT2G32280	Potri.007G119600	VASCULATURE COMPLEXITY AND CONNECTIVITY (VCC)
pou18252	6	1.00229	6.09e-118	0.434	0.096	AT1G25510	Potri.010G128200	-
pou11132	6	1.18539	1.11e-114	0.477	0.119	AT4G37750	Potri.002G114800	AINTEGUMENTA (ANT)
pou14255	6	1.09889	3.17e-113	0.425	0.092	AT3G44735	Potri.004G188200	PHYTOSULFOKINE 3 PRECURSOR (PSK3)
pou23001	6	1.13051	4.59e-112	0.549	0.168	AT3G22810	Potri.008G157000	FORKED-LIKE2 (FL2)
pou35152	6	0.734606	1.4e-111	0.441	0.093	AT1G73620	Potri.015G039200	-
pou23229	6	0.886543	3.21e-105	0.462	0.12	AT2G01660	Potri.008G133500	PLASMODESMATA-LOCATED PROTEIN 6 (PDLP6)
pou15056	6	0.82571	1.58e-98	0.425	0.106	AT1G21740	Potri.005G108400	-
pou16968	6	0.940189	1.11e-94	0.343	0.072	AT1G78290	Potri.005G162500	SNF1-RELATED PROTEIN KINASE 2-8 (SNRK2-8)
pou11062	6	0.610904	9.07e-87	0.27	0.047	AT4G34160	Potri.002G123000	CYCLIN D3;1 (CYCD3;1)
pou33366	6	1.20615	4.63e-83	0.471	0.153	-	Potri.006G011600
pou03912	6	0.828363	1.51e-81	0.406	0.114	AT3G26935	Potri.001G070100	-
pou18115	6	0.809339	6.92e-80	0.46	0.145	AT1G05760	Potri.010G144900	RESTRICTED TEV MOVEMENT 1 (RTM1)
pou06293	6	0.827254	1.36e-79	0.296	0.06	AT5G57390	Potri.006G167700	AINTEGUMENTA-LIKE 5 (AIL5)
pou05702	6	0.830575	3.45e-77	0.419	0.126	AT3G09070	Potri.006G096600	OCTOPUS (OPS)
pou08216	6	1.06859	1.88e-75	0.404	0.114	-	Potri.003G152100
pou34744	6	0.721766	2.64e-73	0.361	0.097	AT5G50150	Potri.015G080300	LORD OF THE RINGS 1 (LOTR1)
pou17145	6	0.604968	3.45e-73	0.359	0.092	AT2G36540	Potri.010G244200	-
pou21000	6	0.849582	3.7e-73	0.384	0.114	AT1G76520	Potri.011G145600	PIN-LIKES 3 (PILS3)
pou12859	6	0.830727	2.16e-71	0.479	0.179	AT2G34190	Potri.004G058800	-
pou18548	6	0.928448	2.04e-70	0.4	0.126	AT1G60060	Potri.010G096400	-
pou23118	6	0.757604	2.4e-67	0.328	0.09	AT2G02170	Potri.008G144300	-
pou28330	6	0.626853	2.43e-65	0.311	0.081	AT5G48930	Potri.018G104700	HYDROXYCINNAMOYL-COA SHIKIMATE/QUINATE HYDROXYCINNAMOYL TRANSFERASE (HCT)
pou17754	6	0.647743	9.63e-64	0.274	0.066	AT3G10985	Potri.010G182200	SENESCENCE ASSOCIATED GENE 20 (SAG20)
pou32110	6	0.776638	6.14e-63	0.533	0.225	AT3G04670	Potri.013G042600	WRKY DNA-BINDING PROTEIN 39 (WRKY39)
pou21027	6	0.916204	1.53e-61	0.49	0.205	AT3G12920	Potri.011G142700	BOI-RELATED GENE 3 (BRG3)
pou10937	6	0.720949	4.22e-61	0.352	0.11	AT2G44830	Potri.002G137700	PROTEIN KINASE ASSOCIATED WITH BRX (PAX)
pou28260	6	0.756922	4.37e-59	0.328	0.098	AT5G51350	Potri.018G113000	MORE LATERAL GROWTH1 (MOL1)
pou27795	6	0.853011	4.74e-59	0.451	0.183	AT5G37790	Potri.017G126500	-
pou14584	6	0.6969	1.22e-58	0.33	0.096	AT5G65700	Potri.004G223900	BARELY ANY MERISTEM 1 (BAM1)
pou18275	6	0.774094	8.49e-58	0.402	0.141	AT1G68560	Potri.010G125800	ALPHA-XYLOSIDASE 1 (XYL1)
pou17469	6	0.849339	2.08e-57	0.523	0.235	AT3G09110	Potri.010G210800	-
pou23152	6	0.794615	3.44e-57	0.365	0.123	AT2G01990	Potri.008G140900	-
pou13602	6	0.805936	1.43e-54	0.503	0.211	AT1G72160	Potri.004G138200	(PATL3)
pou01600	6	0.616745	3.61e-54	0.302	0.087	AT4G34220	Potri.001G300700	RECEPTOR DEAD KINASE1 (RDK1)
pou40048	6	0.601928	1.61e-53	0.283	0.079	AT5G16000	Potri.017G108000	NSP-INTERACTING KINASE 1 (NIK1)
pou03212	6	0.609351	2.71e-52	0.305	0.091	AT5G46700	Potri.001G141400	TORNADO 2 (TRN2)
pou22938	6	0.776913	9.46e-51	0.432	0.181	-	-
pou11597	6	0.725157	3.62e-48	0.436	0.193	AT1G21090	Potri.002G067600	-
pou20077	6	0.620268	7.34e-45	0.359	0.129	AT1G71380	Potri.019G069300	CELLULASE 3 (CEL3)
pou33259	6	0.731639	1.62e-44	0.425	0.188	AT3G56810	Potri.016G024600	-
pou39178	6	0.589337	1.8e-43	0.287	0.092	AT2G32280	Potri.007G119600	VASCULATURE COMPLEXITY AND CONNECTIVITY (VCC)
pou28230	6	0.611171	4.85e-42	0.268	0.084	AT5G51350	Potri.018G113000	MORE LATERAL GROWTH1 (MOL1)
pou19008	6	0.813279	4.35e-41	0.367	0.153	AT1G67900	Potri.010G046800	-
pou07034	6	0.841881	1.33e-40	0.33	0.129	AT2G25790	Potri.006G237400	STERILITY-REGULATING KINASE MEMBER 1 (SKM1)
pou17168	6	0.883777	2.28e-40	0.417	0.209	AT5G04830	Potri.010G241700	-
pou13613	6	0.64051	5.37e-39	0.471	0.22	AT1G72160	Potri.004G138200	(PATL3)
pou04992	6	0.602712	1.2e-38	0.257	0.084	AT2G41130	Potri.006G037100	(BHLH106)
pou35791	6	0.622611	4.51e-35	0.406	0.189	AT3G12490	Potri.009G022300	CYSTATIN B (CYSB)
pou30857	6	0.920855	1.26e-34	0.425	0.227	AT3G51030	Potri.007G018000	THIOREDOXIN H-TYPE 1 (TRX1)
pou17614	6	0.699028	2.48e-34	0.441	0.227	AT3G54000	Potri.010G195800	-
pou22317	6	0.632391	3.46e-34	0.41	0.211	AT1G11910	Potri.011G007600	ASPARTIC PROTEINASE A1 (APA1)
pou35162	6	0.652049	1.21e-33	0.421	0.207	AT1G73590	Potri.015G038700	PIN-FORMED 1 (PIN1)
pou28095	6	0.747561	8.2e-31	0.404	0.207	AT2G25490	Potri.018G130800	EIN3-BINDING F BOX PROTEIN 1 (EBF1)
pou02238	6	0.646563	9.76e-31	0.428	0.216	AT1G03230	Potri.001G240600	-
pou22829	6	0.595752	1.42e-30	0.389	0.184	AT4G13540	Potri.008G174400	ANTHER DEHISCENCE REPRESSOR (ADR)
pou08242	6	0.583105	2.75e-29	0.261	0.103	AT1G31320	Potri.003G149000	LOB DOMAIN-CONTAINING PROTEIN 4 (LBD4)
pou37185	6	0.623949	4.63e-29	0.4	0.216	AT2G24190	Potri.009G158200	SHORT-CHAIN DEHYDROGENASE/REDUCTASE 2 (SDR2)
pou22985	6	0.666804	7.59e-29	0.326	0.152	AT5G43810	Potri.008G158800	ARGONAUTE 10 (AGO10)
pou08314	6	0.631891	2.27e-28	0.413	0.233	AT4G23930	Potri.003G141200	-
pou13169	6	0.692295	5.82e-25	0.384	0.219	AT5G16720	Potri.004G087600	MYOSIN BINDING PROTEIN 3 (MYOB3)
pou36926	6	0.746287	5.86e-25	0.376	0.207	AT4G34980	Potri.009G133400	SUBTILISIN-LIKE SERINE PROTEASE 2 (SLP2)
pou24603	6	0.621946	6.09e-24	0.343	0.17	-	Potri.014G013200
pou33588	6	0.622761	2.58e-20	0.346	0.187	AT3G08860	Potri.016G132200	PYRIMIDINE 4 (PYD4)
pou05664	6	0.833418	5.72e-20	0.35	0.19	AT1G53540	Potri.006G093500	-
pou18696	6	0.62391	9.26e-17	0.32	0.187	AT5G43810	Potri.010G081300	ARGONAUTE 10 (AGO10)
pou13389	7	2.13037	0	0.696	0.061	AT5G15780	Potri.004G114300	-
pou32259	7	1.36056	0	0.812	0.131	AT1G72210	Potri.013G025900	(BHLH096)
pou18053	7	1.33029	0	0.719	0.08	AT1G48100	Potri.010G152000	POLYGALACTURONASE INVOLVED IN EXPANSION3 (PGX3)
pou24427	7	1.09471	0	0.683	0.063	AT3G03770	Potri.008G014300	-
pou02768	7	1.08409	0	0.776	0.103	AT3G16300	Potri.001G188000	CASP-LIKE PROTEIN 3A1 (CASPL3A1)
pou04954	7	0.88976	0	0.494	0.034	AT1G68570	Potri.006G034000	NRT1/ PTR FAMILY 3.1 (NPF3.1)
pou35276	7	0.877929	0	0.719	0.075	AT5G52860	Potri.015G027600	ATP-BINDING CASSETTE G8 (ABCG8)
pou28649	7	0.836677	0	0.567	0.034	AT3G49290	Potri.018G082600	ABL INTERACTOR-LIKE PROTEIN 2 (ABIL2)
pou09259	7	0.832925	0	0.615	0.043	AT3G16300	Potri.003G050400	CASP-LIKE PROTEIN 3A1 (CASPL3A1)
pou24428	7	0.592522	1.58e-303	0.449	0.029	AT3G03770	Potri.008G014300	-
pou11234	7	1.93127	1.44e-300	0.914	0.212	AT1G09750	Potri.002G104600	-
pou36667	7	2.60523	2.06e-293	0.624	0.075	AT5G48490	Potri.009G112500	DIR1-LIKE (DIR1-LIKE)
pou23552	7	0.949141	1.43e-275	0.46	0.035	AT1G48100	Potri.008G100500	POLYGALACTURONASE INVOLVED IN EXPANSION3 (PGX3)
pou15523	7	0.670557	9.87e-267	0.603	0.074	AT2G13610	Potri.005G064300	ATP-BINDING CASSETTE G5 (ABCG5)
pou30083	7	0.981416	5.82e-249	0.785	0.162	AT4G39900	Potri.007G093200	-
pou33584	7	1.6416	2.81e-239	0.533	0.064	AT2G40435	Potri.016G132600	-
pou04728	7	1.24025	1.6e-234	0.837	0.197	AT5G50740	Potri.006G006100	-
pou28743	7	0.650092	5.61e-233	0.626	0.093	AT5G19730	Potri.018G068400	-
pou12880	7	0.791941	8.92e-226	0.342	0.022	AT1G29270	Potri.004G060800	-
pou26409	7	1.0698	1.12e-225	0.853	0.212	AT1G67090	Potri.017G114600	RIBULOSE BISPHOSPHATE CARBOXYLASE SMALL CHAIN 1A (RBCS1A)
pou11967	7	0.637515	6.63e-216	0.537	0.07	AT1G75430	Potri.002G030900	BEL1-LIKE HOMEODOMAIN 11 (BLH11)
pou08081	7	0.719093	5.99e-213	0.66	0.117	AT5G13140	Potri.003G167100	-
pou33471	7	0.916292	1.23e-211	0.773	0.174	AT5G64620	Potri.016G001600	CELL WALL / VACUOLAR INHIBITOR OF FRUCTOSIDASE 2 (C/VIF2)
pou16498	7	0.601209	4.14e-205	0.42	0.043	AT4G02670	Potri.005G215100	INDETERMINATE(ID)-DOMAIN 12 (IDD12)
pou11788	7	0.734622	1.29e-201	0.508	0.067	AT4G02670	Potri.002G048000	INDETERMINATE(ID)-DOMAIN 12 (IDD12)
pou39326	7	0.80535	5.11e-194	0.803	0.193	AT1G32900	Potri.011G152200	GRANULE BOUND STARCH SYNTHASE 1 (GBSS1)
pou21740	7	0.924912	2.85e-186	0.671	0.148	AT1G29050	Potri.011G064700	TRICHOME BIREFRINGENCE-LIKE 38 (TBL38)
pou20430	7	0.894939	2.9e-186	0.714	0.167	AT5G25830	Potri.019G033000	GATA TRANSCRIPTION FACTOR 12 (GATA12)
pou24832	7	0.613818	1.25e-183	0.599	0.11	AT4G33280	Potri.014G036900	-
pou31451	7	1.04956	2.21e-183	0.712	0.16	AT1G71970	Potri.013G111700	-
pou19079	7	1.09296	7e-182	0.497	0.073	AT1G60590	Potri.010G042100	-
pou26530	7	0.835086	1.13e-181	0.676	0.145	-	Potri.017G100600
pou03671	7	0.657983	3.42e-180	0.451	0.06	AT5G42800	Potri.003G138400	DIHYDROFLAVONOL 4-REDUCTASE (DFR)
pou24750	7	0.582369	1.41e-178	0.51	0.083	AT1G45207	Potri.014G027900	-
pou04220	7	0.806981	1.4e-177	0.719	0.166	AT1G79720	Potri.001G041700	-
pou08631	7	0.644912	1.98e-175	0.365	0.038	AT1G12110	Potri.003G111500	NRT1/ PTR FAMILY 6.3 (NPF6.3)
pou03958	7	0.786852	1.22e-172	0.83	0.229	AT3G26740	Potri.001G066400	CCR-LIKE (CCL)
pou37347	7	0.769695	2e-162	0.653	0.16	AT5G62070	Potri.012G139800	IQ-DOMAIN 23 (IQD23)
pou25695	7	0.685895	1.93e-161	0.762	0.189	AT3G62860	Potri.014G129000	(MAGL12)
pou25735	7	0.788045	2.15e-160	0.796	0.231	AT1G03010	Potri.014G133500	-
pou18633	7	0.598705	1.76e-156	0.56	0.109	AT3G04910	Potri.010G087900	WITH NO LYSINE (K) KINASE 1 (WNK1)
pou02154	7	0.810623	3.51e-156	0.773	0.221	AT3G47070	Potri.001G249600	-
pou15826	7	0.597219	1.15e-155	0.66	0.148	AT3G50700	Potri.005G027200	INDETERMINATE(ID)-DOMAIN 2 (IDD2)
pou23959	7	0.732576	1.53e-152	0.642	0.146	AT3G55800	Potri.008G063800	SEDOHEPTULOSE-BISPHOSPHATASE (SBPASE)
pou28456	7	1.37626	1.88e-152	0.721	0.223	AT4G25780	Potri.T093600	(ATCAPE2)
pou16066	7	0.834617	1.36e-151	0.608	0.13	AT1G42970	Potri.005G254100	GLYCERALDEHYDE-3-PHOSPHATE DEHYDROGENASE B SUBUNIT (GAPB)
pou05723	7	0.733179	5.03e-150	0.812	0.25	AT3G08940	Potri.006G099500	LIGHT HARVESTING COMPLEX PHOTOSYSTEM II (LHCB4.2)
pou14758	7	0.716363	6.79e-150	0.705	0.194	AT5G67360	Potri.005G145300	(ARA12)
pou18065	7	1.1418	4.64e-147	0.735	0.208	AT3G17210	Potri.010G150500	HEAT STABLE PROTEIN 1 (HS1)
pou04060	7	0.623457	1.24e-146	0.673	0.168	AT3G61470	Potri.001G056700	PHOTOSYSTEM I LIGHT HARVESTING COMPLEX GENE 2 (LHCA2)
pou30255	7	1.19052	1.11e-144	0.703	0.214	AT5G09760	Potri.007G107300	-
pou31065	7	0.949015	9.12e-144	0.424	0.066	AT3G56220	Potri.013G154100	-
pou32235	7	0.684074	1.61e-142	0.565	0.119	AT3G21510	Potri.013G028300	HISTIDINE-CONTAINING PHOSPHOTRANSMITTER 1 (AHP1)
pou14543	7	0.681844	5.47e-140	0.755	0.227	AT1G60950	Potri.004G218400	(FED A)
pou20830	7	0.639911	3.58e-137	0.698	0.187	AT1G55670	Potri.011G168700	PHOTOSYSTEM I SUBUNIT G (PSAG)
pou25807	7	0.791221	5.84e-137	0.764	0.23	AT3G26650	Potri.014G140500	GLYCERALDEHYDE 3-PHOSPHATE DEHYDROGENASE A SUBUNIT (GAPA)
pou06921	7	0.615652	8.71e-137	0.753	0.239	AT1G55110	Potri.006G227600	INDETERMINATE(ID)-DOMAIN 7 (IDD7)
pou13155	7	0.727968	3.83e-136	0.553	0.119	AT5G37660	Potri.004G086000	PLASMODESMATA-LOCATED PROTEIN 7 (PDLP7)
pou03605	7	0.775189	3.81e-129	0.635	0.169	AT3G61490	Potri.001G100000	-
pou21347	7	0.585896	6.98e-125	0.676	0.185	AT3G14420	Potri.011G112700	GLYCOLATE OXIDASE 1 (GOX1)
pou22829	7	0.656865	1.54e-123	0.637	0.168	AT4G13540	Potri.008G174400	ANTHER DEHISCENCE REPRESSOR (ADR)
pou05170	7	0.742763	3.99e-123	0.683	0.208	AT3G57520	Potri.006G052800	SEED IMBIBITION 2 (SIP2)
pou16837	7	0.815485	6.45e-118	0.399	0.074	AT1G44760	Potri.005G177100	-
pou22691	7	0.714262	4.15e-111	0.553	0.147	AT1G60590	Potri.008G189200	-
pou27536	7	0.762463	1.13e-99	0.571	0.165	AT5G10860	Potri.017G000100	CBS DOMAIN CONTAINING PROTEIN 3 (CBSX3)
pou14495	7	0.716016	6.3e-96	0.571	0.176	AT5G60800	Potri.004G214700	EAVY METAL-ASSOCIATED ISOPRENYLATED PLANT PROTEIN3 (HIPP3)
pou09687	7	0.616736	2e-94	0.54	0.156	AT1G09812	Potri.003G006900	-
pou03412	7	0.591513	2.03e-94	0.286	0.046	AT2G45190	Potri.001G120200	ABNORMAL FLORAL ORGANS (AFO)
pou18696	7	0.867339	1.18e-93	0.546	0.172	AT5G43810	Potri.010G081300	ARGONAUTE 10 (AGO10)
pou33582	7	0.703045	1.31e-91	0.592	0.182	AT5G05340	Potri.013G154400	PEROXIDASE 52 (PRX52)
pou30125	7	0.645773	5.62e-90	0.671	0.239	AT2G22430	Potri.007G097100	HOMEOBOX PROTEIN 6 (HB6)
pou14511	7	0.618824	1.86e-89	0.508	0.144	AT5G60800	Potri.004G214700	EAVY METAL-ASSOCIATED ISOPRENYLATED PLANT PROTEIN3 (HIPP3)
pou31443	7	0.596653	1.14e-78	0.501	0.154	AT1G68300	Potri.013G112300	-
pou09231	7	0.618603	9.15e-78	0.562	0.182	AT1G52245	Potri.003G052800
pou19818	7	0.725188	1.32e-76	0.444	0.128	-	Potri.019G087800
pou19575	7	0.663458	1.84e-76	0.642	0.245	AT4G10265	Potri.T162300	WOUND-INDUCED POLYPEPTIDE 3 (WIP3)
pou19978	7	0.694937	6.28e-69	0.454	0.133	AT5G53390	Potri.019G071000	FOLDED PETAL 1 (FOP1)
pou29251	7	0.694454	2.06e-61	0.413	0.131	AT5G25190	Potri.018G021900	ETHYLENE AND SALT INDUCIBLE 3 (ESE3)
pou38631	7	0.714173	7.45e-61	0.478	0.185	AT5G54140	Potri.012G007500	IAA-LEUCINE-RESISTANT (ILR1)-LIKE 3 (ILL3)
pou17514	7	0.637982	1.43e-57	0.315	0.083	-	Potri.010G206700
pou09155	7	0.686768	8.41e-55	0.327	0.093	AT1G80160	Potri.003G062400	GLYOXYLASE I 7 (GLYI7)
pou36690	7	0.933106	2.24e-33	0.256	0.082	-	Potri.009G114800
pou14203	7	0.591711	7.86e-28	0.277	0.103	AT5G25940	Potri.004G184000	-
pou19567	7	0.724869	2.7e-24	0.374	0.185	AT4G10265	Potri.019G117500	WOUND-INDUCED POLYPEPTIDE 3 (WIP3)
pou19424	8	0.933451	0	0.628	0.044	AT5G54490	Potri.019G120600	PINOID-BINDING PROTEIN 1 (PBP1)
pou34038	8	1.85612	2.46e-302	0.505	0.028	AT5G52390	Potri.015G144800	-
pou26060	8	1.68509	7.03e-286	0.818	0.106	AT3G13130	Potri.014G166900	-
pou32479	8	1.80546	7.03e-272	0.919	0.155	AT5G57560	Potri.013G005700	TOUCH 4 (TCH4)
pou14168	8	1.1046	1.27e-220	0.547	0.053	AT1G76160	Potri.004G180500	SKU5 SIMILAR 5 (sks5)
pou00193	8	0.612628	3.62e-220	0.502	0.043	-	Potri.001G456700
pou20987	8	0.783687	1.19e-214	0.54	0.053	AT4G10390	Potri.011G147100	-
pou03729	8	1.69286	5.81e-209	0.744	0.116	-	Potri.001G087701
pou37907	8	0.609899	3.98e-203	0.274	0.01	AT4G20970	Potri.012G079100	-
pou07559	8	0.763651	2.2e-200	0.505	0.05	AT3G13600	Potri.003G218800	-
pou11662	8	1.92904	7.05e-200	0.888	0.203	AT4G14130	Potri.002G060500	XYLOGLUCAN ENDOTRANSGLUCOSYLASE/HYDROLASE 15 (XTH15)
pou12154	8	1.56571	9.44e-196	0.607	0.078	AT4G35190	Potri.002G012500	LONELY GUY 5 (LOG5)
pou28469	8	0.845431	1.91e-195	0.291	0.013	AT4G25810	Potri.018G094900	XYLOGLUCAN ENDOTRANSGLYCOSYLASE 6 (XTR6)
pou24816	8	0.714656	6.22e-188	0.593	0.075	AT4G37260	Potri.014G035100	MYB DOMAIN PROTEIN 73 (MYB73)
pou02659	8	0.873852	6.97e-174	0.8	0.168	AT1G72790	Potri.001G198900	-
pou15063	8	1.06248	1.4e-171	0.8	0.181	AT2G17705	Potri.005G107700	-
pou12421	8	0.976429	1.82e-171	0.439	0.043	AT4G21920	Potri.004G015900	-
pou18400	8	1.22627	2.95e-169	0.516	0.064	AT2G01430	Potri.010G112600	HOMEOBOX-LEUCINE ZIPPER PROTEIN 17 (HB17)
pou06365	8	0.97565	1.17e-165	0.425	0.041	AT2G18660	Potri.006G179300	PLANT NATRIURETIC PEPTIDE A (PNP-A)
pou14093	8	0.6851	3.4e-164	0.519	0.065	AT4G35070	Potri.004G175500	-
pou10406	8	0.973392	5.29e-162	0.712	0.13	AT5G38700	Potri.002G198700	-
pou27526	8	0.606634	2.19e-156	0.561	0.081	AT4G02600	Potri.017G000900	(MLO1)
pou05010	8	0.590101	1.44e-155	0.558	0.079	AT1G68060	Potri.006G039200	MICROTUBULE-ASSOCIATED PROTEINS 70-1 (MAP70-1)
pou40130	8	0.842375	3.98e-155	0.765	0.151	-	Potri.008G061600
pou18435	8	0.9902	4.04e-155	0.589	0.087	AT1G70710	Potri.010G109200	GLYCOSYL HYDROLASE 9B1 (GH9B1)
pou29270	8	1.64917	5.25e-155	0.758	0.168	AT1G80840	Potri.018G019800	WRKY DNA-BINDING PROTEIN 40 (WRKY40)
pou18767	8	0.715957	3.21e-153	0.677	0.131	AT5G43420	Potri.010G072700	-
pou10545	8	0.670843	1.32e-150	0.628	0.107	AT3G49530	Potri.002G181800	NAC DOMAIN CONTAINING PROTEIN 62 (NAC062)
pou11058	8	1.4463	5.55e-150	0.825	0.241	AT4G24240	Potri.002G123300	WRKY DNA-BINDING PROTEIN 7 (WRKY7)
pou03963	8	0.91296	2.56e-149	0.6	0.095	AT1G28110	Potri.001G065900	SERINE CARBOXYPEPTIDASE-LIKE 45 (SCPL45)
pou25964	8	0.625274	3.92e-149	0.639	0.101	AT2G31340	Potri.002G224300	EMBRYO DEFECTIVE 1381 (emb1381)
pou39274	8	1.13973	1.87e-148	0.754	0.175	AT1G32928	Potri.001G449800	-
pou39963	8	0.636167	1.61e-145	0.393	0.041	AT5G06710	Potri.006G193700	HOMEOBOX FROM ARABIDOPSIS THALIANA (HAT14)
pou16596	8	0.621368	1.2e-143	0.653	0.115	AT2G30890	Potri.005G204300	-
pou37747	8	0.707081	9.29e-143	0.495	0.066	AT5G50360	Potri.012G094400	(AITR5)
pou18263	8	0.897067	1.29e-141	0.572	0.094	AT1G13340	Potri.010G127000	IST1-LIKE 6 (ISTL6)
pou09593	8	0.758018	1.2e-137	0.635	0.12	AT5G64570	Potri.003G022900	BETA-D-XYLOSIDASE 4 (XYL4)
pou21589	8	1.29203	3.44e-137	0.618	0.118	AT1G30135	Potri.011G083900	JASMONATE-ZIM-DOMAIN PROTEIN 8 (JAZ8)
pou34850	8	1.50077	4.31e-135	0.846	0.248	AT3G48180	Potri.015G070700	-
pou03878	8	1.06682	1.33e-131	0.891	0.237	AT4G20260	Potri.001G073900	PLASMA-MEMBRANE ASSOCIATED CATION-BINDING PROTEIN 1 (PCAP1)
pou36711	8	0.609801	1.56e-127	0.589	0.115	AT1G19440	Potri.009G116700	3-KETOACYL-COA SYNTHASE 4 (KCS4)
pou13661	8	0.682342	7.28e-127	0.484	0.074	AT2G15760	Potri.004G143500	-
pou31549	8	1.43852	1.42e-126	0.702	0.167	AT1G76690	Potri.013G102800	12-OXOPHYTODIENOATE REDUCTASE 2 (OPR2)
pou24463	8	0.706766	4.89e-126	0.361	0.039	AT5G13750	Potri.008G010600	ZINC INDUCED FACILITATOR-LIKE 1 (ZIFL1)
pou36180	8	1.66674	4.79e-125	0.656	0.146	AT4G37980	Potri.009G062800	ELICITOR-ACTIVATED GENE 3-1 (ELI3-1)
pou17411	8	0.827828	3.79e-124	0.649	0.138	AT3G54770	Potri.010G216800	ABA-REGULATED RNA-BINDING PROTEIN 1 (ARP1)
pou15961	8	0.699614	1.92e-122	0.256	0.019	AT4G25810	Potri.005G007200	XYLOGLUCAN ENDOTRANSGLYCOSYLASE 6 (XTR6)
pou25471	8	0.923772	2.34e-122	0.818	0.225	AT2G46770	Potri.014G104800	NAC SECONDARY WALL THICKENING PROMOTING FACTOR1 (NST1)
pou21844	8	0.975993	3.36e-122	0.712	0.169	AT5G44210	Potri.011G057000	ERF DOMAIN PROTEIN 9 (ERF9)
pou30592	8	0.858208	1.72e-121	0.796	0.196	-	Potri.007G137000
pou04969	8	0.736566	4.4e-121	0.786	0.195	AT2G40820	Potri.006G035300	-
pou14101	8	0.956381	6.66e-116	0.67	0.159	AT2G16900	Potri.004G176100	-
pou00639	8	0.824443	8.05e-115	0.779	0.232	AT3G05660	Potri.001G400500	RECEPTOR LIKE PROTEIN 33 (RLP33)
pou28053	8	0.887777	2.78e-112	0.695	0.184	AT4G31550	Potri.018G139000	WRKY DNA-BINDING PROTEIN 11 (WRKY11)
pou30134	8	0.802142	9.36e-112	0.593	0.13	AT5G63770	Potri.007G097900	DIACYLGLYCEROL KINASE 2 (DGK2)
pou28837	8	0.786629	6.16e-110	0.621	0.141	AT5G12010	-	-
pou26799	8	0.705528	5.95e-109	0.484	0.083	-	Potri.017G077100
pou34405	8	0.641655	1.7e-108	0.716	0.179	AT1G28110	Potri.015G104700	SERINE CARBOXYPEPTIDASE-LIKE 45 (SCPL45)
pou36281	8	0.678105	6.81e-106	0.509	0.097	AT2G30020	Potri.009G073000	(AP2C1)
pou36486	8	0.89767	2.77e-105	0.639	0.155	AT2G14960	Potri.009G092900	(GH3.1)
pou04399	8	1.27664	1.51e-104	0.74	0.212	AT2G41310	Potri.001G027000	RESPONSE REGULATOR 3 (RR3)
pou29125	8	1.08422	1.8e-104	0.642	0.168	AT2G26640	Potri.018G032200	3-KETOACYL-COA SYNTHASE 11 (KCS11)
pou25640	8	0.671998	1.2e-103	0.547	0.111	AT5G38700	Potri.014G123400	-
pou30491	8	0.978836	2.02e-103	0.695	0.203	AT2G43320	Potri.007G127300	-
pou11685	8	0.744805	6.38e-103	0.814	0.245	AT2G30890	Potri.002G057900	-
pou26365	8	0.95816	1.31e-101	0.575	0.123	-	Potri.005G132600
pou21841	8	1.00103	3.82e-101	0.681	0.186	AT5G44210	Potri.011G057000	ERF DOMAIN PROTEIN 9 (ERF9)
pou06427	8	0.921628	8.6e-101	0.712	0.212	AT2G24260	Potri.006G186600	LJRHL1-LIKE 1 (LRL1)
pou24665	8	0.880243	1.17e-100	0.344	0.044	AT5G59845	Potri.014G020100	GIBBERELLIC ACID STIMULATED ARABIDOPSIS 10 (GASA10)
pou25638	8	0.94491	2.19e-100	0.498	0.098	AT3G26400	Potri.014G123100	EUKARYOTIC TRANSLATION INITIATION FACTOR 4B1 (EIF4B1)
pou21071	8	1.03789	2.74e-100	0.611	0.143	AT3G28210	Potri.011G138500	(PMZ)
pou30679	8	0.791337	2.18e-99	0.719	0.213	AT4G02600	Potri.007G146900	(MLO1)
pou33599	8	0.859161	3.1e-99	0.6	0.139	AT5G01750	Potri.T175800	-
pou10467	8	1.09488	1.66e-98	0.607	0.155	AT2G47180	Potri.002G191600	GALACTINOL SYNTHASE 1 (GolS1)
pou05332	8	0.588178	3.66e-97	0.691	0.182	AT2G43290	Potri.006G065900	MULTICOPY SUPPRESSORS OF SNF4 DEFICIENCY IN YEAST 3 (MSS3)
pou09952	8	0.588103	5.62e-97	0.726	0.198	AT3G25130	Potri.002G246400	-
pou27509	8	1.00777	2.56e-95	0.751	0.234	AT2G01050	Potri.017G002400	-
pou21821	8	0.926604	7.22e-94	0.435	0.078	AT1G28480	Potri.011G058800	(GRX480)
pou14680	8	0.935515	2.99e-92	0.274	0.031	AT3G61220	Potri.004G235500	SHORT-CHAIN DEHYDROGENASE/REDUCTASE 1 (SDR1)
pou27439	8	0.941419	1.15e-91	0.54	0.121	AT4G28400	Potri.017G013300	-
pou32135	8	0.963825	8.09e-90	0.618	0.179	AT1G60710	Potri.013G040000	(ATB2)
pou16592	8	0.602236	1.94e-89	0.537	0.124	AT3G59080	Potri.005G204600	-
pou24978	8	0.590948	5.89e-89	0.726	0.238	AT3G60260	Potri.014G049800	-
pou19135	8	0.701846	1.3e-88	0.614	0.163	AT1G27100	Potri.010G035100	-
pou14462	8	0.645677	1.65e-88	0.474	0.1	AT5G60680	Potri.004G211100	-
pou22316	8	0.753322	8.06e-88	0.404	0.07	AT1G62300	Potri.011G007800	(WRKY6)
pou07998	8	0.643908	3.51e-85	0.632	0.186	AT4G13700	Potri.003G176000	PURPLE ACID PHOSPHATASE 23 (PAP23)
pou08981	8	1.1214	2.83e-84	0.635	0.18	AT4G17500	Potri.003G081200	ETHYLENE RESPONSIVE ELEMENT BINDING FACTOR 1 (ERF-1)
pou21258	8	0.8949	3.64e-84	0.551	0.141	AT4G27470	Potri.011G120800	RING MEMBRANE-ANCHOR 3 (RMA3)
pou12382	8	0.855018	7.11e-84	0.572	0.156	AT4G21990	Potri.T104400	APS REDUCTASE 3 (APR3)
pou16501	8	0.604445	2.37e-83	0.46	0.094	AT3G63340	Potri.005G214600	-
pou06962	8	0.895241	7.91e-83	0.698	0.236	AT5G26030	Potri.006G232100	FERROCHELATASE 1 (FC1)
pou12281	8	0.970528	8.88e-82	0.596	0.171	AT1G21010	Potri.002G002100	-
pou33106	8	0.707415	2.13e-81	0.446	0.096	AT3G57040	Potri.016G038000	RESPONSE REGULATOR 9 (ARR9)
pou11283	8	0.625814	3.6e-80	0.579	0.16	AT1G78280	Potri.002G099400	-
pou39540	8	0.755248	1.01e-79	0.442	0.097	AT3G57040	Potri.016G038000	RESPONSE REGULATOR 9 (ARR9)
pou10083	8	0.656367	2.45e-78	0.537	0.139	AT1G60710	Potri.002G234100	(ATB2)
pou24045	8	0.780361	3.09e-78	0.66	0.198	AT3G55430	Potri.008G055900	-
pou31552	8	1.08341	6.3e-78	0.691	0.237	AT1G76690	Potri.013G102700	12-OXOPHYTODIENOATE REDUCTASE 2 (OPR2)
pou05032	8	0.975994	1.31e-75	0.611	0.193	AT3G57040	Potri.006G041100	RESPONSE REGULATOR 9 (ARR9)
pou11262	8	0.600412	1.89e-74	0.411	0.084	AT2G14095	Potri.002G101500	-
pou31902	8	0.598912	3.79e-74	0.593	0.173	AT1G28760	Potri.013G064800	INNER NUCLEAR MEMBRANE PROTEIN A (NEMP_A)
pou12091	8	0.838847	8.21e-74	0.698	0.248	AT2G17787	Potri.002G019200	-
pou16963	8	0.605173	4.54e-73	0.291	0.044	AT5G64260	Potri.005G163000	EXORDIUM LIKE 2 (EXL2)
pou21341	8	0.679761	1.22e-72	0.411	0.083	AT1G17180	Potri.011G114000	GLUTATHIONE S-TRANSFERASE TAU 25 (GSTU25)
pou22319	8	0.720088	8.91e-72	0.404	0.085	AT5G55090	Potri.011G007400	MITOGEN-ACTIVATED PROTEIN KINASE KINASE KINASE 15 (MAPKKK15)
pou03462	8	0.609039	1.63e-71	0.53	0.139	AT3G60890	Potri.001G114900	LITTLE ZIPPER 2 (ZPR2)
pou19173	8	0.607747	2.36e-71	0.674	0.234	AT5G35630	Potri.010G029100	GLUTAMINE SYNTHETASE 2 (GS2)
pou02228	8	0.673123	2.42e-71	0.6	0.19	AT1G07530	Potri.001G241800	SCARECROW-LIKE 14 (SCL14)
pou16671	8	0.678981	6.76e-71	0.365	0.069	AT5G61890	Potri.005G195000	(ERF114)
pou38290	8	0.720901	1.02e-70	0.547	0.157	AT1G68090	Potri.012G041900	ANNEXIN 5 (ANN5)
pou32817	8	0.842335	3.15e-70	0.607	0.197	AT5G06710	Potri.016G059000	HOMEOBOX FROM ARABIDOPSIS THALIANA (HAT14)
pou27123	8	0.622573	4.08e-70	0.572	0.158	AT2G22500	Potri.017G045200	UNCOUPLING PROTEIN 5 (UCP5)
pou20851	8	0.596218	3.51e-69	0.649	0.224	AT3G13310	Potri.011G166500	DNA J PROTEIN C66 (DJC66)
pou25932	8	0.954876	1.56e-67	0.572	0.179	AT1G05100	Potri.014G155000	MITOGEN-ACTIVATED PROTEIN KINASE KINASE KINASE 18 (MAPKKK18)
pou04146	8	0.874258	1.92e-67	0.642	0.229	AT1G15520	Potri.001G048700	ATP-BINDING CASSETTE G40 (ABCG40)
pou05349	8	0.660773	3.74e-67	0.33	0.059	AT2G31050	Potri.006G067300	-
pou18887	8	1.23468	3.08e-66	0.442	0.111	AT2G29420	Potri.010G061700	GLUTATHIONE S-TRANSFERASE TAU 7 (GSTU7)
pou10152	8	0.985565	1e-65	0.674	0.246	AT1G05100	Potri.002G228200	MITOGEN-ACTIVATED PROTEIN KINASE KINASE KINASE 18 (MAPKKK18)
pou08473	8	0.710676	2.64e-65	0.6	0.183	AT5G62700	Potri.003G125400	TUBULIN BETA CHAIN 3 (TUB3)
pou38481	8	0.786382	3.59e-65	0.618	0.215	AT5G53460	Potri.012G011700	NADH-DEPENDENT GLUTAMATE SYNTHASE 1 (GLT1)
pou15421	8	0.76145	5.84e-65	0.544	0.166	AT5G63770	Potri.005G070900	DIACYLGLYCEROL KINASE 2 (DGK2)
pou18375	8	0.880226	4.01e-63	0.368	0.079	AT2G01300	Potri.010G115100	-
pou12359	8	0.86052	1.5e-62	0.396	0.093	AT4G26890	Potri.004G007700	MITOGEN-ACTIVATED PROTEIN KINASE KINASE KINASE 16 (MAPKKK16)
pou26369	8	0.845025	2.64e-62	0.611	0.215	-	Potri.014G185600
pou00298	8	1.02194	4.97e-61	0.488	0.139	AT1G78380	Potri.001G437200	GLUTATHIONE S-TRANSFERASE TAU 19 (GSTU19)
pou18614	8	0.695577	5.83e-60	0.425	0.107	AT5G26340	Potri.010G089800	(MSS1)
pou08169	8	0.665942	5.83e-59	0.642	0.219	AT4G20260	Potri.003G157100	PLASMA-MEMBRANE ASSOCIATED CATION-BINDING PROTEIN 1 (PCAP1)
pou16296	8	0.58133	1.51e-57	0.547	0.178	AT4G24160	Potri.005G235200	-
pou18437	8	0.593063	2.27e-57	0.442	0.114	AT1G14870	Potri.010G109100	PLANT CADMIUM RESISTANCE 2 (PCR2)
pou10234	8	0.719875	7.65e-57	0.456	0.122	AT5G47530	Potri.002G222700	-
pou28111	8	0.741383	2.94e-55	0.481	0.137	AT5G20230	Potri.018G129200	BLUE-COPPER-BINDING PROTEIN (BCB)
pou15262	8	0.868009	8.92e-55	0.375	0.088	AT5G64750	Potri.005G087200	ABA REPRESSOR1 (ABR1)
pou38586	8	0.633997	4.6e-54	0.418	0.107	AT5G54165	Potri.015G004800	-
pou05178	8	0.631138	3.11e-52	0.621	0.245	AT3G57550	Potri.006G053400	GUANYLATE KINASE (AGK2)
pou08994	8	0.950534	3.41e-50	0.526	0.193	AT5G47370	Potri.003G079800	(HAT2)
pou34640	8	0.781765	5.94e-49	0.519	0.186	AT5G50130	Potri.015G081000	-
pou20524	8	0.766563	4.77e-48	0.267	0.055	AT5G40010	Potri.019G020700	AAA-ATPASE 1 (AATP1)
pou35807	8	1.00508	1.6e-46	0.439	0.139	AT2G31945	Potri.009G024300	-
pou27600	8	0.595264	3.82e-44	0.632	0.249	AT5G52740	Potri.017G147000	-
pou39600	8	0.819239	2.91e-43	0.565	0.235	AT4G15093	Potri.T045400	(LIGB)
pou37535	8	0.641083	1.1e-42	0.509	0.198	AT5G45100	Potri.012G119200	BOI-RELATED GENE 1 (BRG1)
pou16646	8	0.76178	6.11e-42	0.537	0.214	AT4G09760	Potri.005G197500	CHOLINE/ETHANOLAMINE KINASE 3 (CEK3)
pou30266	8	0.581692	8.72e-38	0.358	0.109	AT1G77120	Potri.T107500	ALCOHOL DEHYDROGENASE 1 (ADH1)
pou26474	8	0.688169	3.61e-33	0.354	0.12	AT5G38760	Potri.017G108500	-
pou29601	8	0.64776	9.74e-33	0.365	0.12	AT5G67080	Potri.007G044800	MITOGEN-ACTIVATED PROTEIN KINASE KINASE KINASE 19 (MAPKKK19)
pou26362	8	0.916666	5.52e-29	0.463	0.178	-	-
pou18041	8	0.585166	7.23e-21	0.253	0.09	AT3G15580	Potri.010G153400	AUTOPHAGY 8H (APG8H)
pou00207	8	0.609372	9.2e-21	0.305	0.122	AT1G14130	Potri.001G455400	DIOXYGENASE FOR AUXIN OXIDATION 1 (DAO1)
pou15262	9	3.05245	0	0.987	0.07	AT5G64750	Potri.005G087200	ABA REPRESSOR1 (ABR1)
pou18255	9	2.27576	0	0.754	0.029	AT1G68630	Potri.010G127800	-
pou00871	9	2.27153	0	0.882	0.093	AT1G30040	Potri.001G378400	GIBBERELLIN 2-OXIDASE (GA2OX2)
pou25331	9	2.12119	0	0.961	0.114	AT4G01250	Potri.014G090300	(WRKY22)
pou16671	9	2.0573	0	0.895	0.053	AT5G61890	Potri.005G195000	(ERF114)
pou18375	9	2.03283	0	0.833	0.065	AT2G01300	Potri.010G115100	-
pou05349	9	2.01126	0	0.697	0.049	AT2G31050	Potri.006G067300	-
pou36592	9	1.84413	0	0.732	0.042	AT2G03550	Potri.009G104000	-
pou19677	9	1.67534	0	0.925	0.039	AT1G48720	Potri.011G016400	-
pou25574	9	1.54491	0	0.575	0.025	AT2G47190	Potri.014G117000	MYB DOMAIN PROTEIN 2 (MYB2)
pou02453	9	1.47817	0	0.904	0.081	AT5G04760	Potri.001G219100	DIVARICATA2 (DIV2)
pou18090	9	1.39946	0	0.855	0.075	AT5G49520	Potri.010G147700	WRKY DNA-BINDING PROTEIN 48 (WRKY48)
pou18400	9	1.32608	0	0.785	0.059	AT2G01430	Potri.010G112600	HOMEOBOX-LEUCINE ZIPPER PROTEIN 17 (HB17)
pou18222	9	1.29961	0	0.509	0.021	AT1G68765	Potri.010G131500	INFLORESCENCE DEFICIENT IN ABSCISSION (IDA)
pou23185	9	1.16883	0	0.754	0.056	AT5G37490	Potri.008G137700	-
pou16752	9	1.13493	0	0.57	0.025	AT4G19950	Potri.005G186200	-
pou35236	9	1.13069	0	0.719	0.055	AT5G37490	Potri.015G031000	-
pou24814	9	1.1185	0	0.531	0.022	AT2G26530	Potri.014G034900	(AR781)
pou23197	9	1.04719	0	0.693	0.044	AT5G37490	Potri.008G137700	-
pou08214	9	1.03074	0	0.518	0.022	-	Potri.003G152000
pou31575	9	1.00771	0	0.667	0.018	AT1G22810	Potri.013G100300	(ATERF019)
pou28453	9	0.962208	0	0.482	0.016	AT5G57630	Potri.T093800	CBL-INTERACTING PROTEIN KINASE 21 (CIPK21)
pou33739	9	0.935779	0	0.684	0.03	AT5G01380	Potri.016G117300	-
pou05741	9	0.895318	0	0.829	0.052	AT5G01380	Potri.006G101400	-
pou02460	9	0.872822	0	0.662	0.033	AT5G04760	Potri.001G219100	DIVARICATA2 (DIV2)
pou32021	9	0.86757	0	0.491	0.017	AT5G18270	Potri.013G054200	ARABIDOPSIS NAC DOMAIN CONTAINING PROTEIN 87 (ANAC087)
pou08945	9	0.8501	0	0.719	0.052	AT5G47070	Potri.003G085300	PBS1-LIKE 19 (PBL19)
pou29582	9	0.769673	0	0.487	0.017	AT2G33710	Potri.007G043400	-
pou37076	9	0.72923	0	0.465	0.017	AT2G27690	Potri.009G145400	CYTOCHROME P450, FAMILY 94, SUBFAMILY C, POLYPEPTIDE 1 (CYP94C1)
pou23527	9	0.715021	0	0.566	0.026	AT2G47260	Potri.008G103300	WRKY DNA-BINDING PROTEIN 23 (WRKY23)
pou38998	9	0.674869	0	0.711	0.031	AT4G27290	Potri.001G413700	-
pou23544	9	0.665819	0	0.504	0.022	AT3G06490	Potri.008G101400	MYB DOMAIN PROTEIN 108 (MYB108)
pou00538	9	0.636296	0	0.632	0.02	AT4G27290	Potri.001G413700	-
pou31961	9	0.580206	0	0.395	0.011	AT4G13180	Potri.013G059000	-
pou34783	9	1.78383	1.18e-305	0.965	0.123	AT5G62520	Potri.015G076500	SIMILAR TO RCD ONE 5 (SRO5)
pou30018	9	1.53862	6.22e-301	0.873	0.099	-	Potri.007G086000
pou25487	9	1.67681	8.16e-300	0.754	0.066	AT5G54160	Potri.014G106600	O-METHYLTRANSFERASE 1 (OMT1)
pou14058	9	1.42497	6.12e-298	0.798	0.077	AT4G34950	Potri.004G173400	MAJOR FACILITATOR SUPERFAMILY 1 (MFS1)
pou18614	9	1.78517	6.35e-298	0.864	0.094	AT5G26340	Potri.010G089800	(MSS1)
pou10234	9	2.71193	1.65e-297	0.908	0.11	AT5G47530	Potri.002G222700	-
pou13228	9	1.1513	9.65e-296	0.417	0.014	AT2G47485	Potri.004G095200	-
pou22913	9	0.69728	1.54e-294	0.346	0.008	AT3G23230	Potri.008G166000	TRANSCRIPTIONAL REGULATOR OF DEFENSE RESPONSE 1 (TDR1)
pou31076	9	1.96345	1.5e-287	0.956	0.14	AT2G38470	Potri.013G153400	WRKY DNA-BINDING PROTEIN 33 (WRKY33)
pou29601	9	2.29875	1.02e-284	0.868	0.105	AT5G67080	Potri.007G044800	MITOGEN-ACTIVATED PROTEIN KINASE KINASE KINASE 19 (MAPKKK19)
pou06614	9	0.75455	9.66e-284	0.342	0.008	AT3G52450	Potri.006G202600	PLANT U-BOX 22 (PUB22)
pou40096	9	0.59073	3.47e-280	0.342	0.009	AT1G68040	Potri.T138800	-
pou03133	9	0.729116	5.03e-277	0.658	0.051	AT5G47070	Potri.001G149100	PBS1-LIKE 19 (PBL19)
pou12570	9	1.39542	9.21e-277	0.833	0.094	AT1G11260	Potri.004G033600	SUGAR TRANSPORTER 1 (STP1)
pou16764	9	1.14788	7.78e-275	0.904	0.117	AT1G21380	Potri.005G184900	-
pou22316	9	1.58064	3.98e-272	0.702	0.063	AT1G62300	Potri.011G007800	(WRKY6)
pou31417	9	1.6166	3.03e-269	0.855	0.109	AT2G04890	Potri.013G114900	SCARECROW-LIKE 21 (SCL21)
pou08486	9	0.612447	1.08e-268	0.509	0.028	AT1G63245	Potri.003G124000	CLAVATA3/ESR-RELATED 14 (CLE14)
pou10696	9	2.32433	6.27e-267	0.961	0.153	AT4G01250	Potri.002G164400	(WRKY22)
pou36180	9	2.38354	1.29e-266	0.943	0.141	AT4G37980	Potri.009G062800	ELICITOR-ACTIVATED GENE 3-1 (ELI3-1)
pou28076	9	0.612049	3.81e-266	0.588	0.039	AT5G07610	Potri.018G132800	-
pou01289	9	1.67091	1.75e-265	0.724	0.068	AT1G76650	Potri.T115000	CALMODULIN-LIKE 38 (CML38)
pou28030	9	0.91033	9.84e-264	0.645	0.052	AT5G57150	Potri.018G141500	-
pou16154	9	0.994554	2.56e-262	0.425	0.018	AT5G11880	Potri.005G246300	-
pou21821	9	1.96346	1.18e-260	0.724	0.071	AT1G28480	Potri.011G058800	(GRX480)
pou01719	9	0.649819	5.14e-259	0.417	0.018	AT3G19660	Potri.001G290200	-
pou23753	9	1.16967	2.18e-256	0.908	0.128	AT3G19830	Potri.008G085000	(NTMC2T5.2)
pou18699	9	0.878045	5.57e-254	0.5	0.029	AT3G22910	Potri.010G081100	AUTO-INHIBITED CA2+ ATPASE 13 (ACA13)
pou07139	9	1.03317	2.36e-252	0.816	0.099	AT2G25625	Potri.006G248300	CHLOROPLAST VESICULATION (CV)
pou16934	9	0.92173	2.28e-251	0.816	0.1	AT1G35830	Potri.005G166100	-
pou03583	9	0.673087	4.24e-249	0.724	0.07	AT5G41330	Potri.001G102300	-
pou34195	9	2.12103	4.3e-247	0.842	0.113	AT5G62350	Potri.015G128700	-
pou18070	9	0.828226	2.9e-246	0.325	0.009	AT3G06490	Potri.010G149900	MYB DOMAIN PROTEIN 108 (MYB108)
pou25898	9	2.59299	1.05e-245	0.961	0.172	AT2G43120	Potri.014G150200	PIRIN2 (PRN2)
pou36547	9	0.701324	1.1e-245	0.496	0.03	AT4G34135	Potri.009G098966	UDP-GLUCOSYLTRANSFERASE 73B2 (UGT73B2)
pou35872	9	0.809461	1.61e-242	0.811	0.101	AT1G07630	Potri.009G030600	POL-LIKE 5 (PLL5)
pou10101	9	0.98855	3.86e-240	0.728	0.079	AT2G43080	Potri.002G232100	P4H ISOFORM 1 (AT-P4H-1)
pou28837	9	1.29823	1.17e-239	0.899	0.136	AT5G12010	-	-
pou05752	9	2.10272	4.43e-239	0.969	0.188	AT2G38290	Potri.006G102800	AMMONIUM TRANSPORTER 2 (AMT2)
pou35003	9	1.60191	6.26e-237	0.811	0.108	AT1G13360	Potri.015G054300	-
pou36486	9	1.49357	2.49e-236	0.925	0.149	AT2G14960	Potri.009G092900	(GH3.1)
pou02922	9	1.26321	3.13e-236	0.855	0.12	AT1G15400	Potri.001G172100	-
pou16592	9	1.19949	1.05e-235	0.846	0.116	AT3G59080	Potri.005G204600	-
pou08345	9	0.594314	1.84e-233	0.754	0.085	-	Potri.003G139000
pou15188	9	0.834377	8.84e-232	0.522	0.037	AT4G37850	Potri.005G095250	-
pou24676	9	0.827626	2.16e-230	0.614	0.054	AT5G10600	Potri.014G021500	CYTOCHROME P450, FAMILY 81, SUBFAMILY K, POLYPEPTIDE 2 (CYP81K2)
pou24040	9	0.723311	6.54e-228	0.417	0.021	AT1G07570	Potri.008G056400	(APK1A)
pou15421	9	1.52468	1.21e-227	0.93	0.156	AT5G63770	Potri.005G070900	DIACYLGLYCEROL KINASE 2 (DGK2)
pou17687	9	1.59514	1.01e-226	0.895	0.15	AT5G05580	Potri.010G187800	FATTY ACID DESATURASE 8 (FAD8)
pou18041	9	1.61819	6.06e-226	0.693	0.076	AT3G15580	Potri.010G153400	AUTOPHAGY 8H (APG8H)
pou24045	9	1.96397	1.14e-224	0.965	0.192	AT3G55430	Potri.008G055900	-
pou08102	9	0.618179	1.98e-223	0.557	0.045	AT5G13200	Potri.003G165700	GEM-RELATED 5 (GER5)
pou16750	9	1.06924	4.31e-222	0.877	0.137	AT1G21450	Potri.005G186500	SCARECROW-LIKE 1 (SCL1)
pou29125	9	1.56495	2.17e-221	0.917	0.162	AT2G26640	Potri.018G032200	3-KETOACYL-COA SYNTHASE 11 (KCS11)
pou31260	9	0.630948	3.53e-220	0.39	0.019	AT4G20970	Potri.013G129800	-
pou01798	9	0.836188	2.45e-219	0.829	0.12	AT1G58290	Potri.001G286400	(HEMA1)
pou27439	9	1.55418	3.84e-219	0.82	0.115	AT4G28400	Potri.017G013300	-
pou21132	9	0.931447	7.32e-219	0.803	0.109	AT1G50600	Potri.011G131100	SCARECROW-LIKE 5 (SCL5)
pou22772	9	0.981358	7.45e-219	0.816	0.116	AT3G48140	Potri.010G055300	-
pou09867	9	0.98237	9.22e-218	0.689	0.074	AT3G04300	Potri.002G254800	-
pou26407	9	0.939552	2.68e-217	0.811	0.111	AT5G16120	Potri.017G114800	(MAGL15)
pou36363	9	1.49908	3.36e-217	0.925	0.165	AT1G58290	Potri.009G080600	(HEMA1)
pou40194	9	1.05699	2.47e-214	0.904	0.154	AT3G55430	Potri.008G055900	-
pou32735	9	1.22757	1.16e-212	0.702	0.084	AT5G04870	Potri.016G066700	CALCIUM DEPENDENT PROTEIN KINASE 1 (CPK1)
pou12594	9	0.891519	5.52e-212	0.548	0.046	AT1G61260	Potri.004G035700	-
pou10206	9	1.9987	6.1e-212	0.768	0.107	AT1G05010	Potri.002G224100	ETHYLENE-FORMING ENZYME (EFE)
pou16296	9	1.28684	1.23e-211	0.917	0.168	AT4G24160	Potri.005G235200	-
pou10106	9	0.893719	4.82e-208	0.68	0.079	AT2G43080	Potri.002G232100	P4H ISOFORM 1 (AT-P4H-1)
pou13029	9	0.60347	9.6e-205	0.421	0.025	AT5G52830	Potri.004G072000	WRKY DNA-BINDING PROTEIN 27 (WRKY27)
pou10370	9	0.697641	3.87e-203	0.715	0.09	AT1G02816	Potri.002G203400	-
pou17136	9	0.754701	1.04e-201	0.294	0.01	AT5G16010	Potri.010G245200	-
pou07938	9	0.945182	1.47e-200	0.684	0.083	AT1G15520	Potri.001G048700	ATP-BINDING CASSETTE G40 (ABCG40)
pou05742	9	0.918929	1.3e-199	0.886	0.16	AT5G05580	Potri.006G101500	FATTY ACID DESATURASE 8 (FAD8)
pou31549	9	2.36573	5.95e-199	0.877	0.166	AT1G76690	Potri.013G102800	12-OXOPHYTODIENOATE REDUCTASE 2 (OPR2)
pou16446	9	0.884364	1.03e-198	0.807	0.124	AT3G48520	Potri.005G220700	CYTOCHROME P450, FAMILY 94, SUBFAMILY B, POLYPEPTIDE 3 (CYP94B3)
pou37133	9	0.963039	1.46e-198	0.846	0.144	AT5G21990	Potri.009G151700	TETRATRICOPEPTIDE REPEAT 7 (TPR7)
pou12004	9	0.706285	3.09e-198	0.741	0.099	AT4G24160	Potri.002G027300	-
pou21844	9	1.67202	9.2e-198	0.895	0.167	AT5G44210	Potri.011G057000	ERF DOMAIN PROTEIN 9 (ERF9)
pou12382	9	1.19032	2.29e-197	0.855	0.15	AT4G21990	Potri.T104400	APS REDUCTASE 3 (APR3)
pou11262	9	1.24489	1.12e-196	0.658	0.078	AT2G14095	Potri.002G101500	-
pou10301	9	2.1423	1.18e-195	0.886	0.17	AT1G02930	Potri.T035400	GLUTATHIONE S-TRANSFERASE 6 (GSTF6)
pou01455	9	0.828566	3.87e-195	0.596	0.062	AT3G01320	Potri.001G316300	SIN3-LIKE 1 (SNL1)
pou38542	9	0.817073	5.79e-195	0.728	0.099	AT5G53050	Potri.012G017100	-
pou31552	9	2.36032	1.89e-194	0.961	0.231	AT1G76690	Potri.013G102700	12-OXOPHYTODIENOATE REDUCTASE 2 (OPR2)
pou11444	9	1.3374	5.23e-193	0.899	0.177	AT1G44350	Potri.002G082400	IAA-LEUCINE RESISTANT (ILR)-LIKE GENE 6 (ILL6)
pou28111	9	1.72199	1.17e-192	0.811	0.128	AT5G20230	Potri.018G129200	BLUE-COPPER-BINDING PROTEIN (BCB)
pou16646	9	1.47348	4.33e-192	0.939	0.203	AT4G09760	Potri.005G197500	CHOLINE/ETHANOLAMINE KINASE 3 (CEK3)
pou20006	9	1.35393	5.54e-192	0.64	0.073	AT1G22810	Potri.019G073300	(ATERF019)
pou32470	9	0.644939	7.82e-192	0.667	0.081	AT1G56560	Potri.013G006600	ALKALINE/NEUTRAL INVERTASE A (A/N-InvA)
pou18437	9	1.829	2.7e-191	0.732	0.107	AT1G14870	Potri.010G109100	PLANT CADMIUM RESISTANCE 2 (PCR2)
pou24147	9	0.99896	2.18e-190	0.794	0.124	AT2G28550	Potri.008G045300	RELATED TO AP2.7 (RAP2.7)
pou29351	9	0.720234	1.23e-189	0.697	0.088	AT4G31550	Potri.018G008500	WRKY DNA-BINDING PROTEIN 11 (WRKY11)
pou01916	9	0.789119	3.04e-189	0.325	0.015	AT4G37980	Potri.001G268600	ELICITOR-ACTIVATED GENE 3-1 (ELI3-1)
pou39600	9	2.06688	7.05e-189	0.925	0.225	AT4G15093	Potri.T045400	(LIGB)
pou04174	9	1.85625	1.05e-188	0.32	0.015	AT1G15950	Potri.001G046100	CINNAMOYL COA REDUCTASE 1 (CCR1)
pou37054	9	0.647292	6.68e-188	0.447	0.034	AT2G17120	Potri.009G143300	LYSM-CONTAINING RECEPTOR PROTEIN 1 (LYP1)
pou25932	9	1.37951	1.04e-187	0.912	0.171	AT1G05100	Potri.014G155000	MITOGEN-ACTIVATED PROTEIN KINASE KINASE KINASE 18 (MAPKKK18)
pou04246	9	0.702216	1.73e-185	0.671	0.084	AT3G03050	Potri.001G136200	CELLULOSE SYNTHASE-LIKE D3 (CSLD3)
pou30759	9	1.62891	4.25e-184	0.952	0.242	AT4G37790	Potri.007G008200	(HAT22)
pou22861	9	0.592018	7.8e-184	0.504	0.045	AT2G05620	Potri.008G171000	PROTON GRADIENT REGULATION 5 (PGR5)
pou12359	9	1.17848	2.18e-183	0.671	0.086	AT4G26890	Potri.004G007700	MITOGEN-ACTIVATED PROTEIN KINASE KINASE KINASE 16 (MAPKKK16)
pou01519	9	0.695141	5e-183	0.614	0.071	AT1G76890	Potri.001G309100	(GT2)
pou21395	9	0.833309	8.64e-183	0.737	0.109	AT1G53380	Potri.011G108000	-
pou32296	9	1.08129	2.21e-181	0.715	0.104	AT3G05290	Potri.013G023200	PEROXISOMAL ADENINE NUCLEOTIDE CARRIER 1 (PNC1)
pou06962	9	1.39784	6.52e-181	0.947	0.231	AT5G26030	Potri.006G232100	FERROCHELATASE 1 (FC1)
pou22831	9	0.71004	1.53e-179	0.346	0.019	AT3G23920	Potri.008G174100	BETA-AMYLASE 1 (BAM1)
pou06093	9	1.76574	1.91e-179	0.917	0.197	AT2G05940	Potri.006G141500	RPM1-INDUCED PROTEIN KINASE (RIPK)
pou06337	9	1.16567	3.28e-179	0.952	0.216	AT2G18700	Potri.006G175500	TREHALOSE PHOSPHATASE/SYNTHASE 11 (TPS11)
pou10191	9	1.38601	1.38e-178	0.689	0.095	AT1G05010	Potri.002G224100	ETHYLENE-FORMING ENZYME (EFE)
pou13069	9	0.821908	2.8e-178	0.636	0.08	AT3G03270	Potri.T120500	HYPOXIA RESPONSIVE UNIVERSAL STRESS PROTEIN 1 (HRU1)
pou33901	9	1.38673	6.84e-178	0.711	0.105	AT2G37770	Potri.016G102100	CHLOROPLASTIC ALDO-KETO REDUCTASE (ChlAKR)
pou06377	9	0.800739	9.65e-178	0.877	0.168	AT4G30780	Potri.006G180500	-
pou13661	9	0.733148	1.22e-177	0.618	0.072	AT2G15760	Potri.004G143500	-
pou14101	9	1.45054	8.53e-176	0.829	0.158	AT2G16900	Potri.004G176100	-
pou18297	9	1.47382	2.32e-175	0.943	0.237	AT1G68440	Potri.010G123600	-
pou29270	9	1.99475	4.61e-175	0.846	0.17	AT1G80840	Potri.018G019800	WRKY DNA-BINDING PROTEIN 40 (WRKY40)
pou38481	9	1.358	3.31e-174	0.917	0.208	AT5G53460	Potri.012G011700	NADH-DEPENDENT GLUTAMATE SYNTHASE 1 (GLT1)
pou04738	9	0.628245	1.4e-172	0.5	0.047	AT3G21790	Potri.006G007200	-
pou12633	9	1.06913	1.12e-171	0.794	0.143	-	Potri.004G038500
pou21841	9	1.6228	1.85e-171	0.877	0.183	AT5G44210	Potri.011G057000	ERF DOMAIN PROTEIN 9 (ERF9)
pou36281	9	0.690437	2.85e-171	0.693	0.094	AT2G30020	Potri.009G073000	(AP2C1)
pou05673	9	0.877912	5.59e-171	0.447	0.038	AT3G54040	Potri.006G094300	-
pou21589	9	1.13138	6.46e-169	0.754	0.117	AT1G30135	Potri.011G083900	JASMONATE-ZIM-DOMAIN PROTEIN 8 (JAZ8)
pou28053	9	1.03821	1.2e-168	0.877	0.182	AT4G31550	Potri.018G139000	WRKY DNA-BINDING PROTEIN 11 (WRKY11)
pou06332	9	0.609086	4.79e-168	0.697	0.1	AT5G57710	Potri.006G175200	SUPPRESSOR OF MAX2 1 (SMAX1)
pou02294	9	1.06293	2.29e-167	0.86	0.166	AT2G39380	Potri.001G234600	EXOCYST SUBUNIT EXO70 FAMILY PROTEIN H2 (EXO70H2)
pou04146	9	1.66288	7.05e-167	0.917	0.223	AT1G15520	Potri.001G048700	ATP-BINDING CASSETTE G40 (ABCG40)
pou23521	9	2.03059	8.38e-166	0.899	0.216	AT5G49480	Potri.008G103900	CA2+-BINDING PROTEIN 1 (CP1)
pou18056	9	0.882976	2.79e-164	0.873	0.177	AT3G06440	Potri.010G151600	(GALT3)
pou37228	9	1.30107	4.26e-164	0.614	0.08	AT2G27500	Potri.009G163700	-
pou23542	9	0.709779	5.05e-162	0.846	0.164	AT3G06500	Potri.008G101500	ALKALINE/NEUTRAL INVERTASE C (A/N-InvC)
pou21962	9	0.715483	9.9e-162	0.768	0.126	AT5G54310	Potri.011G044100	ARF-GAP DOMAIN 5 (AGD5)
pou08981	9	1.68251	3.22e-161	0.86	0.176	AT4G17500	Potri.003G081200	ETHYLENE RESPONSIVE ELEMENT BINDING FACTOR 1 (ERF-1)
pou22639	9	0.791073	2.26e-160	0.886	0.19	AT1G10350	Potri.008G194000	-
pou30259	9	0.871894	1.01e-159	0.829	0.159	AT3G13310	Potri.007G107600	DNA J PROTEIN C66 (DJC66)
pou16144	9	0.607865	8.91e-157	0.509	0.055	AT1G76140	Potri.005G247300	-
pou11167	9	1.12305	1.09e-156	0.829	0.177	AT5G65520	Potri.002G111300	-
pou39384	9	0.611924	5.2e-156	0.645	0.093	AT1G80610	Potri.001G313900	-
pou34943	9	0.832875	8.7e-156	0.794	0.155	AT5G61390	Potri.015G062000	NAC45/86-DEPENDENT EXONUCLEASE-DOMAIN PROTEIN 2 (NEN2)
pou01766	9	0.961198	2.98e-155	0.254	0.011	AT4G18170	Potri.001G352400	WRKY DNA-BINDING PROTEIN 28 (WRKY28)
pou33569	9	0.862151	4.17e-154	0.697	0.111	AT5G01830	Potri.016G134000	SMALL AUXIN UP RNA 21 (SAUR21)
pou06070	9	0.870066	4.57e-154	0.789	0.142	AT5G21960	Potri.006G138900	-
pou11216	9	0.671873	1.11e-153	0.842	0.174	AT4G38060	Potri.002G106300	CLAVATA COMPLEX INTERACTOR 2 (CCI2)
pou23350	9	1.30233	4.37e-153	0.89	0.234	AT1G68490	Potri.008G121000	-
pou18701	9	0.904377	5.42e-153	0.689	0.11	AT4G14640	Potri.010G080900	CALMODULIN 8 (CAM8)
pou12658	9	0.826839	4.13e-150	0.333	0.022	AT5G53750	Potri.004G041000	-
pou15051	9	0.774481	2.1e-149	0.868	0.185	AT2G17760	Potri.005G108700	-
pou35761	9	0.77849	8.11e-148	0.478	0.051	AT2G31945	Potri.009G024300	-
pou24463	9	0.826199	5.94e-147	0.425	0.04	AT5G13750	Potri.008G010600	ZINC INDUCED FACILITATOR-LIKE 1 (ZIFL1)
pou20524	9	1.59076	1.39e-146	0.465	0.049	AT5G40010	Potri.019G020700	AAA-ATPASE 1 (AATP1)
pou11353	9	0.77501	2.83e-145	0.425	0.041	-	Potri.002G091600
pou30491	9	1.21273	6.18e-144	0.851	0.202	AT2G43320	Potri.007G127300	-
pou38267	9	1.87239	1.35e-143	0.855	0.197	AT1G67920	Potri.012G044001	-
pou01316	9	0.654898	1.84e-143	0.298	0.018	AT5G40780	Potri.001G335300	LYSINE HISTIDINE TRANSPORTER 1 (LHT1)
pou23748	9	0.678845	3.9e-143	0.772	0.139	AT1G01550	Potri.008G085600	BYPASS 1 (BPS1)
pou01175	9	0.689272	4.71e-143	0.794	0.161	AT5G40540	Potri.001G343900	-
pou11371	9	0.852359	4.86e-143	0.798	0.161	AT1G77810	Potri.002G089800	-
pou26967	9	0.876868	8.62e-143	0.518	0.062	AT5G13180	Potri.017G063300	NAC DOMAIN CONTAINING PROTEIN 83 (NAC083)
pou16809	9	0.731199	1.57e-142	0.886	0.202	AT1G01720	Potri.005G180200	(ATAF1)
pou15397	9	0.612172	6.28e-142	0.667	0.11	AT4G39980	Potri.005G073300	3-DEOXY-D-ARABINO-HEPTULOSONATE 7-PHOSPHATE SYNTHASE 1 (DHS1)
pou26612	9	1.03347	7.77e-141	0.882	0.222	AT1G26580	Potri.017G091900	-
pou36948	9	0.825956	6.91e-139	0.816	0.165	AT4G38580	Potri.009G135200	FARNESYLATED PROTEIN 6 (FP6)
pou12281	9	0.870668	7.03e-139	0.838	0.166	AT1G21010	Potri.002G002100	-
pou31902	9	0.720297	2.52e-135	0.807	0.17	AT1G28760	Potri.013G064800	INNER NUCLEAR MEMBRANE PROTEIN A (NEMP_A)
pou21125	9	0.683859	3.37e-135	0.842	0.192	AT5G54650	Potri.011G131700	FORMIN HOMOLOGY5 (Fh5)
pou04885	9	1.60901	6.18e-133	0.382	0.036	AT3G09270	Potri.006G024200	GLUTATHIONE S-TRANSFERASE TAU 8 (GSTU8)
pou10223	9	1.24459	7.83e-133	0.259	0.014	AT2G44310	Potri.002G218300	-
pou22518	9	1.23561	1.09e-132	0.868	0.212	AT4G15800	Potri.008G208200	RALF-LIKE 33 (RALFL33)
pou10152	9	1.56332	4.91e-132	0.877	0.243	AT1G05100	Potri.002G228200	MITOGEN-ACTIVATED PROTEIN KINASE KINASE KINASE 18 (MAPKKK18)
pou25363	9	0.854364	2.27e-130	0.882	0.223	AT2G46270	Potri.014G094200	G-BOX BINDING FACTOR 3 (GBF3)
pou22259	9	1.72882	9.15e-130	0.816	0.2	AT4G02890	Potri.004G021500	(UBQ14)
pou06427	9	1.02704	7.71e-128	0.842	0.212	AT2G24260	Potri.006G186600	LJRHL1-LIKE 1 (LRL1)
pou15853	9	0.872584	1.38e-127	0.522	0.075	AT3G16640	Potri.005G024800	TRANSLATIONALLY CONTROLLED TUMOR PROTEIN (TCTP1)
pou17177	9	0.997542	1.86e-126	0.877	0.241	AT5G04760	Potri.010G240800	DIVARICATA2 (DIV2)
pou07081	9	0.691395	7.12e-126	0.658	0.118	AT2G25737	Potri.006G242100	-
pou02461	9	1.36142	9.81e-125	0.592	0.096	AT3G44350	Potri.001G218800	NAC DOMAIN CONTAINING PROTEIN 61 (NAC061)
pou05178	9	0.915916	2.34e-124	0.89	0.239	AT3G57550	Potri.006G053400	GUANYLATE KINASE (AGK2)
pou11653	9	0.71742	2.4e-124	0.754	0.166	AT1G34190	Potri.002G061300	NAC DOMAIN CONTAINING PROTEIN 17 (NAC017)
pou11058	9	0.940815	3.47e-124	0.899	0.243	AT4G24240	Potri.002G123300	WRKY DNA-BINDING PROTEIN 7 (WRKY7)
pou08613	9	1.32421	8.63e-124	0.851	0.209	AT4G12410	Potri.003G113100	SMALL AUXIN UPREGULATED RNA 35 (SAUR35)
pou33278	9	0.98911	8.86e-124	0.82	0.209	AT3G09270	Potri.016G023200	GLUTATHIONE S-TRANSFERASE TAU 8 (GSTU8)
pou18987	9	0.867328	1.06e-123	0.618	0.108	AT5G14420	Potri.010G049600	RING DOMAIN LIGASE2 (RGLG2)
pou21258	9	1.06476	1.4e-123	0.706	0.139	AT4G27470	Potri.011G120800	RING MEMBRANE-ANCHOR 3 (RMA3)
pou11662	9	1.27769	1.61e-122	0.855	0.21	AT4G14130	Potri.002G060500	XYLOGLUCAN ENDOTRANSGLUCOSYLASE/HYDROLASE 15 (XTH15)
pou15716	9	1.14813	1.01e-120	0.803	0.187	AT1G09070	Potri.005G026700	SOYBEAN GENE REGULATED BY COLD-2 (SRC2)
pou27509	9	1.03056	2.15e-120	0.886	0.234	AT2G01050	Potri.017G002400	-
pou25995	9	0.885035	7.67e-120	0.855	0.23	AT5G35690	Potri.014G160400	WSS1/SPRTN TYPE REPAIR PROTEASE B (WSS1B)
pou30879	9	0.826608	9.17e-120	0.715	0.155	AT2G18170	Potri.007G020100	MAP KINASE 7 (MPK7)
pou16023	9	0.872752	1.54e-119	0.895	0.234	AT1G21010	Potri.005G259100	-
pou16020	9	0.663805	2.95e-119	0.798	0.187	AT2G33580	Potri.005G259600	LYSM-CONTAINING RECEPTOR-LIKE KINASE 5 (LYK5)
pou29060	9	0.787268	5.02e-119	0.662	0.128	AT5G21960	Potri.018G038100	-
pou05032	9	1.05518	1.5e-117	0.785	0.191	AT3G57040	Potri.006G041100	RESPONSE REGULATOR 9 (ARR9)
pou08104	9	1.17121	3.4e-117	0.412	0.048	AT5G13220	Potri.003G165000	JASMONATE-ZIM-DOMAIN PROTEIN 10 (JAZ10)
pou35233	9	0.581837	4.69e-117	0.768	0.174	AT1G48450	Potri.015G031200	-
pou08100	9	0.765527	2.85e-115	0.377	0.04	AT5G13200	Potri.003G165600	GEM-RELATED 5 (GER5)
pou37560	9	0.914457	3.19e-115	0.649	0.134	AT2G35160	Potri.012G114400	SU(VAR)3-9 HOMOLOG 5 (SUVH5)
pou23344	9	0.885917	3.62e-115	0.711	0.147	AT1G68440	Potri.008G121700	-
pou18044	9	0.68744	4.25e-115	0.851	0.216	AT2G22300	Potri.010G153100	SIGNAL RESPONSIVE 1 (SR1)
pou02306	9	0.826757	4.43e-115	0.478	0.066	AT5G59990	Potri.001G233600	-
pou15831	9	1.32547	4.98e-115	0.846	0.225	AT1G09070	Potri.005G026700	SOYBEAN GENE REGULATED BY COLD-2 (SRC2)
pou38005	9	0.60129	7.01e-115	0.368	0.038	AT3G47730	Potri.012G069800	ATP-BINDING CASSETTE A2 (ABCA2)
pou33106	9	0.657706	2.62e-114	0.57	0.094	AT3G57040	Potri.016G038000	RESPONSE REGULATOR 9 (ARR9)
pou02228	9	0.84639	2.47e-112	0.763	0.188	AT1G07530	Potri.001G241800	SCARECROW-LIKE 14 (SCL14)
pou03297	9	0.585894	4.09e-112	0.811	0.199	AT1G32127	Potri.001G132800
pou24161	9	0.678252	3.08e-111	0.355	0.036	AT1G07900	Potri.008G043900	LOB DOMAIN-CONTAINING PROTEIN 1 (LBD1)
pou26031	9	0.921122	5.82e-111	0.548	0.093	AT5G55560	Potri.014G164100	-
pou25981	9	0.82102	1.84e-110	0.798	0.208	AT5G35690	Potri.014G160400	WSS1/SPRTN TYPE REPAIR PROTEASE B (WSS1B)
pou33307	9	0.76763	2.42e-110	0.816	0.217	AT2G32240	Potri.016G018700	PAMP-INDUCED COILED COIL (PICC)
pou15063	9	0.764511	9.81e-110	0.794	0.186	AT2G17705	Potri.005G107700	-
pou32459	9	0.70921	9.42e-109	0.781	0.194	AT1G09250	Potri.013G007700	ATBS1 INTERACTING FACTOR 4 (AIF4)
pou35807	9	1.70213	1.18e-108	0.636	0.134	AT2G31945	Potri.009G024300	-
pou19999	9	0.805214	3.32e-108	0.32	0.03	AT1G22810	Potri.019G073300	(ATERF019)
pou29627	9	0.801767	3.51e-107	0.82	0.223	AT4G24240	Potri.007G047400	WRKY DNA-BINDING PROTEIN 7 (WRKY7)
pou07787	9	0.821896	6.76e-105	0.711	0.169	AT5G13810	Potri.003G198100	-
pou27766	9	0.843512	1.22e-104	0.421	0.056	AT5G16600	Potri.017G130300	MYB DOMAIN PROTEIN 43 (MYB43)
pou18246	9	0.855599	1.45e-104	0.829	0.232	AT1G25550	Potri.010G128900	HRS1 HOMOLOG3 (HHO3)
pou07306	9	0.660983	2.23e-104	0.307	0.029	AT4G31800	Potri.006G263600	WRKY DNA-BINDING PROTEIN 18 (WRKY18)
pou10384	9	1.27889	2.49e-103	0.772	0.207	AT3G16770	Potri.002G201600	ETHYLENE-RESPONSIVE ELEMENT BINDING PROTEIN (EBP)
pou18450	9	1.21715	4.88e-102	0.474	0.075	AT2G01670	Potri.010G107300	NUDIX HYDROLASE HOMOLOG 17 (NUDT17)
pou00294	9	1.46042	1.51e-101	0.649	0.146	AT1G17180	Potri.001G431400	GLUTATHIONE S-TRANSFERASE TAU 25 (GSTU25)
pou10030	9	0.658189	5.39e-101	0.772	0.19	AT3G07510	Potri.002G239500	-
pou26474	9	1.01996	5.55e-101	0.588	0.114	AT5G38760	Potri.017G108500	-
pou37580	9	1.10976	1.56e-100	0.825	0.25	AT5G51060	Potri.012G111600	ROOT HAIR DEFECTIVE 2 (RHD2)
pou27500	9	1.34748	4.49e-100	0.478	0.076	AT5G37980	Potri.017G005700	-
pou31600	9	0.684498	2.46e-98	0.439	0.065	AT1G33590	Potri.013G098900	-
pou10467	9	0.785915	1.94e-97	0.689	0.156	AT2G47180	Potri.002G191600	GALACTINOL SYNTHASE 1 (GolS1)
pou17903	9	0.709147	2.97e-97	0.548	0.099	AT1G69530	Potri.010G167200	EXPANSIN A1 (EXPA1)
pou18242	9	0.603629	3.57e-97	0.825	0.209	AT1G25560	Potri.010G129200	TEMPRANILLO 1 (TEM1)
pou13128	9	0.628301	3.09e-96	0.732	0.19	AT2G03820	Potri.004G121500	NONSENSE-MEDIATED MRNA DECAY 3 (NMD3)
pou22640	9	0.638545	5.36e-96	0.846	0.25	AT1G27100	Potri.008G193900	-
pou00856	9	0.844551	8.42e-96	0.772	0.214	AT1G53590	Potri.001G379800	(NTMC2T6.1)
pou37106	9	0.753192	2.99e-95	0.768	0.205	AT1G08250	Potri.009G148800	AROGENATE DEHYDRATASE 6 (ADT6)
pou12322	9	0.658062	5.93e-95	0.596	0.113	AT1G05010	Potri.004G003000	ETHYLENE-FORMING ENZYME (EFE)
pou25383	9	0.588551	1.27e-94	0.763	0.193	AT4G11070	Potri.014G096200	(WRKY41)
pou22443	9	0.636567	1.58e-93	0.873	0.249	AT3G16720	Potri.008G219200	TOXICOS EN LEVADURA 2 (ATL2)
pou37535	9	0.711568	8.96e-93	0.728	0.194	AT5G45100	Potri.012G119200	BOI-RELATED GENE 1 (BRG1)
pou20945	9	0.68064	2.28e-91	0.697	0.179	AT1G64720	Potri.011G151500	(CP5)
pou22319	9	0.591707	1.14e-90	0.491	0.084	AT5G55090	Potri.011G007400	MITOGEN-ACTIVATED PROTEIN KINASE KINASE KINASE 15 (MAPKKK15)
pou30255	9	0.827329	2.59e-87	0.772	0.227	AT5G09760	Potri.007G107300	-
pou25471	9	0.859502	9.6e-87	0.789	0.231	AT2G46770	Potri.014G104800	NAC SECONDARY WALL THICKENING PROMOTING FACTOR1 (NST1)
pou04614	9	0.611654	2.18e-86	0.395	0.059	AT3G13600	Potri.001G006200	-
pou33571	9	0.652753	4.86e-86	0.645	0.156	AT5G01820	Potri.016G133900	SERINE/THREONINE PROTEIN KINASE 1 (SR1)
pou03295	9	0.76219	5.42e-86	0.509	0.099	AT2G15490	Potri.003G100500	UDP-GLYCOSYLTRANSFERASE 73B4 (UGT73B4)
pou18977	9	0.750404	3.53e-85	0.662	0.162	AT1G24530	Potri.010G050900	-
pou06906	9	0.831789	8.04e-85	0.724	0.184	AT4G33050	Potri.006G226400	EMBRYO SAC DEVELOPMENT ARREST 39 (EDA39)
pou06365	9	1.2257	3.49e-84	0.346	0.047	AT2G18660	Potri.006G179300	PLANT NATRIURETIC PEPTIDE A (PNP-A)
pou06488	9	0.95865	7.53e-84	0.36	0.053	AT4G37980	Potri.006G199100	ELICITOR-ACTIVATED GENE 3-1 (ELI3-1)
pou10083	9	0.957258	4.92e-83	0.588	0.141	AT1G60710	Potri.002G234100	(ATB2)
pou01076	9	0.821027	1.95e-82	0.447	0.079	AT1G17020	Potri.001G355100	SENESCENCE-RELATED GENE 1 (SRG1)
pou06644	9	0.725649	4.75e-82	0.518	0.104	AT3G11660	Potri.006G204200	NDR1/HIN1-LIKE 1 (NHL1)
pou38290	9	1.07029	2.03e-81	0.618	0.157	AT1G68090	Potri.012G041900	ANNEXIN 5 (ANN5)
pou18371	9	0.715222	2.6e-79	0.39	0.063	AT2G01275	Potri.010G115600	-
pou21909	9	1.19572	1.8e-76	0.675	0.195	AT4G27450	Potri.011G049900	-
pou12091	9	0.652956	5.01e-75	0.781	0.249	AT2G17787	Potri.002G019200	-
pou05205	9	0.615625	6.15e-75	0.316	0.043	AT4G15550	Potri.006G055600	INDOLE-3-ACETATE BETA-D-GLUCOSYLTRANSFERASE (IAGLU)
pou06706	9	0.792957	6.89e-74	0.263	0.03	AT5G22380	Potri.006G209200	NAC DOMAIN CONTAINING PROTEIN 90 (NAC090)
pou16900	9	0.609272	1.15e-73	0.307	0.041	-	Potri.005G170132
pou33599	9	0.880554	2.61e-67	0.566	0.145	AT5G01750	Potri.T175800	-
pou22978	9	1.15865	3.63e-67	0.329	0.053	AT3G22930	Potri.008G159300	CALMODULIN-LIKE 11 (CML11)
pou05857	9	0.597632	2.27e-66	0.693	0.206	AT5G03720	Potri.006G115700	HEAT SHOCK TRANSCRIPTION FACTOR A3 (HSFA3)
pou30277	9	0.734801	7.31e-66	0.351	0.059	AT4G33467	Potri.007G109200	-
pou25638	9	0.594967	1.1e-65	0.474	0.103	AT3G26400	Potri.014G123100	EUKARYOTIC TRANSLATION INITIATION FACTOR 4B1 (EIF4B1)
pou06570	9	0.613329	9.46e-65	0.285	0.041	AT4G37980	Potri.006G199100	ELICITOR-ACTIVATED GENE 3-1 (ELI3-1)
pou26011	9	0.778808	3.77e-63	0.509	0.124	AT5G47530	Potri.014G162000	-
pou21341	9	1.38426	5.28e-62	0.408	0.086	AT1G17180	Potri.011G114000	GLUTATHIONE S-TRANSFERASE TAU 25 (GSTU25)
pou14176	9	0.600397	2.26e-58	0.399	0.082	AT4G38400	Potri.004G181700	EXPANSIN-LIKE A2 (EXLA2)
pou05758	9	0.670836	1.61e-54	0.553	0.157	AT5G01600	Potri.006G103900	FERRETIN 1 (FER1)
pou08088	9	0.650595	3.51e-52	0.645	0.211	AT5G13180	Potri.003G166500	NAC DOMAIN CONTAINING PROTEIN 83 (NAC083)
pou32524	9	0.69402	3.22e-50	0.601	0.195	AT2G37170	Potri.016G089500	PLASMA MEMBRANE INTRINSIC PROTEIN 2 (PIP2B)
pou04812	9	0.752104	3.35e-50	0.605	0.194	AT5G47560	Potri.006G013900	TONOPLAST DICARBOXYLATE TRANSPORTER (TDT)
pou31930	9	0.629659	1.55e-49	0.702	0.249	-	Potri.013G062300
pou24167	9	0.853598	2.72e-44	0.395	0.104	AT4G30230	Potri.008G043300	-
pou04714	9	0.610457	1.44e-43	0.601	0.217	AT5G47710	Potri.006G004600	-
pou25683	9	0.763162	3.51e-43	0.526	0.161	AT4G02380	Potri.014G127700	SENESCENCE-ASSOCIATED GENE 21 (SAG21)
pou08350	9	0.624713	1.68e-42	0.469	0.133	AT4G11070	Potri.003G138600	(WRKY41)
pou34640	9	0.598709	2.37e-42	0.544	0.188	AT5G50130	Potri.015G081000	-
pou12154	9	0.686238	7.22e-41	0.36	0.092	AT4G35190	Potri.002G012500	LONELY GUY 5 (LOG5)
pou36727	9	0.815613	9.86e-41	0.452	0.14	AT4G39230	Potri.009G118100	PHENYLCOUMARAN BENZYLIC ETHER REDUCTASE 1 (PCBER1)
pou16164	9	0.756205	6.25e-37	0.526	0.19	AT1G20270	Potri.005G245300	-
pou18887	9	1.06215	1.04e-33	0.382	0.116	AT2G29420	Potri.010G061700	GLUTATHIONE S-TRANSFERASE TAU 7 (GSTU7)
pou10690	9	0.938285	5.5e-30	0.496	0.192	AT2G46140	Potri.002G165000	LATE EMBRYOGENESIS ABUNDANT 27 (LEA27)
pou38586	9	0.653568	8.01e-21	0.32	0.113	AT5G54165	Potri.015G004800	-
pou00298	9	0.629818	2.69e-18	0.355	0.147	AT1G78380	Potri.001G437200	GLUTATHIONE S-TRANSFERASE TAU 19 (GSTU19)
pou05782	10	3.72761	0	0.966	0.057	AT2G40435	Potri.006G106900	-
pou23532	10	2.18306	0	0.898	0.051	AT3G17130	Potri.008G102600	-
pou38427	10	1.75977	0	0.706	0.031	AT5G41761	Potri.012G031900	-
pou23552	10	1.68964	0	0.763	0.044	AT1G48100	Potri.008G100500	POLYGALACTURONASE INVOLVED IN EXPANSION3 (PGX3)
pou11788	10	1.56618	0	0.893	0.075	AT4G02670	Potri.002G048000	INDETERMINATE(ID)-DOMAIN 12 (IDD12)
pou11776	10	1.5452	0	0.74	0.007	AT3G51895	Potri.002G049500	SULFATE TRANSPORTER 3;1 (SULTR3;1)
pou10472	10	1.50151	0	0.774	0.021	AT1G09390	Potri.002G191100	-
pou28625	10	1.32409	0	0.802	0.057	AT4G28840	Potri.018G084100	TCP INTERACTOR CONTAINING EAR MOTIF PROTEIN 1 (TIE1)
pou10334	10	1.32266	0	0.746	0.019	AT2G47930	Potri.002G207500	ARABINOGALACTAN PROTEIN 26 (AGP26)
pou14057	10	1.23524	0	0.723	0.004	AT4G38650	Potri.004G173300	-
pou38387	10	1.19438	0	0.559	0.014	AT5G41761	Potri.012G031900	-
pou28649	10	1.10541	0	0.774	0.05	AT3G49290	Potri.018G082600	ABL INTERACTOR-LIKE PROTEIN 2 (ABIL2)
pou10827	10	1.01584	0	0.531	0.018	AT3G60890	Potri.002G149600	LITTLE ZIPPER 2 (ZPR2)
pou20196	10	0.986978	0	0.757	0.048	AT5G05270	Potri.019G057800	CHALCONE ISOMERASE LIKE (CHIL)
pou36681	10	0.971486	0	0.74	0.018	AT3G18830	Potri.009G113600	POLYOL/MONOSACCHARIDE TRANSPORTER 5 (PMT5)
pou11529	10	0.852413	0	0.508	0.016	AT2G02850	Potri.002G074000	PLANTACYANIN (ARPN)
pou06807	10	0.606661	0	0.593	0.02	AT2G22620	Potri.006G218500	-
pou02288	10	1.56641	1.79e-306	0.667	0.037	AT4G01470	Potri.001G235300	TONOPLAST INTRINSIC PROTEIN 1;3 (TIP1;3)
pou29133	10	0.963738	7.88e-297	0.582	0.027	AT5G11420	Potri.018G031100	-
pou11180	10	0.64419	1.71e-288	0.605	0.031	AT1G09880	Potri.002G110100	-
pou19079	10	2.28257	7.18e-286	0.87	0.08	AT1G60590	Potri.010G042100	-
pou38905	10	1.49554	1.99e-280	0.435	0.014	AT2G34790	Potri.011G158700	MATERNAL EFFECT EMBRYO ARREST 23 (MEE23)
pou33347	10	0.817548	5.34e-273	0.655	0.04	AT3G27200	Potri.016G015200	-
pou02597	10	1.04686	5.24e-272	0.751	0.06	AT5G64570	Potri.001G206800	BETA-D-XYLOSIDASE 4 (XYL4)
pou37792	10	1.0289	9.16e-271	0.712	0.052	AT3G26310	Potri.012G090000	CYTOCHROME P450, FAMILY 71, SUBFAMILY B, POLYPEPTIDE 35 (CYP71B35)
pou32536	10	0.717738	7.27e-267	0.627	0.037	AT5G03150	Potri.016G088500	JACKDAW (JKD)
pou39726	10	1.0825	3.35e-265	0.808	0.071	AT5G05270	Potri.019G057800	CHALCONE ISOMERASE LIKE (CHIL)
pou12880	10	1.08571	1.97e-259	0.559	0.029	AT1G29270	Potri.004G060800	-
pou28743	10	1.75439	1.09e-252	0.898	0.107	AT5G19730	Potri.018G068400	-
pou21801	10	0.945061	6.67e-243	0.65	0.046	AT2G34060	Potri.011G062300	-
pou09259	10	1.00488	1.74e-238	0.734	0.063	AT3G16300	Potri.003G050400	CASP-LIKE PROTEIN 3A1 (CASPL3A1)
pou14328	10	0.988208	1.33e-237	0.599	0.039	AT3G43720	Potri.004G196000	GLYCOSYLPHOSPHATIDYLINOSITOL-ANCHORED LIPID PROTEIN TRANSFER 2 (LTPG2)
pou18053	10	1.91047	1.43e-225	0.859	0.102	AT1G48100	Potri.010G152000	POLYGALACTURONASE INVOLVED IN EXPANSION3 (PGX3)
pou33338	10	0.881898	5.68e-224	0.582	0.039	AT3G27200	Potri.016G015200	-
pou03412	10	0.796599	9.61e-220	0.627	0.046	AT2G45190	Potri.001G120200	ABNORMAL FLORAL ORGANS (AFO)
pou36667	10	2.66449	3.52e-215	0.814	0.091	AT5G48490	Potri.009G112500	DIR1-LIKE (DIR1-LIKE)
pou33584	10	1.83084	4.75e-212	0.757	0.077	AT2G40435	Potri.016G132600	-
pou16498	10	0.851384	1.77e-207	0.638	0.053	AT4G02670	Potri.005G215100	INDETERMINATE(ID)-DOMAIN 12 (IDD12)
pou26994	10	0.735858	1.51e-205	0.621	0.05	AT1G12845	Potri.017G060400	-
pou27747	10	0.722132	2.85e-200	0.65	0.057	AT1G66180	Potri.017G131800	-
pou14176	10	1.47827	6.06e-185	0.706	0.076	AT4G38400	Potri.004G181700	EXPANSIN-LIKE A2 (EXLA2)
pou27486	10	0.642414	3.78e-182	0.667	0.068	AT2G43850	Potri.017G008300	INTEGRIN-LINKED KINASE1 (ILK1)
pou08632	10	2.18775	2.82e-177	0.972	0.202	AT1G12110	Potri.003G111500	NRT1/ PTR FAMILY 6.3 (NPF6.3)
pou13304	10	0.700057	6.45e-175	0.65	0.067	AT5G39050	Potri.004G103100	PHENOLIC GLUCOSIDE MALONYLTRANSFERASE 1 (PMAT1)
pou26566	10	0.98237	1.12e-173	0.712	0.087	AT1G26355	Potri.017G095200	SPIRAL1-LIKE1 (SP1L1)
pou31451	10	1.94598	4.27e-173	0.915	0.177	AT1G71970	Potri.013G111700	-
pou07809	10	0.580195	5.79e-173	0.514	0.039	AT3G54400	Potri.003G195500	-
pou19818	10	1.39734	2.31e-167	0.825	0.131	-	Potri.019G087800
pou26922	10	0.645813	6.49e-158	0.644	0.07	AT5G41050	Potri.017G068400	-
pou07594	10	1.76388	1.2e-156	0.893	0.171	AT1G55210	Potri.003G216200	-
pou18478	10	0.774068	9.29e-156	0.616	0.071	AT2G01770	Potri.010G104200	VACUOLAR IRON TRANSPORTER 1 (VIT1)
pou30124	10	0.729705	9.93e-156	0.525	0.047	-	Potri.007G097000
pou32259	10	1.34083	8.77e-154	0.87	0.157	AT1G72210	Potri.013G025900	(BHLH096)
pou28721	10	0.586488	4.03e-153	0.599	0.064	AT2G26650	Potri.018G071400	K+ TRANSPORTER 1 (KT1)
pou27041	10	0.823481	5.67e-153	0.723	0.103	AT3G07130	Potri.017G055800	PURPLE ACID PHOSPHATASE 15 (PAP15)
pou00474	10	1.5734	2.53e-150	0.859	0.15	AT1G11530	Potri.001G416500	C-TERMINAL CYSTEINE RESIDUE IS CHANGED TO A SERINE 1 (CXXS1)
pou25112	10	0.777138	1.15e-142	0.684	0.091	AT2G45340	Potri.014G068700	-
pou09795	10	2.58426	6.91e-141	0.887	0.204	AT1G75250	Potri.002G260000	RAD-LIKE 6 (RL6)
pou09155	10	1.18654	2.37e-140	0.678	0.093	AT1G80160	Potri.003G062400	GLYOXYLASE I 7 (GLYI7)
pou11015	10	0.814512	7.81e-140	0.74	0.11	AT1G47410	Potri.002G127800	-
pou21093	10	0.617638	1.68e-138	0.492	0.046	AT3G21710	Potri.011G135700	VASCULAR-RELATED UNKNOWN PROTEIN 1 (VUP1)
pou19612	10	1.1246	1.22e-132	0.729	0.12	AT1G11120	Potri.019G103800	-
pou10711	10	0.667972	6.54e-129	0.531	0.06	AT2G22590	Potri.002G162300	-
pou17411	10	1.29396	2.13e-128	0.768	0.143	AT3G54770	Potri.010G216800	ABA-REGULATED RNA-BINDING PROTEIN 1 (ARP1)
pou04220	10	1.23879	8.38e-124	0.853	0.185	AT1G79720	Potri.001G041700	-
pou28082	10	1.43954	1.76e-123	0.904	0.239	AT2G06925	Potri.018G132100	(PLA2-ALPHA)
pou28456	10	2.08075	3.86e-123	0.893	0.238	AT4G25780	Potri.T093600	(ATCAPE2)
pou16506	10	0.998797	1.28e-122	0.695	0.114	AT1G03070	Potri.005G214000	LIFEGUARD 4 (LFG4)
pou29676	10	0.792717	4.87e-121	0.548	0.068	AT4G33910	Potri.007G052600	-
pou02596	10	1.66613	7.51e-118	0.266	0.015	AT5G64530	Potri.001G206900	XYLEM NAC DOMAIN 1 (XND1)
pou10654	10	1.63931	5.9e-115	0.87	0.247	AT5G53200	Potri.002G168900	TRIPTYCHON (TRY)
pou10700	10	1.28586	4.33e-110	0.768	0.17	AT1G01490	Potri.002G163400	-
pou02768	10	0.871015	6.18e-110	0.723	0.132	AT3G16300	Potri.001G188000	CASP-LIKE PROTEIN 3A1 (CASPL3A1)
pou29521	10	0.852013	2.19e-109	0.395	0.038	AT4G39230	Potri.009G118100	PHENYLCOUMARAN BENZYLIC ETHER REDUCTASE 1 (PCBER1)
pou33471	10	1.16639	3.66e-109	0.836	0.196	AT5G64620	Potri.016G001600	CELL WALL / VACUOLAR INHIBITOR OF FRUCTOSIDASE 2 (C/VIF2)
pou04776	10	0.894308	2.97e-108	0.746	0.145	-	-
pou03605	10	1.22398	4.23e-108	0.808	0.183	AT3G61490	Potri.001G100000	-
pou30255	10	1.25931	3.22e-107	0.864	0.229	AT5G09760	Potri.007G107300	-
pou01419	10	0.649201	7.82e-106	0.61	0.1	AT4G13950	Potri.001G320700	RALF-LIKE 31 (RALFL31)
pou02934	10	1.06186	1.44e-102	0.672	0.123	AT1G54200	Potri.003G063400	BIG GRAIN 3 (BG3)
pou21742	10	0.700631	5.28e-102	0.661	0.117	AT4G18570	Potri.011G064500	-
pou36649	10	0.742815	1.67e-96	0.362	0.036	AT5G66580	Potri.009G110700	-
pou13149	10	0.732779	4.23e-93	0.621	0.11	AT5G37540	Potri.004G085000	-
pou18240	10	0.687287	4.28e-92	0.695	0.145	AT1G13250	Potri.010G129400	GALACTURONOSYLTRANSFERASE-LIKE 3 (GATL3)
pou21838	10	0.961687	2.95e-91	0.814	0.214	-	Potri.011G057400
pou27483	10	0.598134	3e-91	0.638	0.117	AT2G43850	Potri.017G008300	INTEGRIN-LINKED KINASE1 (ILK1)
pou08081	10	0.678963	1.07e-87	0.689	0.138	AT5G13140	Potri.003G167100	-
pou23530	10	0.610215	5.09e-86	0.65	0.131	AT1G07750	Potri.008G102900	-
pou21740	10	0.848862	7.19e-86	0.734	0.168	AT1G29050	Potri.011G064700	TRICHOME BIREFRINGENCE-LIKE 38 (TBL38)
pou10473	10	0.597819	3.06e-81	0.627	0.127	AT3G62270	Potri.002G191000	REQUIRES HIGH BORON 2 (BOR2)
pou27007	10	0.771803	8.3e-80	0.74	0.198	AT3G23820	Potri.017G059100	UDP-D-GLUCURONATE 4-EPIMERASE 6 (GAE6)
pou37347	10	0.662795	8.8e-79	0.729	0.177	AT5G62070	Potri.012G139800	IQ-DOMAIN 23 (IQD23)
pou37910	10	0.656894	3.76e-76	0.689	0.17	AT3G48000	Potri.012G078700	ALDEHYDE DEHYDROGENASE 2B4 (ALDH2B4)
pou10571	10	0.659725	2.74e-75	0.706	0.178	AT4G00820	Potri.002G178500	IQ-DOMAIN 17 (iqd17)
pou33696	10	0.596398	2.7e-73	0.672	0.162	AT5G01580	Potri.016G121900	OAS HIGH ACCUMULATION 1 (OSH1)
pou26197	10	0.716152	2.79e-73	0.718	0.198	AT4G36660	Potri.014G181600	-
pou23521	10	1.05968	5.99e-73	0.797	0.224	AT5G49480	Potri.008G103900	CA2+-BINDING PROTEIN 1 (CP1)
pou22518	10	0.889315	3.33e-70	0.785	0.22	AT4G15800	Potri.008G208200	RALF-LIKE 33 (RALFL33)
pou18103	10	0.587384	9.1e-70	0.548	0.113	-	-
pou26967	10	0.778592	1.61e-69	0.424	0.068	AT5G13180	Potri.017G063300	NAC DOMAIN CONTAINING PROTEIN 83 (NAC083)
pou36440	10	0.652423	2.27e-68	0.644	0.155	AT3G49940	Potri.009G089600	LOB DOMAIN-CONTAINING PROTEIN 38 (LBD38)
pou39198	10	0.635504	3.72e-68	0.661	0.159	AT5G25610	Potri.T012500	RESPONSIVE TO DESICCATION 22 (RD22)
pou30075	10	0.659466	5.11e-67	0.65	0.15	AT5G65030	Potri.007G092300	-
pou14758	10	0.704051	6.31e-65	0.74	0.213	AT5G67360	Potri.005G145300	(ARA12)
pou10301	10	0.661673	9.49e-65	0.701	0.18	AT1G02930	Potri.T035400	GLUTATHIONE S-TRANSFERASE 6 (GSTF6)
pou17514	10	0.725248	7.41e-62	0.469	0.089	-	Potri.010G206700
pou30083	10	0.586657	6.29e-61	0.689	0.189	AT4G39900	Potri.007G093200	-
pou22691	10	0.640463	1.13e-59	0.638	0.161	AT1G60590	Potri.008G189200	-
pou25898	10	1.05781	3.83e-58	0.661	0.186	AT2G43120	Potri.014G150200	PIRIN2 (PRN2)
pou01467	10	0.619416	5.51e-58	0.712	0.224	AT3G24110	Potri.001G314900	-
pou06093	10	1.01285	2.07e-56	0.695	0.208	AT2G05940	Potri.006G141500	RPM1-INDUCED PROTEIN KINASE (RIPK)
pou21963	10	1.03588	5.66e-56	0.508	0.122	AT1G61260	Potri.011G044000	-
pou00294	10	0.801878	2e-55	0.593	0.151	AT1G17180	Potri.001G431400	GLUTATHIONE S-TRANSFERASE TAU 25 (GSTU25)
pou10696	10	0.78068	2.24e-55	0.638	0.168	AT4G01250	Potri.002G164400	(WRKY22)
pou02306	10	0.584199	6.38e-52	0.384	0.072	AT5G59990	Potri.001G233600	-
pou17903	10	0.590497	1.03e-50	0.469	0.105	AT1G69530	Potri.010G167200	EXPANSIN A1 (EXPA1)
pou32524	10	1.30035	9.46e-48	0.61	0.197	AT2G37170	Potri.016G089500	PLASMA MEMBRANE INTRINSIC PROTEIN 2 (PIP2B)
pou01868	10	0.611493	2.61e-47	0.503	0.125	AT1G07120	Potri.001G279000	-
pou28443	10	0.680213	2.33e-45	0.678	0.24	AT5G57660	Potri.T094400	CONSTANS-LIKE 5 (COL5)
pou25683	10	1.0222	7.16e-41	0.537	0.164	AT4G02380	Potri.014G127700	SENESCENCE-ASSOCIATED GENE 21 (SAG21)
pou05332	10	0.610972	7.26e-41	0.593	0.193	AT2G43290	Potri.006G065900	MULTICOPY SUPPRESSORS OF SNF4 DEFICIENCY IN YEAST 3 (MSS3)
pou00207	10	0.631623	5.84e-38	0.452	0.121	AT1G14130	Potri.001G455400	DIOXYGENASE FOR AUXIN OXIDATION 1 (DAO1)
pou33443	10	0.745368	7.42e-38	0.616	0.22	-	Potri.016G004500
pou21341	10	0.863472	2.12e-37	0.373	0.089	AT1G17180	Potri.011G114000	GLUTATHIONE S-TRANSFERASE TAU 25 (GSTU25)
pou16023	10	0.616775	3.45e-36	0.65	0.246	AT1G21010	Potri.005G259100	-
pou01289	10	0.781686	5.92e-35	0.35	0.083	AT1G76650	Potri.T115000	CALMODULIN-LIKE 38 (CML38)
pou11662	10	0.887275	4.02e-33	0.61	0.221	AT4G14130	Potri.002G060500	XYLOGLUCAN ENDOTRANSGLUCOSYLASE/HYDROLASE 15 (XTH15)
pou18756	10	0.834177	5.48e-33	0.503	0.169	AT3G23170	Potri.010G073900	PROLINE/SERINE-RICH PROTEIN (PRP)
pou12281	10	0.876004	5.28e-32	0.508	0.18	AT1G21010	Potri.002G002100	-
pou01490	10	0.687324	5.05e-29	0.616	0.249	AT5G64260	Potri.001G311700	EXORDIUM LIKE 2 (EXL2)
pou20006	10	0.823157	1.3e-26	0.316	0.086	AT1G22810	Potri.019G073300	(ATERF019)
pou11288	10	0.583418	4.22e-26	0.288	0.073	AT4G08950	Potri.002G098800	EXORDIUM (EXO)
pou33619	10	0.590639	8.18e-24	0.548	0.225	AT3G03280	Potri.T141900	-
pou35807	10	0.621485	5.71e-23	0.412	0.144	AT2G31945	Potri.009G024300	-
pou31549	10	0.594232	1.1e-21	0.475	0.182	AT1G76690	Potri.013G102800	12-OXOPHYTODIENOATE REDUCTASE 2 (OPR2)
pou08350	10	0.884774	3.55e-21	0.379	0.138	AT4G11070	Potri.003G138600	(WRKY41)
pou29601	10	0.628332	5.15e-21	0.367	0.124	AT5G67080	Potri.007G044800	MITOGEN-ACTIVATED PROTEIN KINASE KINASE KINASE 19 (MAPKKK19)
pou18771	11	2.40112	0	0.448	0.005	AT3G22142	Potri.010G072200	-
pou30871	11	2.37654	0	0.523	0.008	AT5G66390	Potri.007G019300	PEROXIDASE 72 (PRX72)
pou23255	11	1.90307	0	0.333	0.002	AT1G70890	Potri.008G131100	MLP-LIKE PROTEIN 43 (MLP43)
pou28711	11	1.87417	0	0.351	0.003	AT2G26910	Potri.018G074500	ATP-BINDING CASSETTE G32 (ABCG32)
pou11765	11	2.01359	4.04e-249	0.259	0.003	AT3G22600	Potri.002G050400	GLYCOSYLPHOSPHATIDYLINOSITOL-ANCHORED LIPID PROTEIN TRANSFER 5 (LTPG5)
pou31042	11	1.56443	3.77e-214	0.293	0.007	AT5G05340	Potri.013G156500	PEROXIDASE 52 (PRX52)
pou23254	11	3.9823	4.61e-201	0.385	0.017	AT1G14930	Potri.008G131200	-
pou31029	11	1.76346	6.18e-141	0.374	0.026	AT5G05340	Potri.013G156500	PEROXIDASE 52 (PRX52)
pou27316	11	0.838804	1.3e-101	0.282	0.02	AT1G28440	Potri.017G016600	HAESA-LIKE 1 (HSL1)
pou27201	11	1.35079	4.71e-95	0.402	0.047	AT1G05260	Potri.017G037900	RARE COLD INDUCIBLE GENE 3 (RCI3)
pou29073	11	1.31244	1.2e-92	0.276	0.021	AT5G25610	Potri.018G036700	RESPONSIVE TO DESICCATION 22 (RD22)
pou27200	11	0.767975	4.06e-59	0.27	0.033	AT1G05260	Potri.017G037900	RARE COLD INDUCIBLE GENE 3 (RCI3)
pou11664	11	0.694006	6.4e-59	0.287	0.037	-	Potri.002G060300
pou02967	11	0.894259	1.23e-57	0.276	0.036	AT1G72510	Potri.001G166900	-
pou36982	11	1.18887	3.5e-57	0.345	0.058	AT2G16900	Potri.009G136400	-
pou33559	11	2.38718	1.96e-56	0.414	0.081	AT2G38540	Potri.016G135400	LIPID TRANSFER PROTEIN 1 (LP1)
pou15551	11	1.89684	4.97e-55	0.374	0.072	AT5G09760	Potri.005G061500	-
pou17401	11	0.920244	3.09e-54	0.27	0.037	AT1G07900	Potri.010G217700	LOB DOMAIN-CONTAINING PROTEIN 1 (LBD1)
pou27323	11	0.918393	2.05e-50	0.264	0.037	AT1G03820	Potri.017G015700	-
pou14395	11	0.976249	3.18e-49	0.287	0.045	AT5G22460	Potri.004G203700	-
pou25561	11	0.776842	9.32e-48	0.264	0.038	AT2G47115	Potri.014G115200	-
pou35592	11	0.825239	3.84e-45	0.264	0.04	AT2G36830	Potri.T156000	GAMMA TONOPLAST INTRINSIC PROTEIN (GAMMA-TIP)
pou36614	11	0.770985	1.47e-44	0.299	0.054	AT2G15790	Potri.009G106200	SQUINT (SQN)
pou01220	11	1.59275	1.67e-38	0.454	0.143	AT3G27400	Potri.001G339500	(PLL18)
pou03605	11	1.60346	5.05e-36	0.506	0.191	AT3G61490	Potri.001G100000	-
pou35647	11	0.740303	6.02e-31	0.282	0.063	AT2G28250	Potri.009G010400	(NCRK)
pou24108	11	1.06851	9.19e-27	0.339	0.101	AT2G39420	Potri.008G049000	(MAGL8)
pou30592	11	1.03849	2.98e-26	0.506	0.214	-	Potri.007G137000
pou33302	11	1.17854	3.27e-24	0.368	0.124	AT2G32210	Potri.016G019201	CYSTEINE-RICH TRANSMEMBRANE MODULE 6 (ATHCYSTM6)
pou02796	11	0.779444	6.82e-24	0.253	0.065	AT1G79840	Potri.001G184100	GLABRA 2 (GL2)
pou29430	11	0.985255	1.03e-23	0.46	0.212	AT4G31130	Potri.018G000600	-
pou11271	11	0.717365	9.79e-23	0.31	0.097	AT4G40060	Potri.002G100600	HOMEOBOX PROTEIN 16 (HB16)
pou27325	11	0.842345	6.1e-21	0.282	0.085	AT1G28400	Potri.017G015700	-
pou01854	11	0.715697	1.72e-20	0.264	0.079	AT3G51770	Potri.009G075300	ETHYLENE OVERPRODUCER 1 (ETO1)
pou11434	11	0.752894	1.34e-19	0.282	0.09	AT1G44575	Potri.002G083500	NONPHOTOCHEMICAL QUENCHING 4 (NPQ4)
pou24693	11	0.663241	1.93e-17	0.253	0.083	AT3G19480	Potri.014G022800	(3-PGDH)
pou19951	11	0.757601	1.08e-16	0.46	0.223	AT1G71380	Potri.019G069300	CELLULASE 3 (CEL3)
pou02736	11	0.935083	4.62e-16	0.402	0.179	AT4G25150	Potri.001G191000	-
pou38779	11	0.595952	2.74e-15	0.287	0.106	AT5G39000	Potri.017G096600	MEDOS 2 (MDS2)
pou38540	11	0.643252	5.29e-15	0.333	0.147	AT3G49290	Potri.012G016900	ABL INTERACTOR-LIKE PROTEIN 2 (ABIL2)
pou23859	11	1.00169	6.09e-14	0.339	0.161	AT5G05390	Potri.008G073800	LACCASE 12 (LAC12)
pou13274	11	0.948817	3.55e-13	0.31	0.141	AT1G67090	Potri.017G114600	RIBULOSE BISPHOSPHATE CARBOXYLASE SMALL CHAIN 1A (RBCS1A)
pou04482	11	0.904495	3.79e-13	0.351	0.174	AT5G12950	Potri.001G018200	-
pou16975	11	0.814854	1.48e-11	0.276	0.122	AT4G40060	Potri.005G161500	HOMEOBOX PROTEIN 16 (HB16)
pou38287	11	0.64123	1.82e-11	0.276	0.116	AT3G17790	Potri.012G042200	PURPLE ACID PHOSPHATASE 17 (PAP17)
pou11132	11	0.713722	2.78e-11	0.299	0.139	AT4G37750	Potri.002G114800	AINTEGUMENTA (ANT)
pou18137	11	1.01129	3.09e-11	0.299	0.15	AT3G16950	Potri.010G142100	LIPOAMIDE DEHYDROGENASE 1 (LPD1)
pou19640	11	0.681267	4.49e-11	0.322	0.158	AT4G03510	Potri.019G100800	RING MEMBRANE-ANCHOR 1 (RMA1)
pou30402	11	0.75149	2.16e-10	0.316	0.165	AT2G46410	Potri.007G122800	CAPRICE (CPC)
pou25011	11	0.711375	5.97e-10	0.305	0.151	AT2G44930	Potri.014G053900	-
pou17614	11	0.679512	7.77e-10	0.397	0.238	AT3G54000	Potri.010G195800	-
pou18300	11	0.629372	2.5e-09	0.287	0.148	AT1G68300	Potri.010G123400	-
pou36926	11	0.712084	3.01e-09	0.362	0.215	AT4G34980	Potri.009G133400	SUBTILISIN-LIKE SERINE PROTEASE 2 (SLP2)
pou31284	11	0.810502	5.45e-09	0.287	0.155	AT1G05710	Potri.013G126800	-
pou08906	11	0.949512	1.52e-08	0.345	0.209	AT1G32470	Potri.003G089300	-
pou30679	11	0.734647	7.13e-08	0.356	0.231	AT4G02600	Potri.007G146900	(MLO1)
pou16354	11	0.621379	9.83e-08	0.316	0.184	AT5G66460	Potri.005G229600	ENDO-BETA-MANNASE 7 (MAN7)
pou32928	11	0.903364	1.08e-07	0.264	0.148	AT3G57650	Potri.016G053000	LYSOPHOSPHATIDYL ACYLTRANSFERASE 2 (LPAT2)
pou07558	11	0.651443	1.86e-07	0.356	0.231	AT4G25650	Potri.003G218900	ACD1-LIKE (ACD1-LIKE)
pou18062	11	0.585048	2.27e-05	0.253	0.154	AT3G17210	Potri.010G151000	HEAT STABLE PROTEIN 1 (HS1)
pou12409	11	0.74315	3.98e-05	0.299	0.199	AT2G46410	Potri.004G015100	CAPRICE (CPC)
pou21347	11	0.589908	0.000593844	0.293	0.215	AT3G14420	Potri.011G112700	GLYCOLATE OXIDASE 1 (GOX1)
pou31120	11	0.733657	0.000627952	0.276	0.206	AT4G28100	Potri.013G148700	-
pou34152	12	3.16768	0	0.739	0.009	AT5G62200	Potri.015G132900	EMBRYO-SPECIFIC PROTEIN 3B (ATS3B)
pou06092	12	3.08381	0	0.418	0.008	AT5G07990	Potri.006G141400	TRANSPARENT TESTA 7 (TT7)
pou12101	12	2.77451	0	0.418	0.008	AT4G39330	Potri.002G018300	CINNAMYL ALCOHOL DEHYDROGENASE 9 (CAD9)
pou31783	12	2.53347	0	0.37	0.005	AT5G17540	Potri.013G074500	-
pou21049	12	2.41486	0	0.491	0.008	AT1G78380	Potri.011G140400	GLUTATHIONE S-TRANSFERASE TAU 19 (GSTU19)
pou35592	12	2.37252	0	0.867	0.025	AT2G36830	Potri.T156000	GAMMA TONOPLAST INTRINSIC PROTEIN (GAMMA-TIP)
pou02957	12	2.19373	0	0.345	0.003	AT5G07990	Potri.001G167900	TRANSPARENT TESTA 7 (TT7)
pou11935	12	2.15945	0	0.709	0.026	AT5G42800	Potri.002G033600	DIHYDROFLAVONOL 4-REDUCTASE (DFR)
pou37437	12	1.87732	0	0.545	0.002	AT5G62200	Potri.012G130900	EMBRYO-SPECIFIC PROTEIN 3B (ATS3B)
pou09124	12	1.79187	0	0.255	0.001	AT5G07990	Potri.003G066400	TRANSPARENT TESTA 7 (TT7)
pou27279	12	1.73812	0	0.691	0.004	AT5G10610	Potri.017G028100	CYTOCHROME P450, FAMILY 81, SUBFAMILY K, POLYPEPTIDE 1 (CYP81K1)
pou25561	12	1.72379	0	0.727	0.027	AT2G47115	Potri.014G115200	-
pou21048	12	1.64739	0	0.606	0.008	AT1G78380	Potri.011G140700	GLUTATHIONE S-TRANSFERASE TAU 19 (GSTU19)
pou09123	12	1.62633	0	0.352	0.003	AT5G06900	Potri.003G066800	CYTOCHROME P450, FAMILY 93, SUBFAMILY D, POLYPEPTIDE 1 (CYP93D1)
pou13217	12	1.56212	0	0.345	0.001	AT5G39080	Potri.004G093800	-
pou39799	12	1.39224	0	0.606	0.015	AT5G53200	Potri.015G022000	TRIPTYCHON (TRY)
pou16619	12	1.23821	0	0.642	0.019	-	Potri.005G201300
pou20130	12	1.22557	0	0.618	0.007	AT3G26590	Potri.019G063500	-
pou39751	12	1.12063	0	0.594	0.006	AT5G62680	Potri.001G351200	NRT1/ PTR FAMILY 2.11 (NPF2.11)
pou13171	12	0.962986	0	0.37	0.005	AT4G09460	Potri.004G088100	MYB DOMAIN PROTEIN 6 (MYB6)
pou35350	12	0.947277	0	0.43	0.006	AT5G53200	Potri.015G022000	TRIPTYCHON (TRY)
pou10942	12	0.935756	0	0.448	0.011	AT3G60340	Potri.002G137200	-
pou03009	12	0.830468	0	0.388	0.005	AT1G17260	Potri.001G161400	AUTOINHIBITED H(+)-ATPASE ISOFORM 10 (AHA10)
pou15318	12	0.779977	0	0.376	0.003	AT4G02340	Potri.T081132	-
pou00608	12	0.722415	0	0.382	0.003	-	-
pou18800	12	0.7222	0	0.321	0	AT4G14305	Potri.010G068900	-
pou07552	12	0.600767	0	0.339	0.005	AT3G13540	Potri.003G219900	MYB DOMAIN PROTEIN 5 (MYB5)
pou22260	12	0.882239	2.69e-303	0.388	0.008	AT2G46410	Potri.011G026300	CAPRICE (CPC)
pou28934	12	2.3591	5.12e-292	0.291	0.003	AT5G07990	Potri.018G051300	TRANSPARENT TESTA 7 (TT7)
pou10304	12	0.684285	2.65e-280	0.352	0.007	AT3G62760	Potri.T035000	(ATGSTF13)
pou28675	12	1.19986	4.98e-277	0.576	0.028	AT4G19640	Potri.018G079300	(ARA7)
pou09115	12	2.14457	5.6e-273	0.57	0.028	AT5G07990	Potri.003G066600	TRANSPARENT TESTA 7 (TT7)
pou09116	12	1.53105	1.1e-270	0.255	0.002	AT5G07990	Potri.003G066600	TRANSPARENT TESTA 7 (TT7)
pou34007	12	0.6147	3.61e-244	0.321	0.007	AT4G25640	Potri.015G147600	DETOXIFYING EFFLUX CARRIER 35 (DTX35)
pou14395	12	1.44045	1.11e-230	0.588	0.038	AT5G22460	Potri.004G203700	-
pou20279	12	1.33869	4e-225	0.624	0.045	AT1G65060	Potri.019G049500	4-COUMARATE:COA LIGASE 3 (4CL3)
pou21717	12	1.22581	1.65e-219	0.491	0.026	AT1G09850	Potri.011G066900	XYLEM BARK CYSTEINE PEPTIDASE 3 (XBCP3)
pou09122	12	1.93803	2.49e-206	0.448	0.023	AT5G07990	Potri.003G066600	TRANSPARENT TESTA 7 (TT7)
pou11664	12	1.07989	1.43e-198	0.509	0.032	-	Potri.002G060300
pou11081	12	2.75866	1.12e-187	0.648	0.063	AT4G24220	Potri.002G120700	VEIN PATTERNING 1 (VEP1)
pou00607	12	1.00614	5.92e-187	0.37	0.016	AT1G07750	Potri.001G402600	-
pou09117	12	1.75266	7.92e-187	0.267	0.007	AT5G07990	Potri.003G066400	TRANSPARENT TESTA 7 (TT7)
pou30402	12	2.21791	1.91e-184	0.897	0.151	AT2G46410	Potri.007G122800	CAPRICE (CPC)
pou02796	12	1.09036	9.69e-178	0.618	0.056	AT1G79840	Potri.001G184100	GLABRA 2 (GL2)
pou03481	12	2.31524	5.27e-167	0.339	0.015	AT4G22880	Potri.001G113100	LEUCOANTHOCYANIDIN DIOXYGENASE (LDOX)
pou13119	12	1.68892	2.68e-155	0.315	0.014	AT1G65880	Potri.004G082000	BENZOYLOXYGLUCOSINOLATE 1 (BZO1)
pou06318	12	1.99537	3.54e-149	0.558	0.057	AT5G17050	Potri.006G171100	UDP-GLUCOSYL TRANSFERASE 78D2 (UGT78D2)
pou18300	12	1.47227	8.37e-143	0.782	0.136	AT1G68300	Potri.010G123400	-
pou27705	12	0.881643	1.32e-131	0.594	0.075	AT1G66130	Potri.017G137300	-
pou12409	12	1.8723	2.48e-131	0.855	0.185	AT2G46410	Potri.004G015100	CAPRICE (CPC)
pou09236	12	0.90858	3.11e-130	0.412	0.033	AT1G79840	Potri.003G052400	GLABRA 2 (GL2)
pou21961	12	1.47104	3.77e-123	0.83	0.182	AT1G11200	Potri.011G044200	-
pou36117	12	0.854508	1.41e-121	0.455	0.043	-	Potri.009G055800
pou33040	12	0.621652	9.46e-120	0.297	0.017	AT2G41560	Potri.016G043100	AUTOINHIBITED CA(2+)-ATPASE, ISOFORM 4 (ACA4)
pou05956	12	2.30697	1.09e-116	0.339	0.025	AT2G37040	Potri.006G126800	PHE AMMONIA LYASE 1 (pal1)
pou15754	12	1.25377	1.05e-113	0.321	0.022	AT1G78340	Potri.001G436600	GLUTATHIONE S-TRANSFERASE TAU 22 (GSTU22)
pou18062	12	1.49957	2.48e-113	0.721	0.143	AT3G17210	Potri.010G151000	HEAT STABLE PROTEIN 1 (HS1)
pou09215	12	0.658417	4.01e-89	0.473	0.068	AT4G19640	Potri.003G054900	(ARA7)
pou35157	12	1.17988	1.32e-88	0.448	0.059	AT1G48600	Potri.015G039000	PHOSPHOETHANOLAMINE N-METHYLTRANSFERASE (PMEAMT)
pou09400	12	0.621617	3.11e-86	0.382	0.044	AT3G59340	Potri.003G030800	-
pou02133	12	0.833052	1.68e-85	0.533	0.09	AT5G01450	Potri.001G251900	ABERRANT POLLEN DEVELOPMENT 2 (APD2)
pou02958	12	1.41011	3.65e-82	0.345	0.038	AT5G07990	Potri.001G167800	TRANSPARENT TESTA 7 (TT7)
pou33353	12	1.35693	4.06e-80	0.533	0.102	AT1G07250	Potri.016G014500	UDP-GLUCOSYL TRANSFERASE 71C4 (UGT71C4)
pou35647	12	0.925302	9.59e-79	0.424	0.06	AT2G28250	Potri.009G010400	(NCRK)
pou32570	12	0.748789	3.4e-78	0.467	0.072	AT2G37260	Potri.016G083600	TRANSPARENT TESTA GLABRA 2 (TTG2)
pou24663	12	2.64338	3.07e-77	0.497	0.091	AT4G24220	Potri.014G019700	VEIN PATTERNING 1 (VEP1)
pou06289	12	1.11401	4e-77	0.6	0.132	AT4G30210	Potri.006G167200	P450 REDUCTASE 2 (ATR2)
pou37013	12	0.662214	7.87e-77	0.303	0.03	AT4G35160	Potri.009G139700	N-ACETYLSEROTONIN O-METHYLTRANSFERASE (ASMT)
pou39429	12	1.94545	1.87e-68	0.43	0.074	AT2G37040	Potri.016G091100	PHE AMMONIA LYASE 1 (pal1)
pou06025	12	0.641154	2.47e-65	0.424	0.072	AT2G37260	Potri.006G133200	TRANSPARENT TESTA GLABRA 2 (TTG2)
pou11708	12	1.04942	1.14e-63	0.667	0.194	AT3G10260	Potri.002G055600	RETICULON-LIKE B 8 (RTNLB8)
pou35954	12	0.917801	2.45e-59	0.521	0.119	AT4G37300	Potri.009G041100	MATERNAL EFFECT EMBRYO ARREST 59 (MEE59)
pou10404	12	0.696905	3.54e-54	0.455	0.091	AT1G67030	Potri.002G199200	ZINC FINGER PROTEIN 6 (ZFP6)
pou02736	12	1.1102	1.27e-53	0.624	0.174	AT4G25150	Potri.001G191000	-
pou18065	12	2.48221	1.86e-51	0.673	0.232	AT3G17210	Potri.010G150500	HEAT STABLE PROTEIN 1 (HS1)
pou25011	12	0.792944	9.53e-50	0.558	0.145	AT2G44930	Potri.014G053900	-
pou33559	12	1.29077	3.36e-46	0.394	0.082	AT2G38540	Potri.016G135400	LIPID TRANSFER PROTEIN 1 (LP1)
pou38743	12	0.647158	7.78e-46	0.461	0.107	AT4G37650	Potri.017G025900	SHORT ROOT (SHR)
pou17446	12	0.915876	1.27e-45	0.461	0.112	AT3G55120	Potri.010G213100	TRANSPARENT TESTA 5 (TT5)
pou33480	12	0.7109	6.16e-45	0.509	0.146	AT5G10770	Potri.016G000600	-
pou25385	12	0.582042	1.1e-44	0.279	0.042	AT2G46410	Potri.014G096300	CAPRICE (CPC)
pou02437	12	1.40688	8.15e-44	0.261	0.039	AT1G20030	Potri.001G220900	-
pou11234	12	0.730618	1.44e-43	0.745	0.245	AT1G09750	Potri.002G104600	-
pou04220	12	0.731722	1.33e-42	0.612	0.192	AT1G79720	Potri.001G041700	-
pou21380	12	0.920655	2.16e-42	0.636	0.227	AT1G78815	Potri.011G109900	LIGHT SENSITIVE HYPOCOTYLS 7 (LSH7)
pou02238	12	0.70729	6.25e-40	0.648	0.22	AT1G03230	Potri.001G240600	-
pou31859	12	0.797734	1.47e-37	0.594	0.233	AT1G22180	Potri.013G068700	-
pou04749	12	1.06597	3.66e-37	0.479	0.134	AT3G22142	Potri.006G008500	-
pou00310	12	0.763455	6.35e-37	0.539	0.17	AT1G79040	Potri.001G438800	PHOTOSYSTEM II SUBUNIT R (PSBR)
pou38774	12	0.71875	7.42e-34	0.642	0.226	-	Potri.017G098000
pou39326	12	0.717672	2.25e-33	0.618	0.223	AT1G32900	Potri.011G152200	GRANULE BOUND STARCH SYNTHASE 1 (GBSS1)
pou29185	12	0.743023	4.05e-31	0.333	0.08	AT2G45180	Potri.018G025900	-
pou22829	12	0.727459	1.79e-28	0.521	0.19	AT4G13540	Potri.008G174400	ANTHER DEHISCENCE REPRESSOR (ADR)
pou30077	12	1.15384	2.31e-28	0.412	0.133	AT5G65020	Potri.007G092500	ANNEXIN 2 (ANNAT2)
pou00615	12	0.67243	3.72e-27	0.582	0.239	AT5G54190	Potri.001G403300	PROTOCHLOROPHYLLIDE OXIDOREDUCTASE A (PORA)
pou19978	12	0.687223	9.71e-27	0.455	0.146	AT5G53390	Potri.019G071000	FOLDED PETAL 1 (FOP1)
pou18620	12	0.586072	2.01e-26	0.564	0.219	AT1G03130	Potri.010G089400	PHOTOSYSTEM I SUBUNIT D-2 (PSAD-2)
pou10856	12	0.580946	4e-25	0.539	0.237	AT2G45290	Potri.002G146300	TRANSKETOLASE 2 (TKL2)
pou10301	12	1.14713	5.15e-25	0.479	0.187	AT1G02930	Potri.T035400	GLUTATHIONE S-TRANSFERASE 6 (GSTF6)
pou29210	12	0.742046	1.82e-24	0.273	0.068	AT2G45180	Potri.018G025900	-
pou31065	12	0.721024	2.23e-24	0.309	0.084	AT3G56220	Potri.013G154100	-
pou08906	12	0.632862	3.01e-24	0.521	0.205	AT1G32470	Potri.003G089300	-
pou14203	12	0.913083	1.33e-23	0.345	0.109	AT5G25940	Potri.004G184000	-
pou39726	12	0.986393	2.66e-23	0.297	0.086	AT5G05270	Potri.019G057800	CHALCONE ISOMERASE LIKE (CHIL)
pou31443	12	0.836315	3e-23	0.442	0.17	AT1G68300	Potri.013G112300	-
pou35521	12	0.789398	7.42e-23	0.37	0.116	AT1G05260	Potri.015G003500	RARE COLD INDUCIBLE GENE 3 (RCI3)
pou12130	12	0.604078	6.6e-20	0.388	0.143	AT2G30860	Potri.002G015100	GLUTATHIONE S-TRANSFERASE PHI 9 (GSTF9)
pou07490	12	0.652429	2.19e-19	0.412	0.158	AT4G31980	Potri.003G206500	-
pou08632	12	0.648219	3.49e-18	0.497	0.215	AT1G12110	Potri.003G111500	NRT1/ PTR FAMILY 6.3 (NPF6.3)
pou15397	12	0.704954	1.08e-17	0.327	0.124	AT4G39980	Potri.005G073300	3-DEOXY-D-ARABINO-HEPTULOSONATE 7-PHOSPHATE SYNTHASE 1 (DHS1)
pou17813	12	0.831708	2.53e-17	0.285	0.101	AT1G65930	Potri.010G176000	CYTOSOLIC NADP+-DEPENDENT ISOCITRATE DEHYDROGENASE (cICDH)
pou20020	12	0.72561	9.09e-17	0.297	0.099	AT4G32480	Potri.019G074400	-
pou37587	12	0.586636	1.83e-16	0.509	0.243	AT5G07330	Potri.012G111000	-
pou35856	12	0.688686	2.95e-14	0.455	0.21	AT2G28790	Potri.009G028800	-
pou12540	12	0.802347	2.98e-12	0.339	0.162	AT1G61720	Potri.004G030700	BANYULS (BAN)
pou18621	12	0.739128	1.51e-08	0.4	0.24	AT2G32150	Potri.010G089300	-
pou00474	12	0.605142	6.85e-05	0.273	0.166	AT1G11530	Potri.001G416500	C-TERMINAL CYSTEINE RESIDUE IS CHANGED TO A SERINE 1 (CXXS1)
pou37834	13	4.80144	0	0.971	0.05	-	Potri.012G085800
pou24773	13	4.71669	0	0.934	0.042	AT5G42380	Potri.014G030500	CALMODULIN LIKE 37 (CML37)
pou24775	13	4.26457	0	0.794	0.021	-	Potri.014G030700
pou09908	13	3.83932	0	0.956	0.029	-	Potri.002G250900
pou10320	13	3.7767	0	0.838	0.011	AT2G30540	Potri.002G208400	(ROXY7)
pou23809	13	3.64028	0	0.765	0.026	AT2G43290	Potri.008G079066	MULTICOPY SUPPRESSORS OF SNF4 DEFICIENCY IN YEAST 3 (MSS3)
pou08092	13	3.59996	0	0.838	0.01	AT5G21090	Potri.003G166200	-
pou04083	13	3.59376	0	0.838	0.006	AT1G74110	Potri.001G054800	CYTOCHROME P450, FAMILY 78, SUBFAMILY A, POLYPEPTIDE 10 (CYP78A10)
pou12452	13	3.58823	0	0.728	0.02	AT1G70880	Potri.004G020100	-
pou37526	13	3.54687	0	0.926	0.017	AT1G10155	Potri.012G120300	PHLOEM PROTEIN 2-A10 (PP2-A10)
pou25740	13	3.27618	0	0.699	0.011	AT3G62950	Potri.014G134200	(GRXC11)
pou24770	13	3.2457	0	0.904	0.014	AT1G18210	Potri.014G030200	-
pou32244	13	3.22911	0	0.581	0.008	AT5G27370	Potri.013G027200	DUF679 DOMAIN MEMBRANE PROTEIN 10 (DMP10)
pou29377	13	3.20735	0	0.934	0.024	AT2G24520	Potri.006G275000	H(+)-ATPASE 5 (HA5)
pou00907	13	3.05715	0	0.919	0.03	AT5G46020	Potri.011G060800	MUTANT, SNC1-ENHANCING, 7 (MUSE7)
pou00253	13	3.01413	0	0.757	0.009	AT2G18196	Potri.001G452400	-
pou19006	13	2.99817	0	0.875	0.007	-	Potri.010G047000
pou08349	13	2.98414	0	0.596	0.009	-	Potri.003G138700
pou11163	13	2.88325	0	0.882	0.047	AT5G49660	Potri.002G111700	XYLEM INTERMIXED WITH PHLOEM 1 (XIP1)
pou22171	13	2.80931	0	0.831	0.013	AT1G11570	Potri.011G025500	NTF2-LIKE (NTL)
pou22881	13	2.80465	0	0.838	0.005	AT3G25400	Potri.008G168700	-
pou03672	13	2.79995	0	0.662	0.007	-	Potri.001G093100
pou27756	13	2.70588	0	0.765	0.036	AT5G37600	Potri.017G131100	GLUTAMINE SYNTHASE CLONE R1 (GSR 1)
pou13152	13	2.68856	0	0.743	0.011	AT5G37600	Potri.004G085400	GLUTAMINE SYNTHASE CLONE R1 (GSR 1)
pou20966	13	2.68591	0	0.801	0.003	AT2G18196	Potri.011G149500	-
pou24466	13	2.65305	0	0.787	0.014	AT2G33840	Potri.010G248900	-
pou30673	13	2.65104	0	0.779	0.002	-	Potri.007G146700
pou37686	13	2.57483	0	0.449	0.008	-	Potri.012G100300
pou37345	13	2.55648	0	0.838	0.016	AT1G73040	Potri.012G140001	-
pou03911	13	2.5303	0	0.853	0.006	AT5G32450	Potri.001G070200	BPA1-LIKE 4 (BPL4)
pou37525	13	2.46612	0	0.816	0.002	AT4G19840	Potri.012G120400	PHLOEM PROTEIN 2-A1 (PP2-A1)
pou11025	13	2.42601	0	0.522	0.003	AT4G25970	Potri.002G127000	PHOSPHATIDYLSERINE DECARBOXYLASE 3 (PSD3)
pou06750	13	2.40719	0	0.904	0.014	AT2G37390	Potri.006G213900	SODIUM POTASSIUM ROOT DEFECTIVE 2 (NAKR2)
pou11024	13	2.39155	0	0.537	0.003	AT4G25970	Potri.002G127000	PHOSPHATIDYLSERINE DECARBOXYLASE 3 (PSD3)
pou22448	13	2.29507	0	0.39	0.004	-	Potri.008G218300
pou38255	13	2.25894	0	0.824	0.021	AT3G17880	Potri.012G045000	TETRATICOPEPTIDE DOMAIN-CONTAINING THIOREDOXIN (TDX)
pou25794	13	2.19732	0	0.809	0.005	AT3G58720	Potri.014G139400	-
pou16328	13	2.16956	0	0.684	0.002	AT1G19715	Potri.005G232500	-
pou21285	13	2.14503	0	0.824	0.007	AT5G53870	Potri.011G117800	EARLY NODULIN-LIKE PROTEIN 1 (ENODL1)
pou12423	13	2.09917	0	0.603	0.002	AT3G21690	Potri.004G016400	-
pou03674	13	2.07382	0	0.588	0.002	-	Potri.001G093100
pou30926	13	2.00969	0	0.647	0.002	AT1G75250	Potri.007G023800	RAD-LIKE 6 (RL6)
pou22789	13	2.00337	0	0.801	0.004	AT3G57810	Potri.008G177400	-
pou23813	13	2.00163	0	0.551	0.005	AT2G43290	Potri.008G079066	MULTICOPY SUPPRESSORS OF SNF4 DEFICIENCY IN YEAST 3 (MSS3)
pou00924	13	1.97733	0	0.721	0.009	AT5G46020	Potri.004G051100	MUTANT, SNC1-ENHANCING, 7 (MUSE7)
pou14688	13	1.97656	0	0.713	0.03	AT1G31770	Potri.004G236500	ATP-BINDING CASSETTE G14 (ABCG14)
pou21077	13	1.97363	0	0.699	0.032	AT5G54860	Potri.011G137300	-
pou18217	13	1.96874	0	0.765	0.002	-	Potri.010G132000
pou37301	13	1.96119	0	0.801	0.025	AT5G23950	Potri.012G144600	-
pou11026	13	1.95767	0	0.676	0.002	-	Potri.002G126900
pou16200	13	1.91492	0	0.706	0.001	AT1G75820	Potri.005G241500	CLAVATA 1 (CLV1)
pou17378	13	1.91143	0	0.801	0.043	AT3G12090	Potri.010G220300	TETRASPANIN6 (TET6)
pou10341	13	1.86101	0	0.618	0.006	AT2G47750	Potri.002G206400	PUTATIVE INDOLE-3-ACETIC ACID-AMIDO SYNTHETASE GH3.9 (GH3.9)
pou10561	13	1.84976	0	0.699	0.002	AT4G01410	Potri.002G180000	-
pou17918	13	1.83662	0	0.713	0.003	AT5G64130	Potri.010G167000	-
pou03622	13	1.82732	0	0.507	0.003	AT4G09740	Potri.001G098800	GLYCOSYL HYDROLASE 9B14 (GH9B14)
pou17833	13	1.8102	0	0.787	0.012	AT1G79430	Potri.010G174100	ALTERED PHLOEM DEVELOPMENT (APL)
pou16329	13	1.78822	0	0.64	0.001	AT1G19715	Potri.005G232400	-
pou10090	13	1.78682	0	0.5	0.001	AT5G16740	Potri.002G233200	-
pou27067	13	1.71243	0	0.676	0.001	AT1G02170	Potri.017G053000	METACASPASE 1 (MC1)
pou08212	13	1.70977	0	0.551	0.011	-	Potri.003G152500
pou38709	13	1.69915	0	0.669	0.002	AT3G18670	Potri.011G017550	-
pou31971	13	1.69837	0	0.699	0.021	-	-
pou10599	13	1.69055	0	0.581	0.008	AT2G46630	Potri.002G175400	-
pou27785	13	1.6901	0	0.765	0.002	-	Potri.017G128500
pou33491	13	1.68781	0	0.625	0.024	AT2G38640	Potri.016G143000	-
pou16152	13	1.67615	0	0.684	0.002	AT2G17010	Potri.005G246600	MSCS-LIKE 8 (MSL8)
pou17907	13	1.67179	0	0.728	0.002	AT1G69510	Potri.010G167000	-
pou23811	13	1.66926	0	0.456	0.003	AT2G43290	Potri.008G079066	MULTICOPY SUPPRESSORS OF SNF4 DEFICIENCY IN YEAST 3 (MSS3)
pou20951	13	1.64797	0	0.64	0.002	AT4G10540	Potri.011G151000	-
pou20434	13	1.64134	0	0.588	0.001	AT3G04030	Potri.019G032700	(MYR2)
pou21124	13	1.60173	0	0.654	0.013	AT5G54660	Potri.011G131800	-
pou05079	13	1.58614	0	0.625	0.002	AT3G52590	Potri.006G045300	UBIQUITIN EXTENSION PROTEIN 1 (UBQ1)
pou21614	13	1.58455	0	0.434	0.001	AT3G18670	Potri.011G016400	-
pou38432	13	1.56863	0	0.382	0.002	AT5G53190	Potri.012G031400	(SWEET3)
pou12545	13	1.56141	0	0.61	0.002	AT4G21310	Potri.004G031200	DESIGUAL 2 (DEAL2)
pou10530	13	1.53466	0	0.471	0.006	AT1G28200	Potri.002G184100	FH INTERACTING PROTEIN 1 (FIP1)
pou28714	13	1.52023	0	0.676	0.006	AT2G03500	Potri.018G074200	EARLY FLOWERING MYB PROTEIN (EFM)
pou11887	13	1.49962	0	0.647	0.006	AT2G20500	Potri.002G038400	-
pou20128	13	1.47576	0	0.5	0.011	AT1G33340	Potri.019G063700	(PICALM8)
pou09150	13	1.45058	0	0.669	0.015	AT3G14000	Potri.003G063200	(ATBRXL2)
pou17846	13	1.44586	0	0.537	0.002	AT1G16310	Potri.010G172800	-
pou24178	13	1.43182	0	0.647	0.011	AT3G12090	Potri.008G041600	TETRASPANIN6 (TET6)
pou22272	13	1.41575	0	0.566	0.004	AT3G18670	Potri.011G017550	-
pou31693	13	1.39664	0	0.316	0.001	AT5G16530	Potri.013G087000	PIN-FORMED 5 (PIN5)
pou01548	13	1.38632	0	0.618	0.008	AT5G63710	Potri.001G306000	-
pou17643	13	1.37396	0	0.279	0.001	AT2G39980	Potri.010G192400	-
pou20626	13	1.34024	0	0.647	0.011	AT5G63710	Potri.019G001800	-
pou17848	13	1.32892	0	0.566	0.003	AT1G16310	Potri.010G172600	-
pou17600	13	1.32805	0	0.618	0.018	AT2G39830	Potri.010G197500	DA1-RELATED PROTEIN 2 (DAR2)
pou18214	13	1.29984	0	0.478	0.007	AT1G68740	Potri.010G132300	(PHO1;H1)
pou36578	13	1.29936	0	0.544	0.005	AT2G15680	Potri.009G102500	CALMODULIN-LIKE 30 (CML30)
pou19347	13	1.27861	0	0.669	0.008	AT1G29100	Potri.010G005300	-
pou27068	13	1.277	0	0.588	0	AT1G02170	Potri.017G052900	METACASPASE 1 (MC1)
pou15670	13	1.27587	0	0.529	0.01	-	Potri.005G047000
pou20863	13	1.26641	0	0.603	0.003	-	Potri.011G165300
pou34250	13	1.26317	0	0.419	0.002	AT1G10155	Potri.015G120100	PHLOEM PROTEIN 2-A10 (PP2-A10)
pou19104	13	1.25713	0	0.522	0.01	AT3G28455	Potri.010G039800	CLAVATA3/ESR-RELATED 25 (CLE25)
pou07472	13	1.20497	0	0.441	0.001	AT4G31240	Potri.006G279400	NUCLEOREDOXIN 2 (NRX2)
pou11972	13	1.19208	0	0.596	0.013	AT1G19720	Potri.002G030200	-
pou28368	13	1.17332	0	0.419	0.002	AT2G23970	Potri.018G102000	-
pou25521	13	1.14532	0	0.309	0.002	AT3G62040	Potri.014G110800	-
pou29918	13	1.13766	0	0.507	0.002	AT4G14540	Potri.007G082200	NUCLEAR FACTOR Y, SUBUNIT B3 (NF-YB3)
pou06265	13	1.13631	0	0.588	0.001	AT4G15450	Potri.T063200	-
pou08993	13	1.13361	0	0.551	0.012	AT4G16790	Potri.003G079900	-
pou38832	13	1.12997	0	0.588	0.007	AT5G26710	Potri.013G000400	-
pou29576	13	1.09161	0	0.574	0.001	AT1G66400	Potri.007G042700	CALMODULIN LIKE 23 (CML23)
pou19923	13	1.08822	0	0.471	0.001	AT1G71692	Potri.019G076800	AGAMOUS-LIKE 12 (AGL12)
pou22124	13	1.07776	0	0.544	0.009	AT1G62400	Potri.011G022800	HIGH LEAF TEMPERATURE 1 (HT1)
pou00471	13	1.07524	0	0.544	0.013	AT5G54660	Potri.001G416200	-
pou33884	13	1.07072	0	0.537	0.001	AT2G37900	Potri.016G103500	-
pou05235	13	1.05944	0	0.559	0.002	AT5G06850	Potri.006G058700	FT-INTERACTING PROTEIN 1 (FTIP1)
pou36648	13	1.05856	0	0.493	0.002	AT2G16050	Potri.009G110500	-
pou18793	13	1.05562	0	0.529	0.003	AT4G23220	Potri.010G069800	CYSTEINE-RICH RLK (RECEPTOR-LIKE PROTEIN KINASE) 14 (CRK14)
pou34332	13	1.05027	0	0.581	0.009	AT5G45160	Potri.015G112600	RHD-LIKE2 (RL2)
pou20435	13	1.04759	0	0.426	0.003	AT5G56350	Potri.019G032600	-
pou32200	13	1.00853	0	0.5	0	-	Potri.013G032900
pou01443	13	1.00391	0	0.5	0.001	AT1G04920	Potri.001G317600	SUCROSE PHOSPHATE SYNTHASE 3F (SPS3F)
pou28081	13	0.991679	0	0.404	0.001	AT4G10310	Potri.018G132200	HIGH-AFFINITY K+ TRANSPORTER 1 (HKT1)
pou23205	13	0.985923	0	0.353	0	AT1G68040	Potri.008G136200	-
pou05196	13	0.959866	0	0.493	0	AT3G53720	Potri.006G054700	CATION/H+ EXCHANGER 20 (CHX20)
pou03634	13	0.958863	0	0.434	0.004	AT1G64110	Potri.001G097600	DUO1-ACTIVATED ATPASE 1 (DAA1)
pou25434	13	0.948724	0	0.537	0.014	AT4G27745	Potri.014G101600	-
pou06205	13	0.944208	0	0.559	0.002	AT2G03500	Potri.006G155200	EARLY FLOWERING MYB PROTEIN (EFM)
pou22115	13	0.941173	0	0.426	0.006	AT4G21310	Potri.011G031500	DESIGUAL 2 (DEAL2)
pou31553	13	0.940406	0	0.471	0	AT1G71692	Potri.013G102600	AGAMOUS-LIKE 12 (AGL12)
pou22909	13	0.930847	0	0.449	0.009	-	-
pou02130	13	0.92937	0	0.544	0.01	AT3G08510	Potri.001G252300	PHOSPHOLIPASE C 2 (PLC2)
pou03704	13	0.929261	0	0.397	0.001	AT3G48990	Potri.001G105900	ACYL-ACTIVATING ENZYME 3 (AAE3)
pou17110	13	0.888992	0	0.412	0.001	AT5G04980	Potri.010G247800	-
pou02535	13	0.887065	0	0.5	0.012	AT1G22030	Potri.001G211900	-
pou07913	13	0.885762	0	0.463	0.011	AT1G79690	Potri.003G185600	NUDIX HYDROLASE HOMOLOG 3 (NUDT3)
pou19095	13	0.883286	0	0.515	0.005	AT1G10380	Potri.010G040500	-
pou26531	13	0.882388	0	0.309	0.002	AT3G45070	Potri.017G100500	SULFOTRANSFERASE 202B1 (SULT202B1)
pou29451	13	0.869544	0	0.5	0.013	AT4G36710	Potri.007G029200	(HAM4)
pou22563	13	0.85086	0	0.324	0.002	AT5G19040	Potri.008G202200	ISOPENTENYLTRANSFERASE 5 (IPT5)
pou00862	13	0.838474	0	0.272	0.001	-	Potri.001G379400
pou15293	13	0.834195	0	0.404	0.002	AT4G14540	Potri.005G083400	NUCLEAR FACTOR Y, SUBUNIT B3 (NF-YB3)
pou32879	13	0.820515	0	0.382	0.006	AT2G41850	Potri.016G054800	POLYGALACTURONASE ABSCISSION ZONE A. THALIANA (PGAZAT)
pou10346	13	0.818649	0	0.478	0.005	AT3G05500	Potri.002G206000	LD-ASSOCIATED PROTEIN 3 (LDAP3)
pou29578	13	0.808174	0	0.426	0.001	AT2G15680	Potri.007G042900	CALMODULIN-LIKE 30 (CML30)
pou25741	13	0.776722	0	0.309	0	AT2G30540	Potri.014G134300	(ROXY7)
pou17735	13	0.758058	0	0.265	0.001	AT2G40390	Potri.010G183100	-
pou32223	13	0.743025	0	0.39	0	AT3G06350	Potri.013G029900	MATERNAL EFFECT EMBRYO ARREST 32 (MEE32)
pou31655	13	0.728057	0	0.301	0.002	AT3G10910	Potri.013G091300	DAF-LIKE GENE 1 (DAFL1)
pou06669	13	0.723888	0	0.456	0.002	AT3G51680	Potri.006G206400	SHORT-CHAIN DEHYDROGENASE/REDUCTASE 2 (SDR2)
pou37887	13	0.717093	0	0.412	0	AT5G62520	Potri.012G081100	SIMILAR TO RCD ONE 5 (SRO5)
pou05780	13	0.70443	0	0.257	0.001	AT3G08860	Potri.006G106800	PYRIMIDINE 4 (PYD4)
pou20814	13	0.698723	0	0.412	0.002	AT3G44730	Potri.011G165200	KINESIN-LIKE PROTEIN 1 (KP1)
pou31972	13	0.676902	0	0.449	0.006	AT5G18170	Potri.013G058300	GLUTAMATE DEHYDROGENASE 1 (GDH1)
pou14603	13	0.672847	0	0.426	0.002	-	Potri.004G226200
pou10394	13	0.641011	0	0.419	0.008	AT5G26980	Potri.002G200400	SYNTAXIN OF PLANTS 41 (SYP41)
pou23778	13	0.638764	0	0.375	0.005	AT1G79430	Potri.008G081800	ALTERED PHLOEM DEVELOPMENT (APL)
pou31414	13	0.637263	0	0.353	0.001	AT1G22710	Potri.013G115200	SUCROSE-PROTON SYMPORTER 2 (SUC2)
pou10864	13	0.609392	0	0.412	0	AT3G60720	Potri.002G145400	PLASMODESMATA-LOCATED PROTEIN 8 (PDLP8)
pou05053	13	0.58267	0	0.331	0	-	-
pou13492	13	0.580038	0	0.36	0.002	AT5G15100	Potri.004G124200	PIN-FORMED 8 (PIN8)
pou21004	13	0.713509	6.18e-296	0.456	0.011	AT2G17420	Potri.001G456800	NADPH-DEPENDENT THIOREDOXIN REDUCTASE A (NTRA)
pou24589	13	1.0278	6.81e-294	0.434	0.01	AT2G14520	Potri.014G012400	-
pou37835	13	4.96076	2.28e-287	0.956	0.085	-	Potri.012G085800
pou21853	13	0.694478	2.73e-270	0.309	0.004	AT2G33810	Potri.011G055900	SQUAMOSA PROMOTER BINDING PROTEIN-LIKE 3 (SPL3)
pou11493	13	0.668429	5.29e-269	0.397	0.009	AT1G21560	Potri.002G077500	-
pou34033	13	0.688574	4.12e-264	0.39	0.009	AT4G20850	Potri.015G145300	TRIPEPTIDYL PEPTIDASE II (TPP2)
pou29710	13	0.945129	8.45e-262	0.522	0.02	AT2G17820	Potri.007G056400	HISTIDINE KINASE 1 (HK1)
pou12138	13	2.81211	5.18e-260	0.831	0.066	AT1G76130	Potri.002G014300	ALPHA-AMYLASE-LIKE 2 (AMY2)
pou12772	13	3.36941	6.35e-252	0.544	0.023	AT5G28010	Potri.004G051500	-
pou03291	13	1.30592	7.6e-252	0.559	0.025	AT5G45580	Potri.001G133400	-
pou22910	13	0.612616	3.2e-247	0.404	0.011	AT2G39840	Potri.008G166300	TYPE ONE SERINE/THREONINE PROTEIN PHOSPHATASE 4 (TOPP4)
pou25445	13	0.836923	1.29e-245	0.272	0.003	AT2G46630	Potri.002G175400	-
pou11209	13	1.20175	1.59e-244	0.368	0.009	AT1G58340	Potri.002G107200	(ZF14)
pou12717	13	1.22629	4.18e-244	0.522	0.022	AT2G33810	Potri.004G046700	SQUAMOSA PROMOTER BINDING PROTEIN-LIKE 3 (SPL3)
pou15921	13	2.77026	1.21e-243	0.699	0.045	AT1G09240	Potri.005G014300	NICOTIANAMINE SYNTHASE 3 (NAS3)
pou37556	13	1.28955	3.28e-243	0.596	0.03	AT5G45160	Potri.T123300	RHD-LIKE2 (RL2)
pou07127	13	0.699587	2.48e-241	0.353	0.008	AT5G11300	Potri.006G247200	MITOTIC-LIKE CYCLIN 3B FROM ARABIDOPSIS (CYC3B)
pou19325	13	1.43681	5.09e-239	0.338	0.007	-	Potri.T072000
pou11419	13	1.71481	5.68e-239	0.434	0.014	AT1G21890	Potri.002G085100	USUALLY MULTIPLE ACIDS MOVE IN AND OUT TRANSPORTERS 19 (UMAMIT19)
pou25435	13	1.61899	2.9e-237	0.478	0.018	AT2G46600	Potri.014G101700	-
pou27085	13	3.25664	4.03e-229	0.316	0.006	AT1G70840	Potri.017G051100	MLP-LIKE PROTEIN 31 (MLP31)
pou34087	13	1.35596	7.67e-228	0.721	0.051	AT3G03620	Potri.015G139400	-
pou19319	13	1.57124	9.85e-228	0.257	0.003	-	Potri.T030800
pou11346	13	0.860043	1.99e-226	0.338	0.008	AT1G77990	Potri.002G092400	SULPHATE TRANSPORTER 2;2 (SULTR2;2)
pou02429	13	2.23964	5.53e-225	0.809	0.074	AT2G27030	Potri.001G222200	CALMODULIN 5 (CAM5)
pou09912	13	1.09702	3.1e-205	0.61	0.04	AT2G26470	Potri.002G250400	-
pou37739	13	1.1308	2.43e-204	0.574	0.035	AT5G60160	Potri.012G095200	M18 ASPARTYL AMINOPEPTIDASE2 (DAP1)
pou24271	13	0.966145	8.25e-197	0.412	0.017	-	Potri.008G031600
pou22449	13	0.999388	8.78e-197	0.375	0.013	AT3G16770	Potri.008G210900	ETHYLENE-RESPONSIVE ELEMENT BINDING PROTEIN (EBP)
pou26967	13	1.474	2.79e-193	0.728	0.064	AT5G13180	Potri.017G063300	NAC DOMAIN CONTAINING PROTEIN 83 (NAC083)
pou10506	13	1.90795	2.22e-192	0.787	0.083	AT3G62120	Potri.002G187000	PROLYL-TRNA SYNTHETASE CYTOSOLIC (PRORS-CYT)
pou31242	13	1.32606	2.17e-191	0.404	0.016	-	Potri.013G131000
pou16404	13	1.10033	2.65e-188	0.449	0.021	AT2G20500	Potri.005G224200	-
pou32936	13	0.584875	1.04e-187	0.301	0.008	AT4G15550	Potri.016G052500	INDOLE-3-ACETATE BETA-D-GLUCOSYLTRANSFERASE (IAGLU)
pou18216	13	5.57173	1.62e-187	0.963	0.153	-	Potri.010G132101
pou28331	13	4.27282	8.25e-187	0.993	0.168	-	Potri.018G104500
pou19467	13	0.625771	1.71e-186	0.36	0.012	-	Potri.T119950
pou03772	13	3.09686	1.98e-183	0.691	0.064	AT2G46660	Potri.001G083900	CYTOCHROME P450, FAMILY 78, SUBFAMILY A, POLYPEPTIDE 6 (CYP78A6)
pou02412	13	1.95984	2.53e-183	0.75	0.079	AT2G27030	Potri.001G222200	CALMODULIN 5 (CAM5)
pou24937	13	0.892988	6.22e-177	0.456	0.024	AT3G60390	Potri.014G045100	HOMEOBOX-LEUCINE ZIPPER PROTEIN 3 (HAT3)
pou14082	13	1.74333	2.15e-176	0.713	0.072	AT1G75840	Potri.004G174900	RAC-LIKE GTP BINDING PROTEIN 5 (ARAC5)
pou10766	13	1.00308	3.09e-173	0.581	0.043	AT3G61220	Potri.002G156300	SHORT-CHAIN DEHYDROGENASE/REDUCTASE 1 (SDR1)
pou29216	13	0.953714	9.51e-173	0.316	0.01	AT5G20280	Potri.018G025100	SUCROSE PHOSPHATE SYNTHASE 1F (SPS1F)
pou04461	13	0.910803	9.13e-164	0.368	0.016	AT4G35040	Potri.001G020200	(bZIP19)
pou11476	13	2.45242	1.57e-163	0.441	0.025	AT1G77380	Potri.002G079400	AMINO ACID PERMEASE 3 (AAP3)
pou32907	13	1.16404	3.76e-158	0.544	0.042	AT3G57520	Potri.016G054700	SEED IMBIBITION 2 (SIP2)
pou19837	13	3.0739	1.09e-156	0.912	0.155	AT1G22710	Potri.019G085800	SUCROSE-PROTON SYMPORTER 2 (SUC2)
pou01771	13	0.580987	2.82e-155	0.287	0.009	AT4G18220	Potri.001G352100	-
pou18510	13	1.54748	7.12e-155	0.721	0.087	AT5G16760	Potri.019G047200	INOSITOL 1,3,4-TRISPHOSPHATE 5/6 KINASE 1 (ITPK1)
pou08889	13	1.14565	2.39e-154	0.625	0.06	AT4G17830	Potri.003G091100	N2-ACETYLORNITHINE DEACETYLASE (ATNAOD)
pou30729	13	2.84171	1.6e-153	0.912	0.163	AT5G67600	Potri.007G005400	WINDHOSE 1 (WIH1)
pou29497	13	2.5633	7.03e-152	0.515	0.039	-	Potri.007G034000
pou16916	13	1.8069	6.03e-149	0.654	0.071	AT1G22160	Potri.005G168900	-
pou10616	13	0.818878	2.26e-145	0.493	0.036	AT4G10840	Potri.002G173400	KINESIN LIGHT CHAIN-RELATED 1 (KLCR1)
pou15837	13	1.1084	4.7e-143	0.603	0.059	AT1G56210	Potri.005G026100	-
pou27797	13	1.3366	1.68e-142	0.471	0.035	AT1G66430	Potri.017G126300	FRUCTOKINASE 3 (FRK3)
pou11497	13	1.31092	3.93e-141	0.64	0.071	AT4G21470	Potri.002G077200	RIBOFLAVIN KINASE/FMN HYDROLASE (FMN/FHY)
pou15309	13	1.07293	6.48e-141	0.529	0.045	AT5G65210	Potri.005G082000	TGACG SEQUENCE-SPECIFIC BINDING PROTEIN 1 (TGA1)
pou37196	13	0.971484	2.32e-140	0.412	0.025	AT5G21105	Potri.009G159700	-
pou11341	13	1.00116	3.31e-140	0.426	0.027	AT1G22160	Potri.002G092900	-
pou30742	13	1.03327	1.88e-139	0.324	0.015	AT3G49780	Potri.007G006800	PHYTOSULFOKINE 4 PRECURSOR (PSK4)
pou12132	13	0.863325	6.57e-138	0.324	0.015	AT4G35770	Potri.002G014900	SENESCENCE 1 (SEN1)
pou37871	13	0.719963	7.1e-136	0.507	0.041	AT5G62960	Potri.012G082400	-
pou25061	13	0.964352	4.51e-135	0.529	0.047	AT4G00150	Potri.014G060200	HAIRY MERISTEM 3 (HAM3)
pou11292	13	0.833277	7.58e-134	0.412	0.026	AT1G22360	Potri.002G098300	UDP-GLUCOSYL TRANSFERASE 85A2 (UGT85A2)
pou16918	13	1.74862	1.38e-132	0.676	0.087	AT1G22160	Potri.005G168900	-
pou37989	13	1.84763	6.8e-130	0.713	0.102	AT5G62680	Potri.012G071500	NRT1/ PTR FAMILY 2.11 (NPF2.11)
pou37554	13	0.724253	2.58e-129	0.456	0.035	AT5G45160	Potri.T122700	RHD-LIKE2 (RL2)
pou31105	13	1.97143	4.74e-129	0.618	0.071	AT4G03260	Potri.013G150300	MICROTUBULE ASSOCIATED STRESS PROTEIN 1 (MASP1)
pou21730	13	0.657351	1.26e-128	0.309	0.015	AT1G29160	Potri.011G065900	COGWHEEL1 (COG1)
pou30790	13	2.00072	3.29e-128	0.515	0.048	AT4G37870	Potri.007G011200	PHOSPHOENOLPYRUVATE CARBOXYKINASE 1 (PCK1)
pou07842	13	1.21626	9.1e-125	0.287	0.012	AT5G07050	Potri.003G192500	USUALLY MULTIPLE ACIDS MOVE IN AND OUT TRANSPORTERS 9 (UMAMIT9)
pou01295	13	1.6309	5.24e-122	0.757	0.129	AT5G40870	Potri.001G332100	URIDINE KINASE/URACIL PHOSPHORIBOSYLTRANSFERASE 1 (UK/UPRT1)
pou06182	13	0.660183	4.55e-121	0.441	0.034	AT4G29230	Potri.006G152700	NAC DOMAIN CONTAINING PROTEIN 75 (NAC075)
pou18953	13	1.08505	8.47e-120	0.515	0.05	AT1G67710	Potri.010G053100	RESPONSE REGULATOR 11 (ARR11)
pou38618	13	2.10751	6.68e-118	0.809	0.153	AT5G53550	Potri.012G024700	YELLOW STRIPE LIKE 3 (YSL3)
pou09551	13	1.04629	8.53e-118	0.485	0.045	AT1G10900	Potri.001G211200	-
pou18218	13	1.37525	2.61e-114	0.507	0.052	AT3G25620	Potri.010G131900	ATP-BINDING CASSETTE G21 (ABCG21)
pou19547	13	0.669747	4.74e-114	0.346	0.022	AT4G03260	Potri.019G119500	MICROTUBULE ASSOCIATED STRESS PROTEIN 1 (MASP1)
pou00668	13	2.09767	1.71e-113	0.838	0.189	AT1G23750	Potri.001G396100	-
pou04949	13	0.755621	2.78e-111	0.287	0.014	AT5G07050	Potri.006G033500	USUALLY MULTIPLE ACIDS MOVE IN AND OUT TRANSPORTERS 9 (UMAMIT9)
pou05024	13	0.778366	2.95e-111	0.441	0.038	AT2G41140	Potri.006G040500	CDPK-RELATED KINASE 1 (CRK1)
pou30118	13	1.09278	3.61e-111	0.625	0.081	AT5G65280	Potri.007G096500	GCR2-LIKE 1 (GCL1)
pou33192	13	0.941905	1.31e-110	0.537	0.062	AT3G11980	Potri.016G031600	MALE STERILITY 2 (MS2)
pou38280	13	1.75266	9.04e-110	0.75	0.141	AT3G02850	Potri.012G043000	STELAR K+ OUTWARD RECTIFIER (SKOR)
pou18450	13	1.39833	7.84e-109	0.61	0.078	AT2G01670	Potri.010G107300	NUDIX HYDROLASE HOMOLOG 17 (NUDT17)
pou18373	13	1.22385	4.99e-108	0.654	0.1	AT2G01290	Potri.010G115300	RIBOSE-5-PHOSPHATE ISOMERASE 2 (RPI2)
pou34902	13	1.7988	1.56e-106	0.86	0.208	AT3G01470	Potri.015G065400	HOMEOBOX 1 (HB-1)
pou08932	13	1.33251	1.72e-103	0.699	0.125	AT2G38740	Potri.003G086900	-
pou16713	13	0.736635	3.01e-103	0.309	0.019	AT3G43660	Potri.005G190800	-
pou08317	13	1.28719	5.28e-103	0.684	0.116	AT4G10960	Potri.003G140900	UDP-D-GLUCOSE/UDP-D-GALACTOSE 4-EPIMERASE 5 (UGE5)
pou21276	13	3.97923	2.2e-100	0.625	0.097	-	-
pou13265	13	1.14262	2.69e-100	0.61	0.09	AT1G67070	Potri.004G099100	DARK INDUCIBLE 9 (DIN9)
pou06160	13	1.71177	3.7e-99	0.537	0.07	AT2G26695	Potri.006G149900	-
pou12551	13	1.56395	5.89e-99	0.706	0.134	AT5G54680	Potri.004G031800	IAA-LEUCINE RESISTANT3 (ILR3)
pou15820	13	0.674627	5.96e-99	0.324	0.022	AT4G02570	Potri.005G027800	CULLIN 1 (CUL1)
pou24674	13	0.767366	3.4e-97	0.324	0.023	AT3G28455	Potri.002G121800	CLAVATA3/ESR-RELATED 25 (CLE25)
pou19207	13	0.713353	3.4e-97	0.434	0.043	AT3G16560	Potri.010G024800	-
pou21928	13	0.61995	6.84e-96	0.279	0.017	AT5G60850	Potri.011G047500	OBF BINDING PROTEIN 4 (OBP4)
pou25438	13	0.865641	1.13e-93	0.566	0.08	AT4G00900	Potri.014G101900	ER-TYPE CA2+-ATPASE 2 (ECA2)
pou12525	13	0.612263	9.11e-92	0.368	0.032	AT1G61660	Potri.004G029100	(ATBHLH112)
pou03024	13	0.747497	3.25e-91	0.463	0.054	AT2G32260	Potri.001G159400	PHOSPHORYLCHOLINE CYTIDYLYLTRANSFERASE (CCT1)
pou07911	13	0.583084	1.04e-90	0.338	0.027	AT1G79690	Potri.003G185600	NUDIX HYDROLASE HOMOLOG 3 (NUDT3)
pou03248	13	0.85607	1.54e-89	0.426	0.044	AT1G32240	Potri.001G137600	KANADI 2 (KAN2)
pou16776	13	1.74496	1.31e-87	0.669	0.136	AT4G21470	Potri.005G183400	RIBOFLAVIN KINASE/FMN HYDROLASE (FMN/FHY)
pou05361	13	0.875159	3.42e-84	0.257	0.016	AT1G02630	Potri.006G068100	-
pou25683	13	2.1415	2.72e-83	0.735	0.162	AT4G02380	Potri.014G127700	SENESCENCE-ASSOCIATED GENE 21 (SAG21)
pou28330	13	1.30817	3.68e-83	0.551	0.087	AT5G48930	Potri.018G104700	HYDROXYCINNAMOYL-COA SHIKIMATE/QUINATE HYDROXYCINNAMOYL TRANSFERASE (HCT)
pou06490	13	0.795947	1.15e-82	0.544	0.084	AT2G35840	Potri.006G199800	-
pou15347	13	1.16078	7.53e-80	0.735	0.162	-	Potri.005G078500
pou19468	13	1.33404	2.43e-79	0.699	0.144	-	Potri.T119700
pou35988	13	0.915597	3.25e-78	0.485	0.068	AT5G58800	Potri.009G044400	-
pou36092	13	0.606756	8.06e-78	0.404	0.046	AT5G12850	Potri.009G053500	TANDEM ZINC FINGER 8 (TZF8)
pou00908	13	0.697021	2.24e-77	0.493	0.073	AT3G15080	Potri.001G373500	-
pou00822	13	1.04029	3.78e-77	0.551	0.09	AT1G78580	Potri.001G383600	TREHALOSE-6-PHOSPHATE SYNTHASE (TPS1)
pou32961	13	0.691029	6.25e-77	0.368	0.04	AT2G42280	Potri.016G050500	FLOWERING BHLH 4 (FBH4)
pou26232	13	0.842052	1.1e-74	0.397	0.047	AT1G75210	Potri.014G196700	-
pou37881	13	0.808482	5.51e-74	0.529	0.087	AT4G32180	Potri.012G081600	PANTOTHENATE KINASE 2 (PANK2)
pou28048	13	0.754481	2.42e-73	0.478	0.071	AT5G57110	Potri.018G139800	AUTOINHIBITED CA2+ -ATPASE, ISOFORM 8 (ACA8)
pou29456	13	1.40096	3.47e-73	0.743	0.21	AT4G36760	Potri.007G029700	AMINOPEPTIDASE P1 (APP1)
pou26833	13	0.950781	4.37e-72	0.404	0.049	AT3G28345	Potri.017G074000	ATP-BINDING CASSETTE B15 (ABCB15)
pou05766	13	0.802768	2.19e-70	0.485	0.074	AT3G51660	Potri.006G104800	-
pou22957	13	0.783566	4.83e-70	0.39	0.046	AT3G23050	Potri.008G161200	INDOLE-3-ACETIC ACID 7 (IAA7)
pou05836	13	1.79803	4.98e-70	0.75	0.216	AT2G38640	Potri.006G113400	-
pou02128	13	0.891988	5.05e-70	0.544	0.095	AT2G29970	Potri.001G252500	SMAX1-LIKE 7 (SMXL7)
pou17637	13	0.836881	1.63e-69	0.566	0.1	AT5G05790	Potri.010G193000	-
pou18432	13	1.0255	8.79e-69	0.676	0.157	AT1G70730	Potri.010G109500	PHOSPHOGLUCOMUTASE 2 (PGM2)
pou18562	13	1.26055	2.64e-68	0.647	0.146	AT1G70310	Potri.010G094600	SPERMIDINE SYNTHASE 2 (SPDS2)
pou04726	13	1.04519	3.75e-68	0.493	0.08	AT4G16370	Potri.006G006000	OLIGOPEPTIDE TRANSPORTER (OPT3)
pou38756	13	1.49217	7.47e-68	0.618	0.131	AT3G24500	Potri.018G075200	MULTIPROTEIN BRIDGING FACTOR 1C (MBF1C)
pou05461	13	1.30517	1.55e-66	0.684	0.173	AT4G30110	Potri.006G076900	HEAVY METAL ATPASE 2 (HMA2)
pou21719	13	0.711479	7.85e-66	0.478	0.076	AT2G42620	Potri.011G066700	MORE AXILLARY BRANCHES 2 (MAX2)
pou03212	13	0.639322	8.97e-66	0.544	0.096	AT5G46700	Potri.001G141400	TORNADO 2 (TRN2)
pou22119	13	1.15596	2.81e-65	0.691	0.194	AT5G54680	Potri.011G031000	IAA-LEUCINE RESISTANT3 (ILR3)
pou18731	13	0.688205	4.51e-65	0.551	0.102	AT2G30620	Potri.010G076800	HISTONE 1.2 (H1.2)
pou33144	13	1.40096	1.12e-64	0.713	0.196	AT2G41140	Potri.016G035500	CDPK-RELATED KINASE 1 (CRK1)
pou36896	13	0.906613	2.35e-64	0.566	0.115	AT4G38710	Potri.009G130200	-
pou23268	13	1.05558	3.63e-64	0.676	0.173	AT1G30110	Potri.008G130100	NUDIX HYDROLASE HOMOLOG 25 (NUDX25)
pou27060	13	1.57419	4.09e-64	0.625	0.154	AT1G80600	Potri.017G053500	HOPW1-1-INTERACTING 1 (WIN1)
pou02786	13	0.950883	5.37e-64	0.647	0.144	AT4G29100	Potri.001G185900	(BHLH68)
[truncated: 1,487 more rows]
