# Supplementary material for: Transcriptional landscape of highly lignified poplar stems at single-cell resolution
Source: Genome Biol. 2021 Nov 22;22:319. doi: 10.1186/s13059-021-02537-2 (PMC8607660; doi:10.1186/s13059-021-02537-2)
Supplement: Supplementary file 7 — Additional file 7: Table S6. Results of GO enrichment analysis for genes in Fig. 2D. [file 13059_2021_2537_MOESM7_ESM.xlsx]

## Sheet: Table S6
Table S6: Results of GO enrichment analysis for genes in Figure 2D.
Cluster	GO ID	GO Term	p-value*	FDR
C1	GO:0098712	L-glutamate import across plasma membrane	3.06612e-08	0.000540312
C1	GO:0043090	amino acid import	3.61713e-08	0.000637411
C1	GO:0015186	L-glutamine transmembrane transporter activity	3.80349e-08	0.00067025
C1	GO:0005432	calcium:sodium antiporter activity	1.16837e-07	0.00205891
C1	GO:0009414	response to water deprivation	2.08124e-07	0.00366756
C1	GO:0055074	calcium ion homeostasis	5.08717e-07	0.00896462
C1	GO:0006865	amino acid transport	1.25713e-06	0.0221531
C1	GO:0015827	tryptophan transport	1.43489e-06	0.0252856
C2	GO:0031225	anchored component of membrane	3.27215e-16	5.76618e-12
C2	GO:0005618	cell wall	1.24071e-13	2.18639e-09
C2	GO:0046658	anchored component of plasma membrane	3.51244e-13	6.18962e-09
C2	GO:0048046	apoplast	4.4316e-12	7.80936e-08
C2	GO:0009505	plant-type cell wall	2.18775e-10	3.85525e-06
C2	GO:0009506	plasmodesma	4.45183e-10	7.84502e-06
C2	GO:0005576	extracellular region	4.57347e-10	8.05937e-06
C2	GO:0010088	phloem development	3.3455e-08	0.000589543
C2	GO:0042973	glucan endo-1,3-beta-D-glucosidase activity	4.60496e-07	0.00811486
C3	GO:0006413	translational initiation	1.42128e-162	2.50459e-158
C3	GO:0003735	structural constituent of ribosome	3.68164e-160	6.48778e-156
C3	GO:0002181	cytoplasmic translation	4.75088e-155	8.372e-151
C3	GO:0000184	nuclear-transcribed mRNA catabolic process, nonsense-mediated decay	3.52972e-149	6.22006e-145
C3	GO:0006412	translation	1.1598e-148	2.0438e-144
C3	GO:0042788	polysomal ribosome	1.1071e-143	1.95093e-139
C3	GO:0022626	cytosolic ribosome	5.04939e-143	8.89804e-139
C3	GO:0005840	ribosome	2.68238e-129	4.72689e-125
C3	GO:0022625	cytosolic large ribosomal subunit	4.99053e-109	8.79431e-105
C3	GO:0022627	cytosolic small ribosomal subunit	4.27168e-70	7.52755e-66
C3	GO:0098556	cytoplasmic side of rough endoplasmic reticulum membrane	3.45789e-50	6.09349e-46
C3	GO:0015934	large ribosomal subunit	1.2906e-44	2.2743e-40
C3	GO:0070062	extracellular exosome	9.26518e-42	1.63271e-37
C3	GO:0031012	extracellular matrix	2.78952e-34	4.91569e-30
C3	GO:0005618	cell wall	3.47756e-28	6.12816e-24
C3	GO:0005774	vacuolar membrane	1.06716e-25	1.88055e-21
C3	GO:0042254	ribosome biogenesis	3.50954e-25	6.18452e-21
C3	GO:0000027	ribosomal large subunit assembly	2.88415e-15	5.08245e-11
C3	GO:0042274	ribosomal small subunit biogenesis	1.07768e-13	1.89909e-09
C3	GO:0005773	vacuole	7.9727e-13	1.40495e-08
C3	GO:0043009	chordate embryonic development	3.08737e-12	5.44057e-08
C3	GO:0002182	cytoplasmic translational elongation	1.15521e-11	2.03571e-07
C3	GO:0045893	positive regulation of transcription, DNA-templated	4.07615e-10	7.183e-06
C3	GO:0042273	ribosomal large subunit biogenesis	4.3542e-10	7.67298e-06
C3	GO:0005791	rough endoplasmic reticulum	6.75852e-09	0.000119099
C3	GO:0009505	plant-type cell wall	1.22093e-06	0.0215152
C4	GO:0071669	plant-type cell wall organization or biogenesis	1.86092e-06	0.0327931
C4	GO:0033946	xyloglucan-specific endo-beta-1,4-glucanase activity	2.62126e-06	0.0461918
*p-value obtained by Fisher’s exact test and then was adjusted by Benjamini-Hochberg false discovery rate to get FDR.
