# Supplementary material for: Transcriptional landscape of highly lignified poplar stems at single-cell resolution
Source: Genome Biol. 2021 Nov 22;22:319. doi: 10.1186/s13059-021-02537-2 (PMC8607660; doi:10.1186/s13059-021-02537-2)
Supplement: Supplementary file 8 — Additional file 8: Table S7. Results of GO enrichment analysis for gene clusters in Fig. 3C. [file 13059_2021_2537_MOESM8_ESM.xlsx]

## Sheet: Table S7
Table S7: Results of GO enrichment analysis for gene clusters in Figure 3C.
Cluster	GO ID	GO Term	p-value*	FDR
C1	GO:0005618	cell wall	3.06902e-09	5.40822e-05
C1	GO:0006952	defense response	4.55657e-14	8.02959e-10
C1	GO:0006970	response to osmotic stress	1.49666e-09	2.63741e-05
C1	GO:0006979	response to oxidative stress	7.72966e-07	0.0136212
C1	GO:0009409	response to cold	1.1832e-20	2.08504e-16
C1	GO:0009414	response to water deprivation	6.44927e-18	1.13649e-13
C1	GO:0009451	RNA modification	4.0843e-29	7.19736e-25
C1	GO:0009506	plasmodesma	5.34017e-11	9.41044e-07
C1	GO:0009611	response to wounding	2.33976e-16	4.12312e-12
C1	GO:0009617	response to bacterium	7.35373e-07	0.0129587
C1	GO:0009620	response to fungus	1.17359e-06	0.0206811
C1	GO:0009644	response to high light intensity	5.34902e-08	0.000942605
C1	GO:0009651	response to salt stress	3.1266e-17	5.50969e-13
C1	GO:0009723	response to ethylene	6.61512e-11	1.16572e-06
C1	GO:0009733	response to auxin	1.26617e-07	0.00223125
C1	GO:0009735	response to cytokinin	4.34968e-07	0.007665
C1	GO:0009737	response to abscisic acid	8.88491e-11	1.5657e-06
C1	GO:0009739	response to gibberellin	3.26506e-08	0.000575369
C1	GO:0009751	response to salicylic acid	7.00903e-12	1.23513e-07
C1	GO:0009753	response to jasmonic acid	1.70733e-11	3.00865e-07
C2	GO:0005618	cell wall	4.40822e-07	0.00776816
C2	GO:0005773	vacuole	1.03595e-07	0.00182555
C2	GO:0005874	microtubule	7.65409e-07	0.013488
C2	GO:0009834	plant-type secondary cell wall biogenesis	1.13076e-21	1.99262e-17
C2	GO:0030244	cellulose biosynthetic process	2.06965e-06	0.0364714
C2	GO:0045489	pectin biosynthetic process	1.89903e-06	0.0334647
C2	GO:0045492	xylan biosynthetic process	3.60788e-10	6.35781e-06
C2	GO:0071555	cell wall organization	4.82366e-09	8.50026e-05
C3	GO:0005618	cell wall	2.40495e-18	4.23801e-14
C3	GO:0098556	cytoplasmic side of rough endoplasmic reticulum membrane	2.47516e-06	0.0436172
C3	GO:0002181	cytoplasmic translation	3.1228e-15	5.503e-11
C3	GO:0022625	cytosolic large ribosomal subunit	4.47522e-10	7.88622e-06
C3	GO:0022626	cytosolic ribosome	1.01763e-14	1.79327e-10
C3	GO:0022627	cytosolic small ribosomal subunit	3.20658e-07	0.00565063
C3	GO:0042788	polysomal ribosome	4.08827e-16	7.20434e-12
C3	GO:0005840	ribosome	4.20302e-08	0.000740655
C3	GO:0003735	structural constituent of ribosome	9.71419e-14	1.71183e-09
C3	GO:0006412	translation	2.24707e-10	3.95979e-06
C3	GO:0006413	translational initiation	2.09656e-15	3.69457e-11
C3	GO:0005774	vacuolar membrane	1.80474e-07	0.00318031
C3	GO:0005773	vacuole	2.94548e-09	5.19053e-05
C4	GO:0005829	cytosol	1.68006e-13	2.9606e-09
C4	GO:0005794	Golgi apparatus	6.672e-13	1.17574e-08
C4	GO:0000139	Golgi membrane	3.36069e-11	5.92221e-07
C4	GO:0016192	vesicle-mediated transport	5.24584e-10	9.24423e-06
C4	GO:0070062	extracellular exosome	7.20003e-10	1.26879e-05
C4	GO:0034515	proteasome storage granule	2.25412e-09	3.97221e-05
C4	GO:0006886	intracellular protein transport	5.8508e-08	0.00103103
C4	GO:0015031	protein transport	1.90184e-07	0.00335141
C4	GO:0005839	proteasome core complex	4.58637e-07	0.00808209
C4	GO:0006888	ER to Golgi vesicle-mediated transport	1.0798e-06	0.0190283
C4	GO:0000502	proteasome complex	1.13215e-06	0.0199507
C4	GO:0006897	endocytosis	2.64803e-06	0.0466637
*p-value obtained by Fisher’s exact test and then was adjusted by Benjamini-Hochberg false discovery rate to get FDR.
