# Supplementary material for: Transcriptional landscape of highly lignified poplar stems at single-cell resolution
Source: Genome Biol. 2021 Nov 22;22:319. doi: 10.1186/s13059-021-02537-2 (PMC8607660; doi:10.1186/s13059-021-02537-2)
Supplement: Supplementary file 9 — Additional file 9: Table S8. Information of the WGD-derived gene pairs falling within the top 10% of the Jaccard index distribution. [file 13059_2021_2537_MOESM9_ESM.xlsx]

## Sheet: Table S8
Table S8: Information of the WGD-derived gene pairs falling within the top 10% of the Jaccard index distribution.
copy1	besthit_Ath_copy1	besthit_Ptr_copy1	name_in_Ath_copy1	copy2	besthit_Ath_copy2	besthit_Ptr_copy2	name_in_Ath_copy2	jacc_index	dn	ds	Number of overlapping clusters	Overlapping clusters
pal-pou37750	AT1G13440	Potri.012G094100	GLYCERALDEHYDE-3-PHOSPHATE DEHYDROGENASE C2 (GAPC2)	pal-pou34557	AT1G13440	Potri.015G091400	GLYCERALDEHYDE-3-PHOSPHATE DEHYDROGENASE C2 (GAPC2)	0.90766	0.0311081	0.286381	20	0,1,2,3,4,5,6,7,8,9,10,11,12,13,14,15,16,17,18,19
pal-pou22427	AT3G16640	Potri.008G226500	TRANSLATIONALLY CONTROLLED TUMOR PROTEIN (TCTP1)	pal-pou19284	AT3G16640	Potri.010G013400	TRANSLATIONALLY CONTROLLED TUMOR PROTEIN (TCTP1)	0.870666	0.0709405	0.358852	20	0,1,2,3,4,5,6,7,8,9,10,11,12,13,14,15,16,17,18,19
pal-pou23486	AT3G06700	Potri.008G107700	-	pal-pou18138	AT3G06700	Potri.010G142001	-	0.839714	0.0275735	0.270298	20	0,1,2,3,4,5,6,7,8,9,10,11,12,13,14,15,16,17,18,19
pal-pou24081	AT5G59850	Potri.008G051900	-	pal-pou17491	AT5G59850	Potri.001G118100	-	0.836422	0.0121742	0.185994	20	0,1,2,3,4,5,6,7,8,9,10,11,12,13,14,15,16,17,18,19
pal-pou22859	AT3G04400	Potri.008G171400	EMBRYO DEFECTIVE 2171 (emb2171)	pal-pou18834	AT3G04400	Potri.008G171200	EMBRYO DEFECTIVE 2171 (emb2171)	0.8341	0.0450897	0.0826205	20	0,1,2,3,4,5,6,7,8,9,10,11,12,13,14,15,16,17,18,19
pal-pou13287	AT3G02520	Potri.004G101700	GENERAL REGULATORY FACTOR 7 (GRF7)	pal-pou26425	AT3G02520	Potri.T147900	GENERAL REGULATORY FACTOR 7 (GRF7)	0.832398	0.0755214	0.243325	20	0,1,2,3,4,5,6,7,8,9,10,11,12,13,14,15,16,17,18,19
pal-pou15838	AT5G27700	Potri.005G026000	EVERSHED1-LIKE 1 (EVR1L1)	pal-pou32356	AT5G27700	Potri.005G026000	EVERSHED1-LIKE 1 (EVR1L1)	0.816222	0	0.418534	20	0,1,2,3,4,5,6,7,8,9,10,11,12,13,14,15,16,17,18,19
pal-pou32553	AT5G02960	Potri.008G044400	-	pal-pou06001	AT5G02960	Potri.008G044400	-	0.81054	0.0140849	0.256715	20	0,1,2,3,4,5,6,7,8,9,10,11,12,13,14,15,16,17,18,19
pal-pou39577	AT5G09810	Potri.019G010400	ACTIN 7 (ACT7)	pal-pou20691	AT5G09810	Potri.019G010400	ACTIN 7 (ACT7)	0.806399	0	0.00380711	20	0,1,2,3,4,5,6,7,8,9,10,11,12,13,14,15,16,17,18,19
pal-pou24391	AT5G22060	Potri.008G018800	DNAJ HOMOLOGUE 2 (J2)	pal-pou17156	AT5G22060	Potri.010G243100	DNAJ HOMOLOGUE 2 (J2)	0.802969	0.0379596	0.389985	20	0,1,2,3,4,5,6,7,8,9,10,11,12,13,14,15,16,17,18,19
pal-pou10916	AT3G10950	Potri.001G149300	-	pal-pou24999	AT3G10950	Potri.001G149300	-	0.796169	0	0.246715	20	0,1,2,3,4,5,6,7,8,9,10,11,12,13,14,15,16,17,18,19
pal-pou10912	AT5G23740	Potri.002G140400	RIBOSOMAL PROTEIN S11-BETA (RPS11-BETA)	pal-pou25008	AT5G23740	Potri.014G053300	RIBOSOMAL PROTEIN S11-BETA (RPS11-BETA)	0.795948	0.134518	0.430703	20	0,1,2,3,4,5,6,7,8,9,10,11,12,13,14,15,16,17,18,19
pal-pou14334	AT1G36240	Potri.004G196500	-	pal-pou37188	AT5G21070	Potri.009G158800	-	0.793357	0.03017	0.167077	20	0,1,2,3,4,5,6,7,8,9,10,11,12,13,14,15,16,17,18,19
pal-pou23596	AT1G26355	Potri.008G097000	SPIRAL1-LIKE1 (SP1L1)	pal-pou18018	AT1G26355	Potri.010G157600	SPIRAL1-LIKE1 (SP1L1)	0.793086	0.0918305	0.149847	20	0,1,2,3,4,5,6,7,8,9,10,11,12,13,14,15,16,17,18,19
pal-pou35721	AT3G52580	Potri.001G218700	-	pal-pou02454	AT3G52580	Potri.001G218700	-	0.790747	0.00595832	0.287687	20	0,1,2,3,4,5,6,7,8,9,10,11,12,13,14,15,16,17,18,19
pal-pou35326	AT3G16780	Potri.015G029500	RIBSOMAL PROTEIN LIKE 19B (RPL19B)	pal-pou35249	AT3G16780	Potri.015G029500	RIBSOMAL PROTEIN LIKE 19B (RPL19B)	0.785787	0.00202361	0.0143032	20	0,1,2,3,4,5,6,7,8,9,10,11,12,13,14,15,16,17,18,19
pal-pou16454	AT5G09500	Potri.002G043200	-	pal-pou11841	AT5G09500	Potri.002G043200	-	0.781229	0.00570345	0.364131	20	0,1,2,3,4,5,6,7,8,9,10,11,12,13,14,15,16,17,18,19
pal-pou21369	AT2G42590	Potri.011G110900	GENERAL REGULATORY FACTOR 9 (GRF9)	pal-pou00721	AT2G42590	Potri.001G392200	GENERAL REGULATORY FACTOR 9 (GRF9)	0.77851	0.0218963	0.267858	20	0,1,2,3,4,5,6,7,8,9,10,11,12,13,14,15,16,17,18,19
pal-pou32877	AT2G41840	Potri.016G055000	-	pal-pou05165	AT3G57490	Potri.006G052400	-	0.778296	0.0142066	0.457033	20	0,1,2,3,4,5,6,7,8,9,10,11,12,13,14,15,16,17,18,19
pal-pou21367	AT1G78870	Potri.011G111400	UBIQUITIN-CONJUGATING ENZYME 35 (UBC35)	pal-pou00718	AT1G78870	Potri.011G111400	UBIQUITIN-CONJUGATING ENZYME 35 (UBC35)	0.77741	0.00285307	0.264037	20	0,1,2,3,4,5,6,7,8,9,10,11,12,13,14,15,16,17,18,19
pal-pou38269	AT5G37600	Potri.012G043900	GLUTAMINE SYNTHASE CLONE R1 (GSR 1)	pal-pou35203	AT5G37600	Potri.015G034700	GLUTAMINE SYNTHASE CLONE R1 (GSR 1)	0.770506	0.0229737	0.334154	18	0,1,2,3,4,5,6,7,8,9,10,11,12,14,15,16,17,18
pal-pou33527	AT5G53300	Potri.016G138900	UBIQUITIN-CONJUGATING ENZYME 10 (UBC10)	pal-pou05811	AT5G53300	Potri.006G110200	UBIQUITIN-CONJUGATING ENZYME 10 (UBC10)	0.760147	0.00586513	0.189189	20	0,1,2,3,4,5,6,7,8,9,10,11,12,13,14,15,16,17,18,19
pal-pou16969	AT1G78300	Potri.005G162400	GENERAL REGULATORY FACTOR 2 (GRF2)	pal-pou11279	AT1G78300	Potri.002G099800	GENERAL REGULATORY FACTOR 2 (GRF2)	0.75922	0.0168641	0.303406	20	0,1,2,3,4,5,6,7,8,9,10,11,12,13,14,15,16,17,18,19
pal-pou20980	AT1G33140	Potri.011G148400	PIGGYBACK2 (PGY2)	pal-pou00230	AT1G33140	Potri.001G453900	PIGGYBACK2 (PGY2)	0.754969	0.0397444	0.257783	20	0,1,2,3,4,5,6,7,8,9,10,11,12,13,14,15,16,17,18,19
pal-pou36203	AT1G74050	Potri.009G065800	-	pal-pou01757	AT1G74050	Potri.001G271500	-	0.751089	0.042285	0.265677	20	0,1,2,3,4,5,6,7,8,9,10,11,12,13,14,15,16,17,18,19
pal-pou15692	AT3G05020	Potri.005G044800	ACYL CARRIER PROTEIN 1 (ACP1)	pal-pou32215	AT3G05020	Potri.013G031300	ACYL CARRIER PROTEIN 1 (ACP1)	0.750082	0.0498661	0.303787	19	0,1,2,3,4,5,6,7,8,9,10,11,12,14,15,16,17,18,19
pal-pou27004	AT4G13940	Potri.017G059400	HOMOLOGY-DEPENDENT GENE SILENCING 1 (HOG1)	pal-pou01421	AT4G13940	Potri.001G320500	HOMOLOGY-DEPENDENT GENE SILENCING 1 (HOG1)	0.746703	0.0203786	0.320087	19	0,1,2,3,4,5,6,7,8,9,10,11,12,14,15,16,17,18,19
pal-pou13817	AT4G39200	Potri.004G157200	-	pal-pou36735	AT4G39200	Potri.004G157200	-	0.745533	0	0.161334	20	0,1,2,3,4,5,6,7,8,9,10,11,12,13,14,15,16,17,18,19
pal-pou24109	AT2G39390	Potri.008G048800	-	pal-pou17453	AT2G39390	Potri.010G212300	-	0.739861	0.045434	0.192955	20	0,1,2,3,4,5,6,7,8,9,10,11,12,13,14,15,16,17,18,19
pal-pou10901	AT4G16720	Potri.014G057300	-	pal-pou25037	AT4G16720	Potri.014G057300	-	0.73031	0	0.38146	20	0,1,2,3,4,5,6,7,8,9,10,11,12,13,14,15,16,17,18,19
pal-pou39478	AT5G28060	Potri.013G036100	(RPS24B)	pal-pou15645	AT5G28060	Potri.005G049400	(RPS24B)	0.727604	0.0625595	0.347938	19	0,1,2,3,5,6,7,8,9,10,11,12,13,14,15,16,17,18,19
pal-pou36173	AT5G13490	Potri.009G062200	ADP/ATP CARRIER 2 (AAC2)	pal-pou01994	AT5G13490	Potri.001G267800	ADP/ATP CARRIER 2 (AAC2)	0.725755	0.0454054	0.271652	20	0,1,2,3,4,5,6,7,8,9,10,11,12,13,14,15,16,17,18,19
pal-pou37459	AT4G00100	Potri.012G128600	RIBOSOMAL PROTEIN S13A (RPS13A)	pal-pou34181	AT4G00100	Potri.015G130000	RIBOSOMAL PROTEIN S13A (RPS13A)	0.72481	0.0189284	0.26505	20	0,1,2,3,4,5,6,7,8,9,10,11,12,13,14,15,16,17,18,19
pal-pou15603	AT3G04730	Potri.005G053900	INDOLEACETIC ACID-INDUCED PROTEIN 16 (IAA16)	pal-pou32118	AT3G04730	Potri.013G041400	INDOLEACETIC ACID-INDUCED PROTEIN 16 (IAA16)	0.72375	0.0618766	0.395464	18	0,1,2,3,5,6,7,8,9,10,11,12,13,14,15,16,17,18
pal-pou38204	AT1G48630	Potri.012G052700	RECEPTOR FOR ACTIVATED C KINASE 1B (RACK1B_AT)	pal-pou35130	AT1G48630	Potri.015G041600	RECEPTOR FOR ACTIVATED C KINASE 1B (RACK1B_AT)	0.722934	0.267801	0.467948	20	0,1,2,3,4,5,6,7,8,9,10,11,12,13,14,15,16,17,18,19
pal-pou16532	AT1G34030	Potri.005G211200	-	pal-pou11756	AT1G34030	Potri.002G051300	-	0.720488	0.0028389	0.278764	20	0,1,2,3,4,5,6,7,8,9,10,11,12,13,14,15,16,17,18,19
pal-pou24157	AT5G02960	Potri.008G044400	-	pal-pou17407	AT5G02960	Potri.008G044400	-	0.719353	0.0123555	0.261701	20	0,1,2,3,4,5,6,7,8,9,10,11,12,13,14,15,16,17,18,19
pal-pou36203	AT1G74050	Potri.009G065800	-	pal-pou01888	AT1G74050	Potri.001G271500	-	0.718982	0.0403233	0.247867	20	0,1,2,3,4,5,6,7,8,9,10,11,12,13,14,15,16,17,18,19
pal-pou24082	AT3G46060	Potri.008G051700	(RABE1c)	pal-pou17490	AT3G46060	Potri.010G208900	(RABE1c)	0.717339	0.0121337	0.20662	20	0,1,2,3,4,5,6,7,8,9,10,11,12,13,14,15,16,17,18,19
pal-pou14103	AT4G35100	Potri.004G176300	PLASMA MEMBRANE INTRINSIC PROTEIN 3 (PIP3)	pal-pou36984	AT4G35100	Potri.009G136600	PLASMA MEMBRANE INTRINSIC PROTEIN 3 (PIP3)	0.716707	0.0474044	0.354735	17	0,1,2,3,4,5,6,7,8,9,10,11,12,14,15,16,17
pal-pou19653	AT5G39740	Potri.019G099000	RIBOSOMAL PROTEIN L5 B (RPL5B)	pal-pou31268	AT5G39740	Potri.013G128600	RIBOSOMAL PROTEIN L5 B (RPL5B)	0.715551	0.0467077	0.416765	20	0,1,2,3,4,5,6,7,8,9,10,11,12,13,14,15,16,17,18,19
pal-pou24168	AT5G60390	Potri.008G042700	(EF1ALPHA)	pal-pou17388	AT5G60390	Potri.010G218700	(EF1ALPHA)	0.711954	0.0131818	0.401124	20	0,1,2,3,4,5,6,7,8,9,10,11,12,13,14,15,16,17,18,19
pal-pou27987	AT2G37190	Potri.T161500	-	pal-pou05466	AT2G37190	Potri.006G077200	-	0.711041	0.0133248	0.342371	19	0,1,2,3,5,6,7,8,9,10,11,12,13,14,15,16,17,18,19
pal-pou35714	AT5G12110	Potri.009G018600	-	pal-pou02388	AT5G12110	Potri.001G224700	-	0.710977	0.0611974	0.285161	20	0,1,2,3,4,5,6,7,8,9,10,11,12,13,14,15,16,17,18,19
pal-pou21729	AT3G53740	Potri.011G066000	-	pal-pou12834	AT2G37600	Potri.004G057000	-	0.707586	0.0138893	0.276528	20	0,1,2,3,4,5,6,7,8,9,10,11,12,13,14,15,16,17,18,19
pal-pou21233	AT3G15480	Potri.011G122700	-	pal-pou00611	AT3G15480	Potri.001G403600	-	0.706726	0.0597207	0.220391	19	0,1,2,3,4,5,6,7,8,9,10,11,12,14,15,16,17,18,19
pal-pou13266	AT5G16130	Potri.004G099200	-	pal-pou26402	AT5G16130	Potri.004G099200	-	0.704997	0.104173	0.227703	20	0,1,2,3,4,5,6,7,8,9,10,11,12,13,14,15,16,17,18,19
pal-pou01888	AT1G74050	Potri.001G271500	-	pal-pou01757	AT1G74050	Potri.001G271500	-	0.70234	0.00187266	0.0125003	20	0,1,2,3,4,5,6,7,8,9,10,11,12,13,14,15,16,17,18,19
pal-pou37533	AT1G04760	Potri.012G119600	VESICLE-ASSOCIATED MEMBRANE PROTEIN 726 (VAMP726)	pal-pou34303	AT1G04760	Potri.015G118300	VESICLE-ASSOCIATED MEMBRANE PROTEIN 726 (VAMP726)	0.700723	0.0239143	0.286056	20	0,1,2,3,4,5,6,7,8,9,10,11,12,13,14,15,16,17,18,19
pal-pou24097	AT3G55280	Potri.008G050200	RIBOSOMAL PROTEIN L23AB (RPL23AB)	pal-pou17473	AT3G55280	Potri.010G210300	RIBOSOMAL PROTEIN L23AB (RPL23AB)	0.694541	0.0113881	0.2324	19	0,1,2,3,5,6,7,8,9,10,11,12,13,14,15,16,17,18,19
pal-pou38334	AT3G16780	Potri.012G037500	RIBSOMAL PROTEIN LIKE 19B (RPL19B)	pal-pou35249	AT3G16780	Potri.015G029500	RIBSOMAL PROTEIN LIKE 19B (RPL19B)	0.69294	0.0190046	0.301204	19	0,1,2,3,5,6,7,8,9,10,11,12,13,14,15,16,17,18,19
pal-pou35849	AT5G59890	Potri.009G028100	ACTIN DEPOLYMERIZING FACTOR 4 (ADF4)	pal-pou02277	AT5G59890	Potri.001G236400	ACTIN DEPOLYMERIZING FACTOR 4 (ADF4)	0.6912	0.0218481	0.428432	20	0,1,2,3,4,5,6,7,8,9,10,11,12,13,14,15,16,17,18,19
pal-pou22709	AT1G70600	Potri.008G187000	-	pal-pou19017	AT1G70600	Potri.010G045800	-	0.689933	0.00592596	0.248833	20	0,1,2,3,4,5,6,7,8,9,10,11,12,13,14,15,16,17,18,19
pal-pou16999	AT5G65430	Potri.005G157700	GENERAL REGULATORY FACTOR 8 (GRF8)	pal-pou11242	AT5G65430	Potri.002G103800	GENERAL REGULATORY FACTOR 8 (GRF8)	0.687818	0.0207926	0.18506	20	0,1,2,3,4,5,6,7,8,9,10,11,12,13,14,15,16,17,18,19
pal-pou24404	AT5G04800	Potri.008G017300	-	pal-pou17172	AT5G04800	Potri.010G241200	-	0.687214	0.0231977	0.253487	19	0,1,2,3,5,6,7,8,9,10,11,12,13,14,15,16,17,18,19
pal-pou38334	AT3G16780	Potri.012G037500	RIBSOMAL PROTEIN LIKE 19B (RPL19B)	pal-pou35326	AT3G16780	Potri.015G029500	RIBSOMAL PROTEIN LIKE 19B (RPL19B)	0.686303	0.0164362	0.291128	19	0,1,2,3,5,6,7,8,9,10,11,12,13,14,15,16,17,18,19
pal-pou38996	AT2G34480	Potri.011G072400	(L18AB)	pal-pou21673	AT2G34480	Potri.011G072400	(L18AB)	0.68254	0	0.0171927	20	0,1,2,3,4,5,6,7,8,9,10,11,12,13,14,15,16,17,18,19
pal-pou15857	AT3G05560	Potri.005G024400	-	pal-pou32377	AT3G05560	Potri.013G015300	-	0.678753	0.0209926	0.331206	20	0,1,2,3,4,5,6,7,8,9,10,11,12,13,14,15,16,17,18,19
pal-pou37349	AT2G36620	Potri.012G139400	RIBOSOMAL PROTEIN L24 (RPL24A)	pal-pou34067	AT2G36620	Potri.015G141900	RIBOSOMAL PROTEIN L24 (RPL24A)	0.67421	0.0670213	0.295428	20	0,1,2,3,4,5,6,7,8,9,10,11,12,13,14,15,16,17,18,19
pal-pou15215	AT3G23390	Potri.005G092500	RPL36A A (RPL36AA)	pal-pou29866	AT3G23390	Potri.007G071800	RPL36A A (RPL36AA)	0.673469	0.217301	0.317613	20	0,1,2,3,4,5,6,7,8,9,10,11,12,13,14,15,16,17,18,19
pal-pou37931	AT5G62575	Potri.012G077101	SUCCINATE DEHYDROGENASE 7 (SDH7)	pal-pou34833	AT5G62575	Potri.015G072100	SUCCINATE DEHYDROGENASE 7 (SDH7)	0.672266	0.0956005	0.176709	20	0,1,2,3,4,5,6,7,8,9,10,11,12,13,14,15,16,17,18,19
pal-pou19880	AT1G72020	Potri.013G110600	-	pal-pou31465	AT1G72020	Potri.013G110600	-	0.67007	0.024147	0.159362	20	0,1,2,3,4,5,6,7,8,9,10,11,12,13,14,15,16,17,18,19
pal-pou15436	AT1G01720	Potri.005G069500	(ATAF1)	pal-pou30153	AT1G01720	Potri.007G099400	(ATAF1)	0.669277	0.059473	0.261257	12	1,2,3,4,7,8,9,10,12,13,16,18
pal-pou10144	AT1G62040	Potri.002G228800	AUTOPHAGY 8C (ATG8C)	pal-pou25922	AT1G62040	Potri.014G153800	AUTOPHAGY 8C (ATG8C)	0.668507	0.0127083	0.20974	20	0,1,2,3,4,5,6,7,8,9,10,11,12,13,14,15,16,17,18,19
pal-pou14469	AT2G28315	Potri.004G211900	UDP-XYLOSE TRANSPORTER1 (UXT1)	pal-pou35653	AT2G28315	Potri.009G011100	UDP-XYLOSE TRANSPORTER1 (UXT1)	0.667862	0.0402693	0.284809	5	1,2,4,8,9
pal-pou14871	AT3G50820	Potri.005G130400	PHOTOSYSTEM II SUBUNIT O-2 (PSBO2)	pal-pou29494	AT3G50820	Potri.007G033700	PHOTOSYSTEM II SUBUNIT O-2 (PSBO2)	0.667786	0.0405098	0.264451	11	0,1,3,7,9,10,11,12,16,17,18
pal-pou16634	AT4G02450	Potri.005G199700	(P23-1)	pal-pou11649	AT4G02450	Potri.002G061500	(P23-1)	0.667538	0.0868292	0.27653	20	0,1,2,3,4,5,6,7,8,9,10,11,12,13,14,15,16,17,18,19
pal-pou40191	AT3G55440	Potri.008G056300	TRIOSEPHOSPHATE ISOMERASE (TPI)	pal-pou17539	AT3G55440	Potri.010G203500	TRIOSEPHOSPHATE ISOMERASE (TPI)	0.665983	0.0228088	0.198685	19	0,1,2,3,4,5,6,7,8,9,10,11,12,14,15,16,17,18,19
pal-pou07868	AT3G12390	Potri.003G190800	-	pal-pou04317	AT3G12390	Potri.001G034400	-	0.665671	0.0270348	0.306278	20	0,1,2,3,4,5,6,7,8,9,10,11,12,13,14,15,16,17,18,19
pal-pou34275	AT1G16470	Potri.012G123550	PROTEASOME SUBUNIT PAB1 (PAB1)	pal-pou34233	AT1G16470	Potri.012G123550	PROTEASOME SUBUNIT PAB1 (PAB1)	0.663559	0	0.0179202	20	0,1,2,3,4,5,6,7,8,9,10,11,12,13,14,15,16,17,18,19
pal-pou23940	AT2G40010	Potri.008G066200	-	pal-pou17656	AT2G40010	Potri.010G191200	-	0.662783	0.0281558	0.322985	20	0,1,2,3,4,5,6,7,8,9,10,11,12,13,14,15,16,17,18,19
pal-pou37829	AT5G56670	Potri.012G086600	-	pal-pou34696	AT5G56670	Potri.012G086600	-	0.662475	0.218406	0.334911	19	0,1,2,3,5,6,7,8,9,10,11,12,13,14,15,16,17,18,19
pal-pou10754	AT3G61260	Potri.002G157700	REMORIN 1.2 (REM1.2)	pal-pou25232	AT3G61260	Potri.014G081300	REMORIN 1.2 (REM1.2)	0.662459	0.0674612	0.398068	20	0,1,2,3,4,5,6,7,8,9,10,11,12,13,14,15,16,17,18,19
pal-pou13891	AT4G38920	Potri.004G163400	VACUOLAR-TYPE H(+)-ATPASE C3 (VHA-C3)	pal-pou36804	AT4G38920	Potri.004G163400	VACUOLAR-TYPE H(+)-ATPASE C3 (VHA-C3)	0.662079	0	0.243567	20	0,1,2,3,4,5,6,7,8,9,10,11,12,13,14,15,16,17,18,19
pal-pou10034	AT3G07480	Potri.002G239000	-	pal-pou26151	AT3G07480	Potri.014G177100	-	0.661339	0.0361607	0.30383	20	0,1,2,3,4,5,6,7,8,9,10,11,12,13,14,15,16,17,18,19
pal-pou36010	AT2G29960	Potri.009G046500	CYCLOPHILIN 5 (CYP5)	pal-pou02134	AT2G29960	Potri.001G251700	CYCLOPHILIN 5 (CYP5)	0.661051	0.0400095	0.283434	20	0,1,2,3,4,5,6,7,8,9,10,11,12,13,14,15,16,17,18,19
pal-pou11049	AT1G49760	Potri.002G124200	POLY(A) BINDING PROTEIN 8 (PAB8)	pal-pou24719	AT4G34110	Potri.014G025400	POLY(A) BINDING PROTEIN 2 (PAB2)	0.657953	0.0414041	0.270831	20	0,1,2,3,4,5,6,7,8,9,10,11,12,13,14,15,16,17,18,19
pal-pou16080	AT1G20693	Potri.005G252600	HIGH MOBILITY GROUP B2 (HMGB2)	pal-pou12199	AT1G20693	Potri.002G009000	HIGH MOBILITY GROUP B2 (HMGB2)	0.655479	0.0270942	0.45058	20	0,1,2,3,4,5,6,7,8,9,10,11,12,13,14,15,16,17,18,19
pal-pou09152	AT1G52600	Potri.003G062800	-	pal-pou02927	AT1G52600	Potri.001G171200	-	0.649588	0.00728161	0.19876	20	0,1,2,3,4,5,6,7,8,9,10,11,12,13,14,15,16,17,18,19
pal-pou16967	AT5G10360	Potri.005G162600	EMBRYO DEFECTIVE 3010 (EMB3010)	pal-pou11282	AT5G10360	Potri.002G099500	EMBRYO DEFECTIVE 3010 (EMB3010)	0.649536	0.0941307	0.350505	19	0,1,2,3,5,6,7,8,9,10,11,12,13,14,15,16,17,18,19
pal-pou28560	AT3G52930	Potri.018G090100	FRUCTOSE-BISPHOSPHATE ALDOLASE 8 (FBA8)	pal-pou28525	AT3G52930	Potri.018G090100	FRUCTOSE-BISPHOSPHATE ALDOLASE 8 (FBA8)	0.648239	0	0.011321	19	1,2,3,4,5,6,7,8,9,10,11,12,13,14,15,16,17,18,19
pal-pou08709	AT1G31812	Potri.003G103700	ACYL-COA-BINDING PROTEIN 6 (ACBP6)	pal-pou03319	AT1G31812	Potri.001G130200	ACYL-COA-BINDING PROTEIN 6 (ACBP6)	0.647785	0.00957715	0.0885985	20	0,1,2,3,4,5,6,7,8,9,10,11,12,13,14,15,16,17,18,19
pal-pou35734	AT2G27020	Potri.009G020800	20S PROTEASOME ALPHA SUBUNIT G1 (PAG1)	pal-pou02400	AT2G27020	Potri.001G224100	20S PROTEASOME ALPHA SUBUNIT G1 (PAG1)	0.64526	0.01941	0.243872	20	0,1,2,3,4,5,6,7,8,9,10,11,12,13,14,15,16,17,18,19
pal-pou13938	AT4G38920	Potri.004G163400	VACUOLAR-TYPE H(+)-ATPASE C3 (VHA-C3)	pal-pou13891	AT4G38920	Potri.004G163400	VACUOLAR-TYPE H(+)-ATPASE C3 (VHA-C3)	0.644689	0	0.00779228	20	0,1,2,3,4,5,6,7,8,9,10,11,12,13,14,15,16,17,18,19
pal-pou08970	AT5G47120	Potri.003G082700	BAX INHIBITOR 1 (BI1)	pal-pou03106	AT5G47120	Potri.001G151800	BAX INHIBITOR 1 (BI1)	0.644018	0.0387838	0.269676	20	0,1,2,3,4,5,6,7,8,9,10,11,12,13,14,15,16,17,18,19
pal-pou13938	AT4G38920	Potri.004G163400	VACUOLAR-TYPE H(+)-ATPASE C3 (VHA-C3)	pal-pou36804	AT4G38920	Potri.004G163400	VACUOLAR-TYPE H(+)-ATPASE C3 (VHA-C3)	0.642056	0	0.243567	20	0,1,2,3,4,5,6,7,8,9,10,11,12,13,14,15,16,17,18,19
pal-pou37322	AT3G53740	Potri.012G142600	-	pal-pou34028	AT3G53740	Potri.015G145800	-	0.639845	0.00789221	0.328152	20	0,1,2,3,4,5,6,7,8,9,10,11,12,13,14,15,16,17,18,19
pal-pou39954	AT1G57660	Potri.006G195400	-	pal-pou32795	AT1G57660	Potri.016G061100	-	0.639096	0.0216866	0.192592	19	0,1,2,3,4,5,6,7,8,9,10,11,12,14,15,16,17,18,19
pal-pou33216	AT3G56880	Potri.016G029600	-	pal-pou04940	AT3G56880	Potri.006G032300	-	0.637239	0.0822615	0.365739	16	0,1,3,4,6,7,8,9,10,11,12,13,14,16,17,19
pal-pou32949	AT3G57785	Potri.016G051400	-	pal-pou05216	AT3G57785	Potri.006G056900	-	0.636547	0.0639783	0.167545	20	0,1,2,3,4,5,6,7,8,9,10,11,12,13,14,15,16,17,18,19
pal-pou19863	AT1G71950	Potri.019G083300	SUBTILISIN PROPEPTIDE-LIKE INHIBITOR 1 (SPI-1)	pal-pou31439	AT1G71950	Potri.013G112800	SUBTILISIN PROPEPTIDE-LIKE INHIBITOR 1 (SPI-1)	0.636216	0.0843849	0.162798	20	0,1,2,3,4,5,6,7,8,9,10,11,12,13,14,15,16,17,18,19
pal-pou33914	AT3G02560	Potri.016G100400	-	pal-pou05605	AT1G48830	Potri.006G087900	-	0.635334	0.11278	0.346257	20	0,1,2,3,4,5,6,7,8,9,10,11,12,13,14,15,16,17,18,19
pal-pou15975	AT1G56700	Potri.005G005800	-	pal-pou32485	AT1G56700	Potri.013G005100	-	0.635109	0.0369432	0.236663	20	0,1,2,3,4,5,6,7,8,9,10,11,12,13,14,15,16,17,18,19
pal-pou09073	AT1G53910	Potri.001G163700	RELATED TO AP2 12 (RAP2.12)	pal-pou02990	AT1G53910	Potri.001G163700	RELATED TO AP2 12 (RAP2.12)	0.63481	0.105404	0.236749	20	0,1,2,3,4,5,6,7,8,9,10,11,12,13,14,15,16,17,18,19
pal-pou23301	AT5G08680	Potri.008G126600	-	pal-pou18364	AT5G08680	Potri.010G116600	-	0.633141	0.0153241	0.255838	20	0,1,2,3,4,5,6,7,8,9,10,11,12,13,14,15,16,17,18,19
pal-pou14342	AT2G27080	Potri.004G197600	NDR/HIN1-LIKE 13 (NHL13)	pal-pou37189	AT2G27080	Potri.009G158900	NDR/HIN1-LIKE 13 (NHL13)	0.631604	0.13244	0.481746	15	1,2,3,4,5,7,8,9,10,12,14,15,16,17,18
pal-pou14609	AT1G09610	Potri.004G226800	GLUCURONOXYLAN METHYLTRANSFERASE1 (GXM1)	pal-pou09663	AT1G09610	Potri.004G226800	GLUCURONOXYLAN METHYLTRANSFERASE1 (GXM1)	0.631148	0.0603418	0.354072	1	4
pal-pou22116	AT4G05180	Potri.011G031300	PHOTOSYSTEM II SUBUNIT Q-2 (PSBQ-2)	pal-pou12548	AT4G05180	Potri.004G031500	PHOTOSYSTEM II SUBUNIT Q-2 (PSBQ-2)	0.628262	0.0596242	0.24248	11	0,1,3,7,9,10,11,12,16,17,18
pal-pou21705	AT4G18710	Potri.011G068600	BRASSINOSTEROID-INSENSITIVE 2 (BIN2)	pal-pou12864	AT4G18710	Potri.004G059000	BRASSINOSTEROID-INSENSITIVE 2 (BIN2)	0.628231	0.0150759	0.366574	20	0,1,2,3,4,5,6,7,8,9,10,11,12,13,14,15,16,17,18,19
pal-pou21385	AT3G58680	Potri.011G109500	MULTIPROTEIN BRIDGING FACTOR 1B (MBF1B)	pal-pou00783	AT3G58680	Potri.001G390400	MULTIPROTEIN BRIDGING FACTOR 1B (MBF1B)	0.627712	0.0220604	0.171194	20	0,1,2,3,4,5,6,7,8,9,10,11,12,13,14,15,16,17,18,19
pal-pou14276	AT1G08200	Potri.004G189900	UDP-D-APIOSE/UDP-D-XYLOSE SYNTHASE 2 (AXS2)	pal-pou37126	AT1G08200	Potri.009G150600	UDP-D-APIOSE/UDP-D-XYLOSE SYNTHASE 2 (AXS2)	0.625388	0.0198667	0.303504	19	1,2,3,4,5,6,7,8,9,10,11,12,13,14,15,16,17,18,19
pal-pou40156	AT3G11410	Potri.008G059200	PROTEIN PHOSPHATASE 2CA (PP2CA)	pal-pou17577	AT3G11410	Potri.010G199600	PROTEIN PHOSPHATASE 2CA (PP2CA)	0.622738	0.0730797	0.34603	15	0,1,2,3,6,7,8,9,10,11,12,13,16,17,18
pal-pou24011	AT1G74270	Potri.008G059400	-	pal-pou17580	AT1G07070	Potri.010G199400	-	0.622449	0.023851	0.198096	20	0,1,2,3,4,5,6,7,8,9,10,11,12,13,14,15,16,17,18,19
pal-pou13063	AT1G65930	Potri.004G074900	CYTOSOLIC NADP+-DEPENDENT ISOCITRATE DEHYDROGENASE (cICDH)	pal-pou27629	AT1G65930	Potri.T059000	CYTOSOLIC NADP+-DEPENDENT ISOCITRATE DEHYDROGENASE (cICDH)	0.621803	0.021091	0.257006	17	0,1,2,3,4,5,6,7,8,9,10,11,12,14,15,16,18
pal-pou27052	AT5G48760	Potri.017G054600	-	pal-pou01470	AT4G13170	Potri.001G314500	-	0.620185	0.0451864	0.139336	20	0,1,2,3,4,5,6,7,8,9,10,11,12,13,14,15,16,17,18,19
pal-pou15917	AT1G15690	Potri.005G018700	(AVP1)	pal-pou32439	AT1G56340	Potri.013G009500	CALRETICULIN 1A (CRT1a)	0.619972	0.182937	0.0863395	19	0,1,2,3,4,5,6,7,8,9,10,11,12,14,15,16,17,18,19
pal-pou30506	AT2G31390	Potri.007G129700	FRUCTOKINASE 2 (FRK2)	pal-pou27273	AT3G59480	Potri.017G029000	FRUCTOKINASE 7 (FRK7)	0.618545	0.0823848	0.356593	18	0,1,2,3,4,5,6,7,8,9,10,11,12,14,15,16,17,18
pal-pou29126	AT1G52740	Potri.018G032100	HISTONE H2A PROTEIN 9 (HTA9)	pal-pou07149	AT1G52740	Potri.018G032100	HISTONE H2A PROTEIN 9 (HTA9)	0.617602	0.00671709	0.174221	20	0,1,2,3,4,5,6,7,8,9,10,11,12,13,14,15,16,17,18,19
pal-pou24012	AT3G11410	Potri.008G059200	PROTEIN PHOSPHATASE 2CA (PP2CA)	pal-pou17577	AT3G11410	Potri.010G199600	PROTEIN PHOSPHATASE 2CA (PP2CA)	0.617345	0.0730797	0.334863	15	0,1,2,3,6,7,8,9,10,11,12,13,16,17,18
pal-pou11014	AT5G23540	Potri.002G127900	-	pal-pou24793	AT5G23540	Potri.014G032900	-	0.615128	0.00415754	0.216841	20	0,1,2,3,4,5,6,7,8,9,10,11,12,13,14,15,16,17,18,19
pal-pou22988	AT5G43830	Potri.008G158400	-	pal-pou18693	AT5G43830	Potri.010G081600	-	0.614453	0.0382929	0.233258	18	0,1,2,3,4,5,6,7,8,9,10,12,14,15,16,17,18,19
pal-pou16326	AT3G51030	Potri.005G232700	THIOREDOXIN H-TYPE 1 (TRX1)	pal-pou11973	AT3G51030	Potri.002G030000	THIOREDOXIN H-TYPE 1 (TRX1)	0.61374	0.070733	0.369961	20	0,1,2,3,4,5,6,7,8,9,10,11,12,13,14,15,16,17,18,19
pal-pou28560	AT3G52930	Potri.018G090100	FRUCTOSE-BISPHOSPHATE ALDOLASE 8 (FBA8)	pal-pou06274	AT2G36460	Potri.006G165700	FRUCTOSE-BISPHOSPHATE ALDOLASE 6 (FBA6)	0.612991	0.0432277	0.368306	20	0,1,2,3,4,5,6,7,8,9,10,11,12,13,14,15,16,17,18,19
pal-pou36189	AT2G19740	Potri.009G064100	-	pal-pou01909	AT2G19740	Potri.001G269600	-	0.61255	0.0839879	0.274336	20	0,1,2,3,4,5,6,7,8,9,10,11,12,13,14,15,16,17,18,19
pal-pou21673	AT2G34480	Potri.011G072400	(L18AB)	pal-pou12923	AT2G34480	Potri.004G063300	(L18AB)	0.61253	0.00481639	0.238641	20	0,1,2,3,4,5,6,7,8,9,10,11,12,13,14,15,16,17,18,19
pal-pou14396	AT5G40810	Potri.004G203800	-	pal-pou37241	AT5G40810	Potri.009G165000	-	0.612445	0.0202227	0.144445	20	0,1,2,3,4,5,6,7,8,9,10,11,12,13,14,15,16,17,18,19
pal-pou13660	AT3G19130	Potri.004G143400	RNA-BINDING PROTEIN 47B (RBP47B)	pal-pou36603	AT3G19130	Potri.009G105300	RNA-BINDING PROTEIN 47B (RBP47B)	0.612304	0.0717564	0.288506	20	0,1,2,3,4,5,6,7,8,9,10,11,12,13,14,15,16,17,18,19
pal-pou38996	AT2G34480	Potri.011G072400	(L18AB)	pal-pou12923	AT2G34480	Potri.004G063300	(L18AB)	0.611289	0.00481639	0.238641	20	0,1,2,3,4,5,6,7,8,9,10,11,12,13,14,15,16,17,18,19
pal-pou14073	AT5G66140	Potri.004G174200	PROTEASOME ALPHA SUBUNIT D2 (PAD2)	pal-pou36930	AT5G66140	Potri.009G133800	PROTEASOME ALPHA SUBUNIT D2 (PAD2)	0.61052	0.00714929	0.286388	20	0,1,2,3,4,5,6,7,8,9,10,11,12,13,14,15,16,17,18,19
pal-pou36130	AT5G59240	Potri.009G056900	-	pal-pou02034	AT5G59240	Potri.001G262100	-	0.609639	0.128102	0.321961	20	0,1,2,3,4,5,6,7,8,9,10,11,12,13,14,15,16,17,18,19
pal-pou21566	AT4G26850	Potri.011G087200	VITAMIN C DEFECTIVE 2 (VTC2)	pal-pou01072	AT4G26850	Potri.001G355600	VITAMIN C DEFECTIVE 2 (VTC2)	0.609285	0.0686738	0.262613	20	0,1,2,3,4,5,6,7,8,9,10,11,12,13,14,15,16,17,18,19
pal-pou28525	AT3G52930	Potri.018G090100	FRUCTOSE-BISPHOSPHATE ALDOLASE 8 (FBA8)	pal-pou06274	AT2G36460	Potri.006G165700	FRUCTOSE-BISPHOSPHATE ALDOLASE 6 (FBA6)	0.608877	0.0432277	0.368306	19	1,2,3,4,5,6,7,8,9,10,11,12,13,14,15,16,17,18,19
pal-pou14260	AT3G52730	Potri.004G188700	-	pal-pou37111	AT3G52730	Potri.004G188700	-	0.606806	0.0451507	0.144528	20	0,1,2,3,4,5,6,7,8,9,10,11,12,13,14,15,16,17,18,19
pal-pou32675	AT2G36060	Potri.016G073100	MMS ZWEI HOMOLOGUE 3 (MMZ3)	pal-pou06663	AT2G36060	Potri.006G205600	MMS ZWEI HOMOLOGUE 3 (MMZ3)	0.606215	0.103714	0.110818	20	0,1,2,3,4,5,6,7,8,9,10,11,12,13,14,15,16,17,18,19
pal-pou14288	AT5G17920	Potri.004G190900	METHIONINE SYNTHESIS 1 (ATMS1)	pal-pou37139	AT5G17920	Potri.009G152800	METHIONINE SYNTHESIS 1 (ATMS1)	0.605654	0.0307552	0.28586	18	0,1,2,3,4,5,6,7,8,9,10,11,12,14,15,16,18,19
pal-pou37607	AT1G26880	Potri.017G082200	-	pal-pou34384	AT1G26880	Potri.015G106500	-	0.60446	0.00736202	0.291278	20	0,1,2,3,4,5,6,7,8,9,10,11,12,13,14,15,16,17,18,19
pal-pou21268	AT4G27500	Potri.011G119700	PROTON PUMP INTERACTOR 1 (PPI1)	pal-pou00645	AT4G27500	Potri.001G399400	PROTON PUMP INTERACTOR 1 (PPI1)	0.604014	0.118489	0.331615	20	0,1,2,3,4,5,6,7,8,9,10,11,12,13,14,15,16,17,18,19
pal-pou16576	AT2G32060	Potri.005G206300	-	pal-pou11702	AT2G32060	Potri.002G056200	-	0.601721	0.0422868	0.327366	20	0,1,2,3,4,5,6,7,8,9,10,11,12,13,14,15,16,17,18,19
pal-pou13518	AT3G29075	Potri.004G127400	-	pal-pou26664	AT3G29075	Potri.017G087200	-	0.598783	0.164967	0.481751	20	0,1,2,3,4,5,6,7,8,9,10,11,12,13,14,15,16,17,18,19
pal-pou14988	AT4G36130	Potri.005G115700	-	pal-pou30810	AT4G36130	Potri.007G013100	-	0.598239	0.00854102	0.35427	20	0,1,2,3,4,5,6,7,8,9,10,11,12,13,14,15,16,17,18,19
pal-pou00509	AT4G27270	Potri.001G410700	-	pal-pou00447	AT4G27270	Potri.001G410700	-	0.595311	0	0.020956	8	1,2,4,5,8,9,10,14
pal-pou28127	AT5G32440	Potri.018G127200	-	pal-pou05333	AT5G32440	Potri.006G066000	-	0.595186	0.0616055	0.29726	20	0,1,2,3,4,5,6,7,8,9,10,11,12,13,14,15,16,17,18,19
pal-pou39478	AT5G28060	Potri.013G036100	(RPS24B)	pal-pou32174	AT5G28060	Potri.013G036100	(RPS24B)	0.593698	0	0.0457721	19	0,1,2,3,5,6,7,8,9,10,11,12,13,14,15,16,17,18,19
pal-pou01343	AT5G50460	Potri.001G329400	-	pal-pou00768	AT5G50460	Potri.001G329400	-	0.593577	0	0.0218994	18	1,2,3,4,5,6,7,8,9,10,12,13,14,15,16,17,18,19
pal-pou37365	AT3G48890	Potri.012G137800	MEMBRANE-ASSOCIATED PROGESTERONE BINDING PROTEIN 3 (MAPR3)	pal-pou34083	AT3G48890	Potri.015G139800	MEMBRANE-ASSOCIATED PROGESTERONE BINDING PROTEIN 3 (MAPR3)	0.590059	0.0388131	0.249906	18	0,1,2,3,5,6,7,8,9,10,11,12,13,14,15,16,17,18
pal-pou15275	AT2G21870	Potri.005G085500	MALE GAMETOPHYTE DEFECTIVE 1 (MGP1)	pal-pou29967	AT2G21870	Potri.007G079500	MALE GAMETOPHYTE DEFECTIVE 1 (MGP1)	0.589316	0.052789	0.230663	19	1,2,3,4,5,6,7,8,9,10,11,12,13,14,15,16,17,18,19
pal-pou20204	AT3G56340	Potri.019G057000	RIBOSOMAL PROTEIN S26E (RPS26E)	pal-pou31641	AT2G40590	Potri.013G093700	-	0.588918	0.0556081	0.266193	20	0,1,2,3,4,5,6,7,8,9,10,11,12,13,14,15,16,17,18,19
pal-pou21759	AT4G18780	Potri.011G069600	IRREGULAR XYLEM 1 (IRX1)	pal-pou12874	AT4G18780	Potri.004G059600	IRREGULAR XYLEM 1 (IRX1)	0.588832	0.0182161	0.222281	1	4
pal-pou15978	AT5G26751	Potri.005G005400	SHAGGY-RELATED KINASE 11 (SK 11)	pal-pou32491	AT5G26751	Potri.013G004700	SHAGGY-RELATED KINASE 11 (SK 11)	0.587862	0.0209672	0.296324	20	0,1,2,3,4,5,6,7,8,9,10,11,12,13,14,15,16,17,18,19
pal-pou39716	AT2G40590	Potri.019G057000	-	pal-pou31641	AT2G40590	Potri.013G093700	-	0.587557	0.0135597	0.306726	20	0,1,2,3,4,5,6,7,8,9,10,11,12,13,14,15,16,17,18,19
pal-pou14604	AT1G09640	Potri.004G226300	-	pal-pou09670	AT1G09640	Potri.003G004700	-	0.586863	0.0471948	0.318448	20	0,1,2,3,4,5,6,7,8,9,10,11,12,13,14,15,16,17,18,19
pal-pou08307	AT5G42050	Potri.003G141900	ASPARAGINE-RICH PROTEIN (NRP)	pal-pou03716	AT5G42050	Potri.001G088800	ASPARAGINE-RICH PROTEIN (NRP)	0.586842	0.050562	0.377135	16	0,1,2,3,4,7,8,9,10,11,12,13,16,17,18,19
pal-pou38052	AT1G18650	Potri.012G065750	PLASMODESMATA CALLOSE-BINDING PROTEIN 3 (PDCB3)	pal-pou34972	AT1G18650	Potri.015G057800	PLASMODESMATA CALLOSE-BINDING PROTEIN 3 (PDCB3)	0.584186	0.0906704	0.295263	14	0,1,2,3,5,6,7,8,9,10,12,14,15,16
pal-pou14259	AT2G27830	Potri.004G188600	-	pal-pou37110	AT2G27830	Potri.009G149200	-	0.583171	0.0750771	0.442565	12	0,1,3,7,8,9,10,12,13,16,17,18
pal-pou07569	AT3G58500	Potri.003G217900	PROTEIN PHOSPHATASE 2A-4 (PP2A-4)	pal-pou04591	AT2G42500	Potri.001G007800	PROTEIN PHOSPHATASE 2A-3 (PP2A-3)	0.582587	0.0050201	0.152918	20	0,1,2,3,4,5,6,7,8,9,10,11,12,13,14,15,16,17,18,19
pal-pou08878	AT4G17890	Potri.003G092300	ARF-GAP DOMAIN 8 (AGD8)	pal-pou03204	AT5G46750	Potri.001G142100	ARF-GAP DOMAIN 9 (AGD9)	0.581864	0.0399329	0.19517	20	0,1,2,3,4,5,6,7,8,9,10,11,12,13,14,15,16,17,18,19
pal-pou32547	AT2G37090	Potri.016G086400	IRREGULAR XYLEM 9 (IRX9)	pal-pou05996	AT2G37090	Potri.006G131000	IRREGULAR XYLEM 9 (IRX9)	0.579235	0.0755064	0.466256	4	1,2,4,8
pal-pou09064	AT3G14290	Potri.003G072500	20S PROTEASOME ALPHA SUBUNIT E2 (PAE2)	pal-pou02997	AT3G14290	Potri.001G162900	20S PROTEASOME ALPHA SUBUNIT E2 (PAE2)	0.576964	0.0187921	0.221349	18	1,2,3,4,5,6,7,8,9,10,12,13,14,15,16,17,18,19
pal-pou10272	AT1G12900	Potri.014G140500	GLYCERALDEHYDE 3-PHOSPHATE DEHYDROGENASE A SUBUNIT 2 (GAPA-2)	pal-pou25807	AT3G26650	Potri.014G140500	GLYCERALDEHYDE 3-PHOSPHATE DEHYDROGENASE A SUBUNIT (GAPA)	0.57578	0.0657405	0.237018	10	0,1,3,7,9,10,11,12,17,18
pal-pou33757	AT3G08940	Potri.016G115200	LIGHT HARVESTING COMPLEX PHOTOSYSTEM II (LHCB4.2)	pal-pou05723	AT3G08940	Potri.006G099500	LIGHT HARVESTING COMPLEX PHOTOSYSTEM II (LHCB4.2)	0.575697	0.159551	0.232377	8	0,1,3,7,9,12,17,18
pal-pou33872	AT3G53990	Potri.016G104600	UNIVERSAL STRESS PROTEIN (ATUSP)	pal-pou05650	AT3G53990	Potri.006G092700	UNIVERSAL STRESS PROTEIN (ATUSP)	0.575358	0.165153	0.249585	20	0,1,2,3,4,5,6,7,8,9,10,11,12,13,14,15,16,17,18,19
pal-pou36215	AT5G12250	Potri.009G067100	BETA-6 TUBULIN (TUB6)	pal-pou01881	AT5G62700	Potri.001G272800	TUBULIN BETA CHAIN 3 (TUB3)	0.574681	0.0135597	0.460825	10	1,2,4,5,8,9,10,14,15,19
pal-pou24511	AT1G78900	Potri.008G005000	VACUOLAR ATP SYNTHASE SUBUNIT A (VHA-A)	pal-pou17053	AT1G78900	Potri.010G253500	VACUOLAR ATP SYNTHASE SUBUNIT A (VHA-A)	0.574451	0.00927424	0.248494	20	0,1,2,3,4,5,6,7,8,9,10,11,12,13,14,15,16,17,18,19
pal-pou37586	AT5G61790	Potri.012G111100	CALNEXIN 1 (CNX1)	pal-pou34361	AT5G61790	Potri.015G109200	CALNEXIN 1 (CNX1)	0.571706	0.0858396	0.37031	19	1,2,3,4,5,6,7,8,9,10,11,12,13,14,15,16,17,18,19
pal-pou23228	AT5G17190	Potri.008G133600	-	pal-pou18445	AT5G17190	Potri.010G108000	-	0.571585	0.0300322	0.284536	19	0,1,2,3,4,5,6,7,8,9,10,11,12,14,15,16,17,18,19
pal-pou23363	AT1G13360	Potri.008G119800	-	pal-pou18272	AT1G13360	Potri.010G126000	-	0.57137	0.109359	0.54175	20	0,1,2,3,4,5,6,7,8,9,10,11,12,13,14,15,16,17,18,19
pal-pou15645	AT5G28060	Potri.005G049400	(RPS24B)	pal-pou32174	AT5G28060	Potri.013G036100	(RPS24B)	0.570908	0.062577	0.330283	19	0,1,2,3,5,6,7,8,9,10,11,12,13,14,15,16,17,18,19
pal-pou28922	AT5G11900	Potri.018G052900	-	pal-pou06925	AT5G11900	Potri.006G228100	-	0.570414	0.0389626	0.173109	20	0,1,2,3,4,5,6,7,8,9,10,11,12,13,14,15,16,17,18,19
pal-pou09077	AT1G72370	Potri.003G071200	40S RIBOSOMAL PROTEIN SA (P40)	pal-pou02988	AT1G72370	Potri.001G164000	40S RIBOSOMAL PROTEIN SA (P40)	0.569955	0.0388257	0.325913	19	0,1,2,3,4,5,6,7,8,9,10,11,12,14,15,16,17,18,19
pal-pou14543	AT1G60950	Potri.004G218400	(FED A)	pal-pou09525	AT1G60950	Potri.003G015200	(FED A)	0.568088	0.121008	0.290666	10	0,1,3,7,9,10,11,12,17,18
pal-pou11050	AT1G46480	Potri.002G124100	WUSCHEL RELATED HOMEOBOX 4 (WOX4)	pal-pou24718	AT1G46480	Potri.014G025300	WUSCHEL RELATED HOMEOBOX 4 (WOX4)	0.566694	0.0905674	0.27417	10	1,2,5,7,8,9,10,14,15,18
pal-pou10887	AT3G60540	Potri.002G143100	-	pal-pou25051	AT3G60540	Potri.014G058900	-	0.565784	0.0840469	0.180144	19	0,1,2,3,4,5,6,7,8,9,10,11,12,14,15,16,17,18,19
pal-pou37604	-	Potri.012G108701		pal-pou34382	-	Potri.015G106700		0.56435	0.0474936	0.173611	12	0,1,3,6,7,9,10,11,12,16,17,18
pal-pou37375	AT5G51940	Potri.012G136900	(NRPB6A)	pal-pou34093	AT5G51940	Potri.015G138800	(NRPB6A)	0.563859	0.027091	0.309282	19	0,1,2,3,5,6,7,8,9,10,11,12,13,14,15,16,17,18,19
pal-pou28298	AT4G30960	Potri.018G109100	SOS3-INTERACTING PROTEIN 3 (SIP3)	pal-pou06424	AT4G30960	Potri.006G186200	SOS3-INTERACTING PROTEIN 3 (SIP3)	0.563251	0.0285892	0.323413	13	0,1,2,3,4,5,6,7,8,9,10,16,18
pal-pou32724	AT5G06480	Potri.016G067800	-	pal-pou06602	AT3G11780	Potri.006G201400	-	0.562923	0.100687	0.324556	19	0,1,2,3,4,5,6,7,8,9,10,12,13,14,15,16,17,18,19
pal-pou07549	AT5G19770	Potri.003G220300	TUBULIN ALPHA-3 (TUA3)	pal-pou04630	AT5G19770	Potri.001G004600	TUBULIN ALPHA-3 (TUA3)	0.561261	0.021586	0.231682	16	1,2,4,5,6,7,8,9,10,11,12,14,15,16,18,19
pal-pou36286	AT5G58590	Potri.009G073400	RAN BINDING PROTEIN 1 (RANBP1)	pal-pou01870	AT2G30060	Potri.001G278900	-	0.560732	0.0502112	0.325738	19	1,2,3,4,5,6,7,8,9,10,11,12,13,14,15,16,17,18,19
pal-pou32647	AT5G39850	Potri.016G076800	-	pal-pou06711	AT5G39850	Potri.018G062300	-	0.559275	0.0144395	0.377645	19	0,1,2,3,5,6,7,8,9,10,11,12,13,14,15,16,17,18,19
pal-pou27005	AT4G13930	Potri.017G059300	SERINE HYDROXYMETHYLTRANSFERASE 4 (SHM4)	pal-pou01422	AT4G13930	Potri.001G320400	SERINE HYDROXYMETHYLTRANSFERASE 4 (SHM4)	0.55926	0.0249854	0.424845	11	1,2,4,5,8,9,10,14,15,18,19
pal-pou16572	AT1G06680	Potri.005G206700	PHOTOSYSTEM II SUBUNIT P-1 (PSBP-1)	pal-pou11707	AT1G06680	Potri.002G055700	PHOTOSYSTEM II SUBUNIT P-1 (PSBP-1)	0.557682	0.0343752	0.268115	10	0,1,3,7,9,10,11,12,17,18
pal-pou13163	AT5G37720	Potri.004G087000	(ALY4)	pal-pou27771	AT1G66260	Potri.017G129900	(ALY3)	0.557076	0.0802291	0.259463	20	0,1,2,3,4,5,6,7,8,9,10,11,12,13,14,15,16,17,18,19
pal-pou22630	AT3G01280	Potri.008G194900	VOLTAGE DEPENDENT ANION CHANNEL 1 (VDAC1)	pal-pou19145	AT3G01280	Potri.010G033500	VOLTAGE DEPENDENT ANION CHANNEL 1 (VDAC1)	0.556462	0.0394449	0.297826	18	1,2,3,4,5,6,7,8,9,10,11,12,13,14,15,16,18,19
pal-pou23149	AT2G30050	Potri.015G068900	-	pal-pou18512	AT2G30050	Potri.010G100400	-	0.555834	0.02703	0.382685	20	0,1,2,3,4,5,6,7,8,9,10,11,12,13,14,15,16,17,18,19
pal-pou36554	AT4G34050	Potri.009G099800	CAFFEOYL COENZYME A O-METHYLTRANSFERASE 1 (CCoAOMT1)	pal-pou01563	AT4G34050	Potri.001G304800	CAFFEOYL COENZYME A O-METHYLTRANSFERASE 1 (CCoAOMT1)	0.555728	0.0212466	0.321773	11	1,2,4,5,8,9,10,11,14,16,18
pal-pou24503	AT1G16840	Potri.008G005900	-	pal-pou17060	AT1G16840	Potri.010G252800	-	0.555532	0.0692967	0.33541	20	0,1,2,3,4,5,6,7,8,9,10,11,12,13,14,15,16,17,18,19
pal-pou16016	AT1G76650	Potri.005G259900	CALMODULIN-LIKE 38 (CML38)	pal-pou12289	AT5G42380	Potri.002G001400	CALMODULIN LIKE 37 (CML37)	0.554616	0.0991055	0.339256	6	1,3,7,8,9,10
pal-pou28166	AT1G15690	Potri.018G119500	(AVP1)	pal-pou05294	AT1G15690	Potri.006G063000	(AVP1)	0.554407	0.0190878	0.272685	18	0,1,2,3,4,5,6,7,8,9,10,11,13,14,15,16,18,19
pal-pou24190	AT3G01390	Potri.008G040300	VACUOLAR MEMBRANE ATPASE 10 (VMA10)	pal-pou17365	AT3G01390	Potri.010G222000	VACUOLAR MEMBRANE ATPASE 10 (VMA10)	0.553743	0.0502982	0.108168	19	0,1,2,3,4,5,6,7,8,9,10,11,12,14,15,16,17,18,19
pal-pou36215	AT5G12250	Potri.009G067100	BETA-6 TUBULIN (TUB6)	pal-pou01985	AT5G62700	Potri.001G272800	TUBULIN BETA CHAIN 3 (TUB3)	0.553019	0.014618	0.396342	10	1,2,4,5,8,9,10,14,15,19
pal-pou21492	AT3G15050	Potri.011G096500	IQ-DOMAIN 10 (IQD10)	pal-pou00890	AT3G15050	Potri.001G375700	IQ-DOMAIN 10 (IQD10)	0.552239	0.090169	0.486093	1	4
pal-pou08611	AT4G12400	Potri.003G113400	HOP3 (Hop3)	pal-pou03418	AT4G12400	Potri.001G119500	HOP3 (Hop3)	0.551112	0.0435107	0.333039	19	0,1,2,3,4,5,7,8,9,10,11,12,13,14,15,16,17,18,19
pal-pou14418	AT2G17230	Potri.004G206600	EXORDIUM LIKE 5 (EXL5)	pal-pou37266	AT2G17230	Potri.009G167800	EXORDIUM LIKE 5 (EXL5)	0.549584	0.0433544	0.305899	13	1,2,3,5,6,7,8,9,10,12,14,15,18
pal-pou16676	AT1G43170	Potri.005G194500	RIBOSOMAL PROTEIN 1 (RP1)	pal-pou11609	AT1G43170	Potri.002G066200	RIBOSOMAL PROTEIN 1 (RP1)	0.549355	0.0332422	0.22921	18	0,1,2,3,5,6,7,8,9,10,11,12,14,15,16,17,18,19
pal-pou13272	AT5G16110	Potri.004G099800	-	pal-pou26408	AT5G16110	Potri.017G114700	-	0.549045	0.0605953	0.430919	19	0,1,2,3,4,5,7,8,9,10,11,12,13,14,15,16,17,18,19
pal-pou22882	AT4G27090	Potri.008G168600	-	pal-pou18791	AT4G27090	Potri.010G069900	-	0.548368	0.0446921	0.231204	18	0,1,2,3,5,6,7,8,9,10,11,12,14,15,16,17,18,19
pal-pou22715	AT1G67910	Potri.008G186200	-	pal-pou19009	AT1G67910	Potri.010G046700	-	0.54642	0.110863	0.190771	15	0,1,2,3,4,6,7,8,9,10,12,14,15,16,18
pal-pou08196	AT1G30900	Potri.001G075600	VACUOLAR SORTING RECEPTOR 6 (VSR6)	pal-pou03861	AT1G30900	Potri.001G075600	VACUOLAR SORTING RECEPTOR 6 (VSR6)	0.546256	0.0724652	0.267341	1	4
pal-pou16358	AT5G42790	Potri.005G229200	PROTEASOME ALPHA SUBUNIT F1 (PAF1)	pal-pou11933	AT1G47250	Potri.002G033900	20S PROTEASOME ALPHA SUBUNIT F2 (PAF2)	0.545567	0.0347792	0.296633	19	0,1,2,3,4,5,6,7,8,9,10,12,13,14,15,16,17,18,19
pal-pou39718	AT3G10920	Potri.019G057300	MANGANESE SUPEROXIDE DISMUTASE 1 (MSD1)	pal-pou31650	AT3G10920	Potri.013G092600	MANGANESE SUPEROXIDE DISMUTASE 1 (MSD1)	0.544188	0.0486845	0.301086	19	1,2,3,4,5,6,7,8,9,10,11,12,13,14,15,16,17,18,19
pal-pou13387	AT3G62870	Potri.004G113800	-	pal-pou26527	AT3G62870	Potri.017G101000	-	0.54358	0.0186345	0.338179	18	0,1,2,3,5,6,7,8,9,10,11,12,14,15,16,17,18,19
pal-pou22629	AT3G06035	Potri.008G195000	-	pal-pou19146	AT3G06035	Potri.010G033400	-	0.543121	0.084028	0.301974	12	1,2,4,5,7,8,9,10,14,15,16,19
pal-pou13775	AT3G18820	Potri.009G115000	RAB GTPASE HOMOLOG G3F (RAB7B)	pal-pou36693	AT3G18820	Potri.009G115000	RAB GTPASE HOMOLOG G3F (RAB7B)	0.542052	0.00832475	0.222903	20	0,1,2,3,4,5,6,7,8,9,10,11,12,13,14,15,16,17,18,19
pal-pou16699	AT1G18740	Potri.005G192600	-	pal-pou11595	AT1G18740	Potri.002G067800	-	0.541612	0.0647489	0.338583	11	1,3,4,7,8,9,10,12,13,16,17
pal-pou28796	AT2G06520	Potri.018G065200	PHOTOSYSTEM II SUBUNIT X (PSBX)	pal-pou06113	AT2G06520	Potri.006G144000	PHOTOSYSTEM II SUBUNIT X (PSBX)	0.539758	0.106964	0.205963	9	0,1,3,7,11,12,16,17,18
pal-pou20220	AT1G65290	Potri.019G055300	MITOCHONDRIAL ACYL CARRIER PROTEIN 2 (mtACP2)	pal-pou31713	AT1G65290	Potri.013G084500	MITOCHONDRIAL ACYL CARRIER PROTEIN 2 (mtACP2)	0.539595	0.0522592	0.185491	20	0,1,2,3,4,5,6,7,8,9,10,11,12,13,14,15,16,17,18,19
pal-pou10410	AT2G47470	Potri.002G198300	UNFERTILIZED EMBRYO SAC 5 (UNE5)	pal-pou25635	AT2G47470	Potri.014G122800	UNFERTILIZED EMBRYO SAC 5 (UNE5)	0.539522	0.0344676	0.209853	19	1,2,3,4,5,6,7,8,9,10,11,12,13,14,15,16,17,18,19
pal-pou28812	AT5G20720	Potri.018G063200	CHAPERONIN 20 (CPN20)	pal-pou06066	AT5G20720	Potri.006G138600	CHAPERONIN 20 (CPN20)	0.538528	0.054359	0.172091	19	0,1,2,3,5,6,7,8,9,10,11,12,13,14,15,16,17,18,19
pal-pou23943	AT4G00430	Potri.008G065600	PLASMA MEMBRANE INTRINSIC PROTEIN 1;4 (PIP1;4)	pal-pou17649	AT4G00430	Potri.010G191900	PLASMA MEMBRANE INTRINSIC PROTEIN 1;4 (PIP1;4)	0.537831	0.0281981	0.335773	14	0,1,2,3,5,7,8,9,10,12,14,15,16,17
pal-pou16920	AT4G08685	Potri.005G167900	(SAH7)	pal-pou11339	AT4G08685	Potri.002G093100	(SAH7)	0.536185	0.0778204	0.425802	16	1,2,3,5,6,7,8,9,10,11,12,14,15,17,18,19
pal-pou16269	AT5G42560	Potri.005G237900	-	pal-pou16233	AT5G42560	Potri.005G237900	-	0.535946	0.003	0	10	1,2,4,5,8,9,10,14,15,19
pal-pou29327	AT5G24930	Potri.018G013800	CONSTANS-LIKE 4 (COL4)	pal-pou07349	AT5G24930	Potri.006G267700	CONSTANS-LIKE 4 (COL4)	0.535765	0.0416378	0.419424	16	0,1,3,4,5,6,7,8,9,11,12,14,15,16,17,18
pal-pou16707	AT1G76860	Potri.005G191600	SM-LIKE 3B (LSM3B)	pal-pou11578	AT1G76860	Potri.002G068800	SM-LIKE 3B (LSM3B)	0.534943	0.00453859	0.17634	19	0,1,2,3,5,6,7,8,9,10,11,12,13,14,15,16,17,18,19
pal-pou28008	AT4G30010	Potri.018G142500	-	pal-pou05448	AT4G30010	Potri.006G075600	-	0.53194	0.0748751	0.25826	17	1,2,3,4,5,7,8,9,10,12,13,14,15,16,17,18,19
pal-pou33453	AT5G56010	Potri.016G003400	HEAT SHOCK PROTEIN 81-3 (HSP81-3)	pal-pou04693	AT5G56010	Potri.006G002800	HEAT SHOCK PROTEIN 81-3 (HSP81-3)	0.531735	0.0166176	0.347334	19	0,1,2,3,4,5,6,7,8,9,10,12,13,14,15,16,17,18,19
pal-pou22794	AT3G26340	Potri.008G177000	-	pal-pou18907	AT3G26340	Potri.010G058100	-	0.529784	0.0182708	0.211037	18	1,2,3,4,5,6,7,8,9,10,12,13,14,15,16,17,18,19
pal-pou10553	AT1G01060	Potri.002G180800	LATE ELONGATED HYPOCOTYL (LHY)	pal-pou25489	AT1G01060	Potri.014G106800	LATE ELONGATED HYPOCOTYL (LHY)	0.527394	0.0928943	0.201454	14	0,1,2,3,7,8,9,10,11,12,14,16,17,18
pal-pou32534	AT5G03170	Potri.016G088700	FASCICLIN-LIKE ARABINOGALACTAN-PROTEIN 11 (FLA11)	pal-pou05977	AT5G03170	Potri.006G129200	FASCICLIN-LIKE ARABINOGALACTAN-PROTEIN 11 (FLA11)	0.527185	0.222094	0.537496	4	1,2,4,8
pal-pou22610	AT5G18800	Potri.008G196600	-	pal-pou19199	AT5G18800	Potri.010G026000	-	0.524713	0.028401	0.253071	18	1,2,3,4,5,6,7,8,9,10,12,13,14,15,16,17,18,19
pal-pou29261	AT2G32070	Potri.018G020900	-	pal-pou07293	AT2G32070	Potri.006G262500	-	0.520824	0.0293966	0.313059	17	1,2,3,4,5,7,8,9,10,12,13,14,15,16,17,18,19
pal-pou22586	AT4G15470	Potri.008G199200	LIFEGUARD 5 (LFG5)	pal-pou19175	AT4G15470	Potri.010G028900	LIFEGUARD 5 (LFG5)	0.519183	0.0781695	0.234433	17	1,2,3,4,5,6,7,8,9,10,12,13,15,16,17,18,19
pal-pou21698	AT4G18780	Potri.011G069600	IRREGULAR XYLEM 1 (IRX1)	pal-pou12874	AT4G18780	Potri.004G059600	IRREGULAR XYLEM 1 (IRX1)	0.518519	0.0186694	0.208722	1	4
pal-pou32565	AT3G09630	Potri.016G084400	SUPPRESSOR OF ACAULIS 56 (SAC56)	pal-pou06017	AT3G09630	Potri.T159900	SUPPRESSOR OF ACAULIS 56 (SAC56)	0.518466	0.0289351	0.478066	19	0,1,2,3,5,6,7,8,9,10,11,12,13,14,15,16,17,18,19
pal-pou10435	AT2G47360	Potri.002G195400	-	pal-pou25600	AT2G47360	Potri.014G119900	-	0.518302	0.168636	0.366547	1	4
pal-pou21059	AT4G21920	Potri.011G139400	-	pal-pou00281	AT3G20340	Potri.001G435400	-	0.517322	0.178696	0.266234	13	0,1,3,7,8,9,10,12,13,15,16,17,18
pal-pou10152	AT1G05100	Potri.002G228200	MITOGEN-ACTIVATED PROTEIN KINASE KINASE KINASE 18 (MAPKKK18)	pal-pou25932	AT1G05100	Potri.014G155000	MITOGEN-ACTIVATED PROTEIN KINASE KINASE KINASE 18 (MAPKKK18)	0.517241	0.159633	0.339587	5	1,4,8,9,10
pal-pou15695	AT1G08830	Potri.005G044400	COPPER/ZINC SUPEROXIDE DISMUTASE 1 (CSD1)	pal-pou32218	AT1G08830	Potri.013G031100	COPPER/ZINC SUPEROXIDE DISMUTASE 1 (CSD1)	0.517209	0.0766951	0.156793	19	0,1,2,3,4,5,6,7,8,9,10,12,13,14,15,16,17,18,19
pal-pou16378	AT4G27090	Potri.005G227300	-	pal-pou11913	AT4G27090	Potri.005G227300	-	0.517194	0.0879336	0.19204	17	1,2,3,4,5,6,7,8,9,10,12,13,14,15,16,18,19
pal-pou01985	AT5G62700	Potri.001G272800	TUBULIN BETA CHAIN 3 (TUB3)	pal-pou01881	AT5G62700	Potri.001G272800	TUBULIN BETA CHAIN 3 (TUB3)	0.516736	0.00873514	0.127424	13	1,2,4,5,8,9,10,11,14,15,16,17,19
pal-pou23437	AT1G13635	Potri.008G112300	-	pal-pou18179	AT1G13635	Potri.010G137300	-	0.515991	0.0469286	0.423785	1	4
pal-pou39399	AT5G03340	Potri.016G091600	CELL DIVISION CYCLE 48C (ATCDC48C)	pal-pou05944	AT5G03340	Potri.006G125500	CELL DIVISION CYCLE 48C (ATCDC48C)	0.515861	0.00651264	0.249793	20	0,1,2,3,4,5,6,7,8,9,10,11,12,13,14,15,16,17,18,19
pal-pou35322	AT1G73230	Potri.015G029800	-	pal-pou35245	AT1G17880	Potri.015G029800	BASIC TRANSCRIPTION FACTOR 3 (BTF3)	0.514475	0.0783497	0.0426917	19	0,1,2,3,4,5,6,7,8,9,10,12,13,14,15,16,17,18,19
pal-pou22746	AT1G67740	Potri.008G181900	PHOTOSYSTEM II BY (PSBY)	pal-pou18964	AT1G67740	Potri.010G052000	PHOTOSYSTEM II BY (PSBY)	0.514161	0.0681734	0.339966	8	0,1,3,7,10,12,17,18
pal-pou22275	AT1G12000	Potri.011G015900	-	pal-pou12328	AT1G12000	Potri.004G003800	-	0.513985	0.0489642	0.256341	14	1,2,4,5,8,9,10,11,12,14,15,16,18,19
pal-pou30579	AT4G28500	Potri.007G135300	NAC DOMAIN CONTAINING PROTEIN 73 (NAC073)	pal-pou27315	AT4G28500	Potri.017G016700	NAC DOMAIN CONTAINING PROTEIN 73 (NAC073)	0.513966	0.0281688	0.311962	1	4
pal-pou33054	AT2G41430	Potri.016G041600	EARLY RESPONSIVE TO DEHYDRATION 15 (ERD15)	pal-pou05072	AT2G41430	Potri.006G044600	EARLY RESPONSIVE TO DEHYDRATION 15 (ERD15)	0.511992	0.0711012	0.343796	15	1,2,3,4,5,7,8,9,10,12,13,14,16,17,18
pal-pou08400	AT4G23630	Potri.003G133600	VIRB2-INTERACTING PROTEIN 1 (BTI1)	pal-pou03633	AT1G64090	Potri.001G097700	RETICULAN LIKE PROTEIN B3 (RTNLB3)	0.511374	0.103243	0.32536	19	1,2,3,4,5,6,7,8,9,10,11,12,13,14,15,16,17,18,19
pal-pou29283	AT5G10840	Potri.018G018400	ENDOMEMBRANE PROTEIN 1 (EMP1)	pal-pou07315	AT5G10840	Potri.006G264500	ENDOMEMBRANE PROTEIN 1 (EMP1)	0.510533	0.0530444	0.333448	13	1,2,4,5,7,8,9,10,11,14,15,16,19
pal-pou09003	AT5G47430	Potri.003G078800	-	pal-pou03058	AT5G47430	Potri.001G156000	-	0.510283	0.0550768	0.190401	15	1,2,3,4,5,7,8,9,10,12,13,14,16,18,19
pal-pou16950	AT1G34760	Potri.005G164500	GENERAL REGULATORY FACTOR 11 (GRF11)	pal-pou11301	AT1G26480	Potri.002G097500	GENERAL REGULATORY FACTOR 12 (GRF12)	0.508607	0.0399227	0.238176	19	1,2,3,4,5,6,7,8,9,10,11,12,13,14,15,16,17,18,19
pal-pou14542	AT1G10950	Potri.004G218300	TRANSMEMBRANE NINE 1 (TMN1)	pal-pou09526	AT1G10950	Potri.003G015300	TRANSMEMBRANE NINE 1 (TMN1)	0.507549	0.0301719	0.238859	18	1,2,3,4,5,7,8,9,10,11,12,13,14,15,16,17,18,19
pal-pou21150	AT4G27270	Potri.011G129400	-	pal-pou00447	AT4G27270	Potri.001G410700	-	0.507487	0.0571239	0.232463	8	1,2,4,5,8,9,10,14
pal-pou36421	AT3G49870	Potri.009G087400	ADP-RIBOSYLATION FACTOR-LIKE A1C (ARLA1C)	pal-pou01699	AT3G49870	Potri.001G293100	ADP-RIBOSYLATION FACTOR-LIKE A1C (ARLA1C)	0.507059	0.0093678	0.216443	18	0,1,2,3,4,5,6,7,8,9,10,12,14,15,16,17,18,19
pal-pou08814	AT1G32050	Potri.003G099300	SECRETORY CARRIER MEMBRANE PROTEIN 5 (SCAMP5)	pal-pou03283	AT1G32050	Potri.003G099300	SECRETORY CARRIER MEMBRANE PROTEIN 5 (SCAMP5)	0.506513	0.101416	0.271988	18	1,2,3,4,5,7,8,9,10,11,12,13,14,15,16,17,18,19
pal-pou21864	AT2G34700	Potri.011G053600	-	pal-pou12695	AT2G33790	Potri.004G044700	ARABINOGALACTAN PROTEIN 30 (AGP30)	0.505988	0.134271	0.303925	5	5,6,14,15,19
pal-pou40200	AT3G12110	Potri.008G055500	ACTIN-11 (ACT11)	pal-pou17530	AT3G12110	Potri.010G204300	ACTIN-11 (ACT11)	0.504374	0.00346621	0.244614	14	1,2,4,5,6,7,8,9,10,14,15,16,17,19
pal-pou22469	AT5G49230	Potri.008G213400	HYPERSENSITIVE TO RED AND BLUE (HRB1)	pal-pou19404	AT5G49230	Potri.010G000800	HYPERSENSITIVE TO RED AND BLUE (HRB1)	0.501973	0.046412	0.250691	16	1,2,3,4,5,6,7,8,9,10,12,14,15,16,17,18
pal-pou21559	AT5G55530	Potri.011G088400	-	pal-pou01015	AT5G55530	Potri.001G361100	-	0.501519	0.0751877	0.280963	15	0,1,3,6,7,9,10,11,12,13,14,15,16,17,18
pal-pou32721	AT3G44150	Potri.016G068000	-	pal-pou06604	AT3G44150	Potri.006G201600	-	0.501429	0.0796774	0.291776	13	1,2,4,5,6,7,8,9,10,14,15,16,19
pal-pou23122	AT5G19990	Potri.008G144100	REGULATORY PARTICLE TRIPLE-A ATPASE 6A (RPT6A)	pal-pou18533	AT5G19990	Potri.010G098300	REGULATORY PARTICLE TRIPLE-A ATPASE 6A (RPT6A)	0.50045	0.0160305	0.198264	19	0,1,2,3,4,5,6,7,8,9,10,12,13,14,15,16,17,18,19
pal-pou08920	AT1G32400	Potri.003G087800	TOBAMOVIRUS MULTIPLICATION 2A (TOM2A)	pal-pou03165	AT1G32400	Potri.001G146100	TOBAMOVIRUS MULTIPLICATION 2A (TOM2A)	0.498918	0.132838	0.294243	20	0,1,2,3,4,5,6,7,8,9,10,11,12,13,14,15,16,17,18,19
pal-pou37748	AT5G63320	Potri.012G094300	NUCLEAR PROTEIN X1 (NPX1)	pal-pou34552	AT5G63320	Potri.015G091800	NUCLEAR PROTEIN X1 (NPX1)	0.498902	0.0774784	0.29391	15	0,1,3,6,7,8,9,10,12,13,14,16,17,18,19
pal-pou10708	AT2G46080	Potri.002G162600	BYPASS 2 (BPS2)	pal-pou25316	AT2G46080	Potri.014G088600	BYPASS 2 (BPS2)	0.498098	0.0854187	0.273673	17	1,2,3,4,5,7,8,9,10,12,13,14,15,16,17,18,19
pal-pou28384	AT4G30440	Potri.018G100400	UDP-D-GLUCURONATE 4-EPIMERASE 1 (GAE1)	pal-pou06360	AT4G30440	Potri.006G178500	UDP-D-GLUCURONATE 4-EPIMERASE 1 (GAE1)	0.497382	0.0342051	0.392256	12	1,2,3,7,8,9,10,12,15,16,17,19
pal-pou19579	AT4G21450	Potri.019G116400	-	pal-pou31127	AT4G21450	Potri.013G147800	-	0.496943	0.0199017	0.22363	11	1,2,5,6,7,8,9,10,14,15,19
pal-pou22892	AT4G27090	Potri.008G168600	-	pal-pou18791	AT4G27090	Potri.010G069900	-	0.496157	0.0408643	0.231204	18	0,1,2,3,5,6,7,8,9,10,11,12,14,15,16,17,18,19
pal-pou14600	AT1G09660	Potri.004G225900	-	pal-pou09676	AT1G09660	Potri.003G005500	-	0.49569	0.0401611	0.230173	19	0,1,2,3,5,6,7,8,9,10,11,12,13,14,15,16,17,18,19
pal-pou21397	AT2G34250	Potri.011G107900	-	pal-pou00800	AT2G34250	Potri.001G387600	-	0.495413	0.00186495	0.323128	19	1,2,3,4,5,6,7,8,9,10,11,12,13,14,15,16,17,18,19
pal-pou28960	AT5G21940	Potri.018G048100	-	pal-pou06825	AT5G21940	Potri.006G219800	-	0.493603	0.105749	0.320653	12	0,1,3,6,7,8,9,10,12,13,16,17
pal-pou28714	AT2G03500	Potri.018G074200	EARLY FLOWERING MYB PROTEIN (EFM)	pal-pou06205	AT2G03500	Potri.006G155200	EARLY FLOWERING MYB PROTEIN (EFM)	0.493333	0.0599255	0.216579	1	13
pal-pou09208	AT1G79930	Potri.003G055800	HEAT SHOCK PROTEIN 91 (HSP91)	pal-pou02826	AT1G79930	Potri.001G180100	HEAT SHOCK PROTEIN 91 (HSP91)	0.493257	0.0776405	0.322801	19	1,2,3,4,5,6,7,8,9,10,11,12,13,14,15,16,17,18,19
pal-pou22814	AT3G26340	Potri.008G177000	-	pal-pou18907	AT3G26340	Potri.010G058100	-	0.49243	0.0182607	0.237591	18	1,2,3,4,5,6,7,8,9,10,12,13,14,15,16,17,18,19
pal-pou10246	AT2G05070	Potri.002G221400	PHOTOSYSTEM II LIGHT HARVESTING COMPLEX GENE 2.2 (LHCB2.2)	pal-pou26049	AT2G05070	Potri.014G165100	PHOTOSYSTEM II LIGHT HARVESTING COMPLEX GENE 2.2 (LHCB2.2)	0.491642	0.0150675	0.244569	10	0,1,3,7,9,10,11,12,17,18
pal-pou15260	AT5G64740	Potri.005G087500	CELLULOSE SYNTHASE 6 (CESA6)	pal-pou29945	AT5G64740	Potri.007G076500	CELLULOSE SYNTHASE 6 (CESA6)	0.491284	0.0207264	0.271038	19	0,1,2,3,4,5,6,7,8,9,10,11,12,14,15,16,17,18,19
pal-pou16157	AT1G76100	Potri.005G246100	PLASTOCYANIN 1 (PETE1)	pal-pou12122	AT1G76100	Potri.002G016000	PLASTOCYANIN 1 (PETE1)	0.490756	0.0508172	0.228816	8	0,1,3,7,10,12,17,18
pal-pou29055	AT1G56450	Potri.018G037700	20S PROTEASOME BETA SUBUNIT G1 (PBG1)	pal-pou07080	AT1G56450	Potri.006G242000	20S PROTEASOME BETA SUBUNIT G1 (PBG1)	0.488873	0.0269611	0.239926	18	1,2,3,4,5,6,7,8,9,10,12,13,14,15,16,17,18,19
pal-pou28967	AT1G19210	Potri.018G047300	(ERF017)	pal-pou06803	AT1G19210	Potri.006G218200	(ERF017)	0.488153	0.103985	0.561188	6	1,3,8,9,10,16
pal-pou36550	AT1G49760	Potri.009G099300	POLY(A) BINDING PROTEIN 8 (PAB8)	pal-pou01569	AT1G49760	Potri.001G304000	POLY(A) BINDING PROTEIN 8 (PAB8)	0.488126	0.0258929	0.343313	20	0,1,2,3,4,5,6,7,8,9,10,11,12,13,14,15,16,17,18,19
pal-pou28831	AT1G54270	Potri.018G061300	EIF4A-2 (EIF4A-2)	pal-pou06898	AT1G54270	Potri.006G225700	EIF4A-2 (EIF4A-2)	0.488069	0.0116899	0.213471	20	0,1,2,3,4,5,6,7,8,9,10,11,12,13,14,15,16,17,18,19
pal-pou14359	AT5G22250	Potri.004G200400	CCR4- ASSOCIATED FACTOR 1B (CAF1b)	pal-pou37210	AT5G22250	Potri.009G161500	CCR4- ASSOCIATED FACTOR 1B (CAF1b)	0.487294	0.0357873	0.368568	10	1,3,7,8,9,10,12,16,17,18
pal-pou29065	AT1G56450	Potri.018G037700	20S PROTEASOME BETA SUBUNIT G1 (PBG1)	pal-pou07080	AT1G56450	Potri.006G242000	20S PROTEASOME BETA SUBUNIT G1 (PBG1)	0.487273	0.0269611	0.231656	19	1,2,3,4,5,6,7,8,9,10,11,12,13,14,15,16,17,18,19
pal-pou14892	AT5G66680	Potri.005G127000	DEFECTIVE GLYCOSYLATION (DGL1)	pal-pou29464	AT5G66680	Potri.007G031000	DEFECTIVE GLYCOSYLATION (DGL1)	0.48723	0.0222971	0.256927	18	1,2,3,4,5,6,7,8,9,10,12,13,14,15,16,17,18,19
pal-pou23852	AT2G41430	Potri.008G074600	EARLY RESPONSIVE TO DEHYDRATION 15 (ERD15)	pal-pou17739	AT4G14270	Potri.010G182800	-	0.486048	0.0939231	0.217837	16	0,1,3,5,6,7,8,9,10,12,14,15,16,17,18,19
pal-pou07824	AT3G15140	Potri.003G194300	ENHANCER OF RNAI (ERI-1)	pal-pou03249	AT3G15140	Potri.001G030900	ENHANCER OF RNAI (ERI-1)	0.48581	0.0367376	0.164755	20	0,1,2,3,4,5,6,7,8,9,10,11,12,13,14,15,16,17,18,19
pal-pou37724	AT1G27400	Potri.012G096600	-	pal-pou34523	AT1G27400	Potri.015G094400	-	0.485181	0.0196894	0.390772	17	1,2,3,4,5,6,7,8,9,10,11,12,14,15,16,18,19
pal-pou14784	AT5G67250	Potri.005G141800	SKP1/ASK1-INTERACTING PROTEIN 2 (SKIP2)	pal-pou29638	AT5G67250	Potri.005G141800	SKP1/ASK1-INTERACTING PROTEIN 2 (SKIP2)	0.48447	0.0870059	0.3852	7	1,3,7,8,9,10,16
pal-pou10216	AT2G04520	Potri.014G160900	-	pal-pou25986	AT2G04520	Potri.014G160900	-	0.484233	0	0.226232	20	0,1,2,3,4,5,6,7,8,9,10,11,12,13,14,15,16,17,18,19
pal-pou28930	AT1G55110	Potri.018G052200	INDETERMINATE(ID)-DOMAIN 7 (IDD7)	pal-pou06921	AT1G55110	Potri.006G227600	INDETERMINATE(ID)-DOMAIN 7 (IDD7)	0.483859	0.0602534	0.300044	8	0,1,3,7,9,10,12,18
pal-pou37462	AT5G62300	Potri.012G128300	-	pal-pou34183	AT5G62300	Potri.015G129800	-	0.483381	0.010689	0.228416	17	1,2,3,5,6,7,8,9,10,11,12,14,15,16,17,18,19
pal-pou33678	AT3G08890	Potri.016G125300	-	pal-pou05760	AT3G08890	Potri.006G104000	-	0.483031	0.03522	0.215556	18	0,1,3,5,6,7,8,9,10,11,12,13,14,15,16,17,18,19
pal-pou13024	AT4G11260	Potri.004G071100	(SGT1B)	pal-pou27580	AT4G11260	Potri.017G149800	(SGT1B)	0.482883	0.111673	0.301336	19	0,1,2,3,5,6,7,8,9,10,11,12,13,14,15,16,17,18,19
pal-pou20653	AT1G72160	Potri.T011100	(PATL3)	pal-pou13602	AT1G72160	Potri.004G138200	(PATL3)	0.482639	0.0466633	0.273146	7	2,5,6,8,14,15,19
pal-pou36126	AT5G13780	Potri.009G056600	NAA10 (NAA10)	pal-pou02036	AT5G13780	Potri.009G056600	NAA10 (NAA10)	0.48229	0.0294433	0.316294	20	0,1,2,3,4,5,6,7,8,9,10,11,12,13,14,15,16,17,18,19
pal-pou10216	AT2G04520	Potri.014G160900	-	pal-pou26000	AT2G04520	Potri.014G160900	-	0.480995	0	0.226232	20	0,1,2,3,4,5,6,7,8,9,10,11,12,13,14,15,16,17,18,19
pal-pou08777	AT1G31812	Potri.001G130200	ACYL-COA-BINDING PROTEIN 6 (ACBP6)	pal-pou03319	AT1G31812	Potri.001G130200	ACYL-COA-BINDING PROTEIN 6 (ACBP6)	0.480955	0.242969	0.394784	18	0,1,2,3,5,6,7,8,9,10,11,12,13,14,15,16,17,18
pal-pou24244	AT3G10410	Potri.008G034800	SERINE CARBOXYPEPTIDASE-LIKE 49 (scpl49)	pal-pou17306	AT3G10410	Potri.010G227700	SERINE CARBOXYPEPTIDASE-LIKE 49 (scpl49)	0.480555	0.0498739	0.213366	18	0,1,2,3,4,5,6,7,8,9,10,11,12,14,15,16,17,19
pal-pou08825	AT5G45620	Potri.003G098400	-	pal-pou04256	AT5G45620	Potri.001G135200	-	0.480523	0.0188725	0.242517	15	1,2,3,4,5,7,8,9,10,14,15,16,17,18,19
pal-pou29354	AT5G24890	Potri.018G008200	-	pal-pou07410	AT5G24890	Potri.006G273100	-	0.480484	0.0958566	0.371229	13	0,1,3,4,7,8,9,10,12,13,16,17,18
pal-pou36402	AT1G50010	Potri.009G085100	TUBULIN ALPHA-2 CHAIN (TUA2)	pal-pou01726	AT1G50010	Potri.001G289500	TUBULIN ALPHA-2 CHAIN (TUA2)	0.480271	0.00779988	0.385192	12	1,2,4,5,8,9,10,11,14,15,16,19
pal-pou16185	AT1G20110	Potri.005G242700	FYVE-DOMAIN PROTEIN 1 (FYVE1)	pal-pou12093	AT1G20110	Potri.002G018900	FYVE-DOMAIN PROTEIN 1 (FYVE1)	0.480226	0.0556173	0.279004	19	0,1,2,3,4,5,6,7,8,9,10,11,12,13,14,16,17,18,19
pal-pou21150	AT4G27270	Potri.011G129400	-	pal-pou00509	AT4G27270	Potri.001G410700	-	0.479809	0.0571239	0.223333	8	1,2,4,5,8,9,10,14
pal-pou29195	AT2G25310	Potri.018G024600	-	pal-pou07244	AT2G25310	Potri.006G257100	-	0.4798	0.0480934	0.265129	18	1,2,3,4,5,6,7,8,9,10,12,13,14,15,16,17,18,19
pal-pou20966	AT2G18196	Potri.011G149500	-	pal-pou00253	AT2G18196	Potri.001G452400	-	0.479798	0.0527303	0.447864	1	13
pal-pou16140	AT1G76160	Potri.005G247700	SKU5 SIMILAR 5 (sks5)	pal-pou12144	AT1G76160	Potri.002G013700	SKU5 SIMILAR 5 (sks5)	0.479326	0.0376761	0.341565	10	1,2,5,8,9,10,11,12,14,17
pal-pou10199	AT4G26840	Potri.002G224800	SMALL UBIQUITIN-LIKE MODIFIER 1 (SUMO1)	pal-pou25961	AT4G26840	Potri.014G158300	SMALL UBIQUITIN-LIKE MODIFIER 1 (SUMO1)	0.478763	0.107195	0.369081	19	0,1,2,3,5,6,7,8,9,10,11,12,13,14,15,16,17,18,19
pal-pou24207	AT2G01720	Potri.008G038700	OLIGOSACCHARYLTRANSFERASE 1A (OST1A)	pal-pou17346	AT2G01720	Potri.008G038700	OLIGOSACCHARYLTRANSFERASE 1A (OST1A)	0.47852	0.0931581	0.32479	15	1,2,3,4,5,7,8,9,10,14,15,16,17,18,19
pal-pou09098	AT1G17370	Potri.003G069000	OLIGOURIDYLATE BINDING PROTEIN 1B (UBP1B)	pal-pou02976	AT1G17370	Potri.001G166100	OLIGOURIDYLATE BINDING PROTEIN 1B (UBP1B)	0.47828	0.0370446	0.238156	18	0,1,2,3,5,6,7,8,9,10,12,13,14,15,16,17,18,19
pal-pou39373	AT1G32860	Potri.001G449100	-	pal-pou20941	AT1G32860	Potri.011G152400	-	0.477402	0.0588701	0.254124	13	1,2,5,7,8,9,10,11,12,14,15,17,19
pal-pou13227	AT1G66810	Potri.004G095100	(ATC3H14)	pal-pou27831	AT1G66810	Potri.017G119900	(ATC3H14)	0.477298	0.0567417	0.336461	1	4
pal-pou15550	AT3G18660	Potri.005G061600	PLANT GLYCOGENIN-LIKE STARCH INITIATION PROTEIN 1 (PGSIP1)	pal-pou30252	AT3G18660	Potri.007G107200	PLANT GLYCOGENIN-LIKE STARCH INITIATION PROTEIN 1 (PGSIP1)	0.477115	0.0397834	0.278024	1	4
pal-pou37492	AT5G05010	Potri.012G125500	-	pal-pou34219	AT5G05010	Potri.015G125400	-	0.476469	0.0428478	0.190608	16	1,2,3,4,5,7,8,9,10,12,13,14,15,16,18,19
pal-pou33167	AT5G12250	Potri.016G033200	BETA-6 TUBULIN (TUB6)	pal-pou04970	AT5G12250	Potri.006G035400	BETA-6 TUBULIN (TUB6)	0.475167	0.00629036	0.316267	10	1,2,4,5,8,9,10,14,15,16
pal-pou08299	AT1G64520	Potri.003G142700	REGULATORY PARTICLE NON-ATPASE 12A (RPN12a)	pal-pou03724	AT1G64520	Potri.001G088200	REGULATORY PARTICLE NON-ATPASE 12A (RPN12a)	0.475095	0.049116	0.213227	18	1,2,3,4,5,6,7,8,9,10,12,13,14,15,16,17,18,19
pal-pou14116	AT4G38510	Potri.004G177500	V-ATPASE B SUBUNIT 2 (VAB2)	pal-pou36997	AT4G38510	Potri.009G137800	V-ATPASE B SUBUNIT 2 (VAB2)	0.475041	0.00814119	0.185755	19	1,2,3,4,5,6,7,8,9,10,11,12,13,14,15,16,17,18,19
pal-pou28963	AT2G26280	Potri.018G047700	CTC-INTERACTING DOMAIN 7 (CID7)	pal-pou06814	AT2G26280	Potri.006G218900	CTC-INTERACTING DOMAIN 7 (CID7)	0.473721	0.0498646	0.223564	20	0,1,2,3,4,5,6,7,8,9,10,11,12,13,14,15,16,17,18,19
pal-pou15897	AT3G05700	Potri.005G020900	DROUGHT-INDUCED PROTEIN19 (DIL9-3)	pal-pou32422	AT3G05700	Potri.013G011200	DROUGHT-INDUCED PROTEIN19 (DIL9-3)	0.473473	0.0309477	0.287272	19	0,1,2,3,5,6,7,8,9,10,11,12,13,14,15,16,17,18,19
pal-pou39338	AT1G66810	Potri.017G119900	(ATC3H14)	pal-pou13227	AT1G66810	Potri.004G095100	(ATC3H14)	0.473265	0.0552482	0.324779	1	4
pal-pou14822	AT4G36980	Potri.005G138200	-	pal-pou29590	AT4G36980	Potri.007G044100	-	0.472935	0.109627	0.25068	10	1,3,7,8,9,10,13,14,16,18
pal-pou10360	AT3G62840	Potri.014G129100	-	pal-pou25696	AT3G62840	Potri.014G129100	-	0.471781	0	0.260917	18	0,1,2,3,5,6,7,8,9,10,11,12,14,15,16,17,18,19
pal-pou21912	AT2G20760	Potri.011G049500	CLATHRIN LIGHT 62 CHAIN1 (CLC1)	pal-pou12647	AT2G20760	Potri.004G040100	CLATHRIN LIGHT 62 CHAIN1 (CLC1)	0.469719	0.0816118	0.337866	15	1,2,3,4,5,7,8,9,10,14,15,16,17,18,19
pal-pou15003	AT5G66230	Potri.005G114100	-	pal-pou29724	AT5G66230	Potri.007G057800	-	0.468966	0.0820611	0.281419	2	14,15
pal-pou23230	AT3G17860	Potri.008G133400	JASMONATE-ZIM-DOMAIN PROTEIN 3 (JAZ3)	pal-pou18443	AT3G17860	Potri.010G108200	JASMONATE-ZIM-DOMAIN PROTEIN 3 (JAZ3)	0.468862	0.136154	0.145696	14	0,1,2,3,6,7,8,9,10,12,14,16,17,18
pal-pou29142	AT3G15680	Potri.018G029900	-	pal-pou07169	AT3G15680	Potri.006G251300	-	0.468835	0.0285817	0.373302	1	6
pal-pou36145	AT3G23890	Potri.009G058900	TOPOISOMERASE II (TOPII)	pal-pou02020	AT3G23890	Potri.001G264000	TOPOISOMERASE II (TOPII)	0.468571	0.431867	0.0784296	1	14
pal-pou35846	AT3G46060	Potri.009G027900	(RABE1c)	pal-pou02280	AT5G59840	Potri.001G236100	(ATRABE1B)	0.468332	0.0326026	0.288567	14	1,2,3,5,7,8,9,10,12,14,15,17,18,19
pal-pou09823	AT5G43970	Potri.002G257200	TRANSLOCASE OF OUTER MEMBRANE 22-V (TOM22-V)	pal-pou26312	AT5G43970	Potri.014G192601	TRANSLOCASE OF OUTER MEMBRANE 22-V (TOM22-V)	0.467523	0.0259205	0.269531	18	1,2,3,5,6,7,8,9,10,11,12,13,14,15,16,17,18,19
pal-pou10390	AT2G47500	Potri.002G201000	-	pal-pou25656	AT2G47500	Potri.014G125700	-	0.467298	0.0480817	0.313844	10	1,2,4,5,6,8,9,11,14,15
pal-pou16023	AT1G21010	Potri.005G259100	-	pal-pou12281	AT1G21010	Potri.002G002100	-	0.466085	0.143846	0.340847	5	1,3,8,9,10
pal-pou16941	AT1G35780	Potri.005G165500	-	pal-pou11322	AT1G35780	Potri.002G095300	-	0.465958	0.0457983	0.243579	14	1,2,3,4,5,7,8,9,10,14,15,16,17,19
pal-pou33408	AT2G35760	Potri.016G008800	CASP-LIKE PROTEIN 2B2 (CASPL2B2)	pal-pou04831	AT2G35760	Potri.006G016900	CASP-LIKE PROTEIN 2B2 (CASPL2B2)	0.465116	0.0356547	0.193623	16	0,1,2,3,5,6,7,8,9,10,12,14,15,16,17,18
pal-pou09185	AT3G15550	Potri.003G058600	-	pal-pou02880	AT3G15550	Potri.001G175500	-	0.464052	0.0923365	0.198477	2	14,15
pal-pou14893	AT4G36800	Potri.005G126500	RUB1 CONJUGATING ENZYME 1 (RCE1)	pal-pou29463	AT4G36800	Potri.007G030900	RUB1 CONJUGATING ENZYME 1 (RCE1)	0.463342	0.0324895	0.285004	20	0,1,2,3,4,5,6,7,8,9,10,11,12,13,14,15,16,17,18,19
pal-pou36364	AT4G21860	Potri.009G080700	METHIONINE SULFOXIDE REDUCTASE B 2 (MSRB2)	pal-pou01797	AT4G21860	Potri.001G286500	METHIONINE SULFOXIDE REDUCTASE B 2 (MSRB2)	0.46283	0.0914726	0.398635	16	0,1,2,3,4,5,7,8,9,10,12,13,14,16,17,18
pal-pou28445	AT2G24765	Potri.T094300	ADP-RIBOSYLATION FACTOR 3 (ARF3)	pal-pou06322	AT2G24765	Potri.T094300	ADP-RIBOSYLATION FACTOR 3 (ARF3)	0.4625	0.0192357	0.289954	11	1,2,4,5,8,9,10,14,15,16,18
pal-pou08470	AT5G41210	Potri.003G125800	GLUTATHIONE S-TRANSFERASE THETA 1 (GSTT1)	pal-pou03555	AT5G41210	Potri.001G105600	GLUTATHIONE S-TRANSFERASE THETA 1 (GSTT1)	0.462147	0.141742	0.469909	14	0,1,2,3,4,5,7,8,9,10,12,16,17,18
pal-pou16093	AT1G20580	Potri.005G251100	-	pal-pou12187	AT1G20580	Potri.002G010200	-	0.461538	0.093068	0.23488	17	1,2,3,5,6,7,8,9,10,12,13,14,15,16,17,18,19
pal-pou14896	AT4G36750	Potri.005G126200	-	pal-pou29455	AT4G36750	Potri.007G029600	-	0.460907	0.0390217	0.372798	12	1,2,3,4,5,7,8,9,10,12,14,15
pal-pou09164	AT3G15680	Potri.003G061300	-	pal-pou02903	AT3G15680	Potri.001G172700	-	0.460784	0.0276462	0.479693	1	6
pal-pou37635	AT1G28110	Potri.012G105500	SERINE CARBOXYPEPTIDASE-LIKE 45 (SCPL45)	pal-pou34405	AT1G28110	Potri.015G104700	SERINE CARBOXYPEPTIDASE-LIKE 45 (SCPL45)	0.460709	0.0838532	0.236421	5	1,2,5,8,9
pal-pou10686	AT2G46170	Potri.002G165400	RETICULON-LIKE B 5 (RTNLB5)	pal-pou25339	AT2G46170	Potri.014G091200	RETICULON-LIKE B 5 (RTNLB5)	0.460052	0.0886913	0.403741	13	1,2,4,5,6,8,9,10,13,14,15,16,19
pal-pou36275	AT1G07170	Potri.001G277700	-	pal-pou01928	AT1G07170	Potri.001G277800	-	0.459605	0.0226743	0.250648	17	1,2,3,5,6,7,8,9,10,11,12,14,15,16,17,18,19
pal-pou08839	AT1G32230	Potri.003G096700	RADICAL-INDUCED CELL DEATH1 (RCD1)	pal-pou04235	AT1G32230	Potri.001G137200	RADICAL-INDUCED CELL DEATH1 (RCD1)	0.458306	0.083938	0.233408	20	0,1,2,3,4,5,6,7,8,9,10,11,12,13,14,15,16,17,18,19
pal-pou16182	AT1G75950	Potri.005G109900	S PHASE KINASE-ASSOCIATED PROTEIN 1 (SKP1)	pal-pou12095	AT1G75900	Potri.002G018800	-	0.456554	0.0839	0.0953664	19	0,1,2,3,4,5,6,7,8,9,10,12,13,14,15,16,17,18,19
pal-pou33365	AT4G12590	Potri.016G013100	-	pal-pou04775	AT4G12590	Potri.006G011500	-	0.456226	0.0211003	0.247563	16	1,2,3,4,5,6,7,8,9,10,12,14,15,16,18,19
pal-pou10550	AT1G01050	Potri.002G181300	PYROPHOSPHORYLASE 1 (PPa1)	pal-pou25491	AT1G01050	Potri.014G107100	PYROPHOSPHORYLASE 1 (PPa1)	0.456034	0.0653736	0.250276	13	1,2,4,5,7,8,9,10,12,14,15,16,18
pal-pou24138	AT3G55005	Potri.008G046000	TONNEAU 1B (TON1B)	pal-pou17424	AT3G55000	Potri.010G215500	TONNEAU 1A (TON1A)	0.455499	0.0409891	0.338227	18	1,2,3,4,5,6,7,8,9,10,12,13,14,15,16,17,18,19
pal-pou22665	AT1G59900	Potri.008G192500	PYRUVATE DEHYDROGENASE COMPLEX E1 ALPHA SUBUNIT (E1 ALPHA)	pal-pou19114	AT1G59900	Potri.010G038400	PYRUVATE DEHYDROGENASE COMPLEX E1 ALPHA SUBUNIT (E1 ALPHA)	0.455088	0.0266241	0.24429	16	1,2,4,5,7,8,9,10,12,13,14,15,16,17,18,19
pal-pou36340	AT5G09570	Potri.009G078100	-	pal-pou01824	AT5G09570	Potri.001G282900	-	0.45467	0.048721	0.210106	18	1,2,3,4,5,6,7,8,9,10,12,13,14,15,16,17,18,19
pal-pou09164	AT3G15680	Potri.003G061300	-	pal-pou02917	AT3G15680	Potri.003G061300	-	0.454106	0.046715	0.431523	1	6
pal-pou08835	AT1G32170	Potri.003G097300	XYLOGLUCAN ENDOTRANSGLUCOSYLASE/HYDROLASE 30 (XTH30)	pal-pou04247	AT1G32170	Potri.001G136100	XYLOGLUCAN ENDOTRANSGLUCOSYLASE/HYDROLASE 30 (XTH30)	0.453735	0.0669836	0.296669	1	4
pal-pou28890	AT4G26210	Potri.018G055700	-	pal-pou06961	AT4G29480	Potri.006G231900	-	0.453563	0.0864117	0.38052	17	1,2,3,4,5,6,7,8,9,10,12,13,14,15,16,18,19
pal-pou20237	AT3G02790	Potri.019G053500	METHYLENE BLUE SENSITIVITY 1 (MBS1)	pal-pou31698	AT3G02790	Potri.013G086400	METHYLENE BLUE SENSITIVITY 1 (MBS1)	0.453449	0.078876	0.285558	18	0,1,2,3,5,6,7,8,9,10,12,13,14,15,16,17,18,19
pal-pou24065	AT5G59300	Potri.008G053800	UBIQUITIN CARRIER PROTEIN 7 (UBC7)	pal-pou17512	AT5G59300	Potri.010G206832	UBIQUITIN CARRIER PROTEIN 7 (UBC7)	0.453427	0.0174596	0.209268	16	1,2,3,4,5,6,7,8,9,10,12,14,15,16,18,19
pal-pou28809	AT3G43190	Potri.018G063500	SUCROSE SYNTHASE 4 (SUS4)	pal-pou06050	AT3G43190	Potri.006G136700	SUCROSE SYNTHASE 4 (SUS4)	0.452892	0.0327856	0.272112	10	1,2,4,5,8,9,10,11,14,15
pal-pou23941	AT2G40000	Potri.008G066000	ORTHOLOG OF SUGAR BEET HS1 PRO-1 2 (HSPRO2)	pal-pou17655	AT2G40000	Potri.010G191300	ORTHOLOG OF SUGAR BEET HS1 PRO-1 2 (HSPRO2)	0.452183	0.117639	0.449378	7	1,3,7,8,9,10,16
pal-pou11107	AT1G10200	Potri.002G118000	WLIM1 (WLIM1)	pal-pou24624	AT1G10200	Potri.014G015600	WLIM1 (WLIM1)	0.452108	0.0231423	0.237342	9	1,2,4,5,8,9,10,14,15
pal-pou23351	AT1G13380	Potri.008G120900	-	pal-pou18285	AT1G13380	Potri.010G124800	-	0.451637	0.0465551	0.268791	17	0,1,2,3,5,6,7,8,9,10,12,13,14,15,16,17,18
pal-pou33492	AT1G09780	Potri.016G142900	2,3-BIPHOSPHOGLYCERATE-INDEPENDENT PHOSPHOGLYCERATE MUTASE 1 (iPGAM1)	pal-pou05835	AT3G08590	Potri.006G113300	2,3-BIPHOSPHOGLYCERATE-INDEPENDENT PHOSPHOGLYCERATE MUTASE 2 (iPGAM2)	0.451143	0.0336725	0.249752	16	1,2,3,4,5,7,8,9,10,12,13,14,15,17,18,19
pal-pou14748	AT2G23070	Potri.005G146000	CK2 ALPHA CP (CKA4)	pal-pou29692	AT2G23070	Potri.005G146000	CK2 ALPHA CP (CKA4)	0.450845	0.074037	0.221521	19	1,2,3,4,5,6,7,8,9,10,11,12,13,14,15,16,17,18,19
pal-pou39175	AT3G60770	Potri.002G146800	-	pal-pou10850	AT3G60770	Potri.002G146800	-	0.450598	0	0.0204442	13	1,2,3,5,6,7,8,9,10,14,15,16,19
pal-pou32913	AT2G41870	Potri.016G054400	REMORIN GROUP 4 2 (REM4.2)	pal-pou32885	AT2G41870	Potri.016G054400	REMORIN GROUP 4 2 (REM4.2)	0.449945	0.0030892	0.0387719	7	0,3,6,7,12,17,18
pal-pou22443	AT3G16720	Potri.008G219200	TOXICOS EN LEVADURA 2 (ATL2)	pal-pou19314	AT3G16720	Potri.T030300	TOXICOS EN LEVADURA 2 (ATL2)	0.449189	0.103959	0.338137	7	1,3,7,8,9,10,12
pal-pou24213	AT5G03300	Potri.008G038100	ADENOSINE KINASE 2 (ADK2)	pal-pou17336	AT5G03300	Potri.010G224300	ADENOSINE KINASE 2 (ADK2)	0.447286	0.0289928	0.170048	13	1,2,4,5,7,8,9,10,14,15,16,18,19
pal-pou23054	AT1G03130	Potri.008G151600	PHOTOSYSTEM I SUBUNIT D-2 (PSAD-2)	pal-pou18620	AT1G03130	Potri.010G089400	PHOTOSYSTEM I SUBUNIT D-2 (PSAD-2)	0.446973	0.0356282	0.29585	6	0,3,7,12,17,18
pal-pou13102	AT4G25680	Potri.004G079800	-	pal-pou27651	AT4G25680	Potri.017G143100	-	0.446258	0.0730907	0.336772	15	1,2,3,4,5,6,7,8,9,10,12,14,15,16,18
pal-pou37437	AT5G62200	Potri.012G130900	EMBRYO-SPECIFIC PROTEIN 3B (ATS3B)	pal-pou34152	AT5G62200	Potri.015G132900	EMBRYO-SPECIFIC PROTEIN 3B (ATS3B)	0.446154	0.129679	0.339236	1	12
pal-pou08975	AT1G02130	Potri.003G081800	RAS 5 (RA-5)	pal-pou03097	AT1G02130	Potri.003G081800	RAS 5 (RA-5)	0.444295	0.042743	0.181826	10	1,2,4,8,9,10,14,15,16,18
pal-pou08050	AT1G27970	Potri.003G170800	NUCLEAR TRANSPORT FACTOR 2B (NTF2B)	pal-pou04049	AT1G27310	Potri.001G057500	NUCLEAR TRANSPORT FACTOR 2A (NTF2A)	0.444169	0.0508278	0.264932	19	0,1,2,3,4,5,6,7,8,9,10,12,13,14,15,16,17,18,19
pal-pou16034	AT1G76550	Potri.005G257800	-	pal-pou12270	AT1G20950	Potri.002G003100	-	0.444103	0.0469162	0.260695	11	1,2,4,5,8,9,10,12,14,15,16
pal-pou10960	AT5G26667	Potri.002G134600	(PYR6)	pal-pou24918	AT5G26667	Potri.014G043300	(PYR6)	0.443259	0.0860939	0.295095	9	1,2,4,5,8,9,10,15,19
pal-pou16809	AT1G01720	Potri.005G180200	(ATAF1)	pal-pou11460	AT1G01720	Potri.002G081000	(ATAF1)	0.442643	0.0386559	0.307975	6	1,3,7,8,9,10
pal-pou10024	AT5G48385	Potri.002G239900	-	pal-pou26139	AT5G48385	Potri.014G175200	-	0.442435	0.0587729	0.304659	18	0,1,2,3,5,6,7,8,9,10,12,13,14,15,16,17,18,19
pal-pou14090	AT4G38580	Potri.004G175400	FARNESYLATED PROTEIN 6 (FP6)	pal-pou36972	AT4G38580	Potri.009G135200	FARNESYLATED PROTEIN 6 (FP6)	0.44229	0.0973516	0.361752	14	0,1,3,6,7,8,9,10,12,14,15,16,17,18
pal-pou20366	AT2G02760	Potri.019G039200	UBIQUITING-CONJUGATING ENZYME 2 (UBC2)	pal-pou31914	AT2G02760	Potri.013G064400	UBIQUITING-CONJUGATING ENZYME 2 (UBC2)	0.440915	0.0056604	0.329185	17	1,2,3,4,5,7,8,9,10,12,13,14,15,16,17,18,19
pal-pou10725	AT4G00355	Potri.002G160700	ATG8-INTERACTING PROTEIN 2 (ATI2)	pal-pou25273	AT4G00355	Potri.014G086000	ATG8-INTERACTING PROTEIN 2 (ATI2)	0.439574	0.100498	0.286392	18	0,1,2,3,4,5,6,7,8,9,10,12,13,14,16,17,18,19
pal-pou14243	AT2G29500	Potri.009G147900	-	pal-pou37096	AT1G07400	Potri.009G148000	-	0.439408	0.101973	0.589378	10	1,3,7,8,10,12,16,17,18,19
pal-pou08044	AT3G61470	Potri.003G171500	PHOTOSYSTEM I LIGHT HARVESTING COMPLEX GENE 2 (LHCA2)	pal-pou04060	AT3G61470	Potri.001G056700	PHOTOSYSTEM I LIGHT HARVESTING COMPLEX GENE 2 (LHCA2)	0.439079	0.0939231	0.385671	6	0,3,7,12,17,18
pal-pou39863	AT1G03130	Potri.008G151600	PHOTOSYSTEM I SUBUNIT D-2 (PSAD-2)	pal-pou18620	AT1G03130	Potri.010G089400	PHOTOSYSTEM I SUBUNIT D-2 (PSAD-2)	0.438831	0.0356282	0.285558	7	0,3,7,11,12,17,18
pal-pou37466	AT5G51550	Potri.012G128100	EXORDIUM LIKE 3 (EXL3)	pal-pou34185	AT5G51550	Potri.015G129700	EXORDIUM LIKE 3 (EXL3)	0.438056	0.107478	0.433921	12	2,5,6,7,8,11,12,14,15,16,17,19
pal-pou35959	AT1G07350	Potri.009G041700	SERINE/ARGININE RICH-LIKE PROTEIN 45A (SR45a)	pal-pou02171	AT4G35785	Potri.001G248100	-	0.43786	0.243888	0.273995	8	1,3,7,8,9,10,16,18
pal-pou22011	AT1G61340	Potri.011G042800	F-BOX STRESS INDUCED 1 (FBS1)	pal-pou12581	AT1G61340	Potri.004G034400	F-BOX STRESS INDUCED 1 (FBS1)	0.437702	0.0828427	0.281444	5	1,8,9,10,14
pal-pou38840	AT3G05900	Potri.013G001150	-	pal-pou16002	AT3G05900	Potri.005G001700	-	0.436706	0.157632	0.252398	10	1,2,3,5,7,8,9,10,12,18
pal-pou39381	AT2G32720	Potri.001G314200	CYTOCHROME B5 ISOFORM B (CB5-B)	pal-pou27056	AT2G32720	Potri.017G054300	CYTOCHROME B5 ISOFORM B (CB5-B)	0.436617	0.0549828	0.182717	15	1,2,3,4,5,7,8,9,10,11,14,15,16,17,18
pal-pou23885	AT3G11090	Potri.008G071500	LOB DOMAIN-CONTAINING PROTEIN 21 (LBD21)	pal-pou17703	AT3G11090	Potri.010G186000	LOB DOMAIN-CONTAINING PROTEIN 21 (LBD21)	0.43558	0.0359302	0.327538	4	1,2,5,8
pal-pou20830	AT1G55670	Potri.011G168700	PHOTOSYSTEM I SUBUNIT G (PSAG)	pal-pou00017	AT1G55670	Potri.001G471900	PHOTOSYSTEM I SUBUNIT G (PSAG)	0.435452	0.0393256	0.126616	6	0,3,7,12,17,18
pal-pou14068	AT2G17840	Potri.004G174100	EARLY-RESPONSIVE TO DEHYDRATION 7 (ERD7)	pal-pou36927	AT2G17840	Potri.009G133500	EARLY-RESPONSIVE TO DEHYDRATION 7 (ERD7)	0.433936	0.115997	0.274387	9	1,3,7,8,9,10,16,17,19
pal-pou15783	AT5G27490	Potri.005G033900	-	pal-pou32295	AT5G27490	Potri.013G023400	-	0.433023	0.0258333	0.212776	11	1,2,4,5,8,9,10,14,15,16,19
pal-pou14238	AT4G21110	Potri.004G186600	-	pal-pou37088	AT4G21110	Potri.009G147000	-	0.432404	0.0179202	0.288024	18	1,2,3,5,6,7,8,9,10,11,12,13,14,15,16,17,18,19
pal-pou36052	AT1G51510	Potri.009G051000	(Y14)	pal-pou02095	AT1G51510	Potri.001G255600	(Y14)	0.432245	0.0357146	0.233738	18	1,2,3,4,5,6,7,8,9,10,12,13,14,15,16,17,18,19
pal-pou38636	AT3G49470	Potri.015G003300	NASCENT POLYPEPTIDE-ASSOCIATED COMPLEX SUBUNIT ALPHA-LIKE PROTEIN 2 (NACA2)	pal-pou35522	AT3G49470	Potri.015G003300	NASCENT POLYPEPTIDE-ASSOCIATED COMPLEX SUBUNIT ALPHA-LIKE PROTEIN 2 (NACA2)	0.431068	0.055352	0.306011	17	1,2,3,5,6,7,8,9,10,11,12,13,14,15,16,17,18
pal-pou21101	AT4G27130	Potri.011G134700	-	pal-pou00494	AT1G54290	Potri.011G134700	-	0.430889	0.0346326	0.258882	17	1,2,3,4,5,6,7,8,9,10,13,14,15,16,17,18,19
pal-pou07900	AT1G16180	Potri.003G186500	-	pal-pou04273	AT1G16180	Potri.001G038100	-	0.430661	0.0287246	0.294628	15	0,1,3,7,8,9,10,12,13,14,15,16,17,18,19
pal-pou10362	AT3G05560	Potri.002G204100	-	pal-pou25692	AT3G05560	Potri.014G128800	-	0.43058	0.015744	0.263865	16	1,2,3,5,6,7,8,9,10,12,14,15,16,17,18,19
pal-pou15231	AT5G08300	Potri.005G091400	-	pal-pou29875	AT3G22300	Potri.007G072900	RIBOSOMAL PROTEIN S10 (RPS10)	0.430097	0.983244	0.551661	18	1,2,3,4,5,6,7,8,9,10,12,13,14,15,16,17,18,19
pal-pou14761	AT4G37450	Potri.005G144900	ARABINOGALACTAN PROTEIN 18 (AGP18)	pal-pou29667	AT2G23130	Potri.007G051600	ARABINOGALACTAN PROTEIN 17 (AGP17)	0.429793	0.0970515	0.264738	12	1,5,6,7,8,9,10,14,15,16,17,19
pal-pou10395	AT1G02730	Potri.002G200300	CELLULOSE SYNTHASE-LIKE D5 (CSLD5)	pal-pou25652	AT1G02730	Potri.014G125100	CELLULOSE SYNTHASE-LIKE D5 (CSLD5)	0.429577	0.0486263	0.221439	2	14,15
pal-pou33575	AT3G51730	Potri.016G133400	-	pal-pou05786	AT3G51730	Potri.006G107300	-	0.429309	0.111333	0.326418	16	1,2,3,4,5,7,8,9,10,12,13,14,16,17,18,19
pal-pou33739	AT5G01380	Potri.016G117300	-	pal-pou05741	AT5G01380	Potri.006G101400	-	0.429268	0.0890078	0.258371	1	9
pal-pou07707	AT3G51950	Potri.003G204300	-	pal-pou04460	AT3G51950	Potri.001G020300	-	0.429208	0.0722678	0.260747	15	0,1,2,3,5,6,7,8,9,10,12,14,16,17,18
pal-pou36096	AT5G12870	Potri.009G053900	MYB DOMAIN PROTEIN 46 (MYB46)	pal-pou02068	AT5G12870	Potri.001G258700	MYB DOMAIN PROTEIN 46 (MYB46)	0.428571	0.0927489	0.263838	1	4
pal-pou38262	AT1G18300	Potri.012G044300	NUDIX HYDROLASE HOMOLOG 4 (NUDT4)	pal-pou35198	AT1G18300	Potri.015G035000	NUDIX HYDROLASE HOMOLOG 4 (NUDT4)	0.427653	0.269244	0.515635	10	1,3,7,8,9,10,12,13,17,18
pal-pou30524	AT1G08450	Potri.007G131500	CALRETICULIN 3 (CRT3)	pal-pou27292	AT1G06130	Potri.017G026500	GLYOXALASE 2-4 (GLX2-4)	0.427491	0.312511	0.370923	15	1,2,3,4,5,7,8,9,10,12,14,16,17,18,19
pal-pou23871	AT3G11050	Potri.008G072700	FERRITIN 2 (FER2)	pal-pou17720	AT3G11050	Potri.010G184500	FERRITIN 2 (FER2)	0.427357	0.062358	0.337812	11	1,3,7,8,9,10,12,14,15,17,18
pal-pou28337	AT5G17420	Potri.018G103900	IRX3 is required for secondary cell wall biosynthesis.	pal-pou06391	AT5G17420	Potri.006G181900	IRX3 is required for secondary cell wall biosynthesis.	0.426087	0.201152	0.132967	1	4
pal-pou09181	AT1G52760	Potri.003G059200	LYSOPHOSPHOLIPASE 2 (LysoPL2)	pal-pou02883	AT1G52760	Potri.001G175000	LYSOPHOSPHOLIPASE 2 (LysoPL2)	0.425884	0.0424381	0.49024	7	1,2,4,5,8,9,10
pal-pou38516	AT3G49220	Potri.012G014500	PECTIN METHYLESTERASE 34 (PME34)	pal-pou35418	AT3G49220	Potri.015G013700	PECTIN METHYLESTERASE 34 (PME34)	0.425777	0.0836726	0.460209	12	0,1,2,3,8,9,10,11,12,13,16,17
pal-pou21831	AT5G46110	Potri.011G057800	ACCLIMATION OF PHOTOSYNTHESIS TO ENVIRONMENT 2 (APE2)	pal-pou12746	AT5G46110	Potri.004G048900	ACCLIMATION OF PHOTOSYNTHESIS TO ENVIRONMENT 2 (APE2)	0.425312	0.037951	0.250473	6	0,3,7,12,17,18
pal-pou40052	AT3G02380	Potri.017G107500	CONSTANS-LIKE 2 (COL2)	pal-pou13346	AT5G15840	Potri.T016900	CONSTANS (CO)	0.424473	0.163807	0.377266	10	0,1,3,7,9,10,12,16,17,18
pal-pou36193	AT3G52120	Potri.009G064600	-	pal-pou01906	AT3G52120	Potri.001G269900	-	0.4232	0.113704	0.242661	19	0,1,2,3,4,5,6,7,8,9,10,11,12,13,14,15,16,18,19
pal-pou32685	AT5G06290	Potri.016G072100	2-CYSTEINE PEROXIREDOXIN B (2-Cys Prx B)	pal-pou06654	AT5G06290	Potri.006G204900	2-CYSTEINE PEROXIREDOXIN B (2-Cys Prx B)	0.422387	0.0394941	0.259978	14	1,2,3,5,7,8,9,10,12,14,15,16,17,18
pal-pou15947	AT1G09330	Potri.005G010400	ECHIDNA (ECH)	pal-pou32473	AT1G09330	Potri.013G006250	ECHIDNA (ECH)	0.422053	0.024055	0.177423	12	1,2,4,5,8,9,10,14,15,16,18,19
pal-pou29134	AT5G55190	Potri.018G030700	RAN GTPASE 3 (RAN3)	pal-pou07159	AT5G55190	Potri.006G250300	RAN GTPASE 3 (RAN3)	0.421772	0.00585655	0.35427	18	1,2,3,4,5,6,7,8,9,10,12,13,14,15,16,17,18,19
pal-pou16359	AT1G19600	Potri.005G229100	-	pal-pou11932	AT1G19600	Potri.002G034000	-	0.421735	0.0488573	0.272361	15	1,2,3,4,5,7,8,9,10,11,12,13,16,17,18
pal-pou39004	AT3G60820	Potri.002G148300	(PBF1)	pal-pou10838	AT3G60820	Potri.002G148300	(PBF1)	0.421687	0.00197433	0.0187705	14	1,2,3,4,5,7,8,9,10,14,15,16,18,19
pal-pou16250	AT1G20010	Potri.005G239900	TUBULIN BETA-5 CHAIN (TUB5)	pal-pou16215	AT1G20010	Potri.005G239900	TUBULIN BETA-5 CHAIN (TUB5)	0.420808	0	0.0133448	8	1,2,4,5,8,9,10,14
pal-pou20345	AT5G16660	Potri.019G041700	-	pal-pou31756	AT5G16660	Potri.013G078100	-	0.420353	0.0713784	0.231141	15	1,2,3,4,5,6,7,8,9,10,12,14,15,18,19
pal-pou22881	AT3G25400	Potri.008G168700	-	pal-pou18793	AT4G23220	Potri.010G069800	CYSTEINE-RICH RLK (RECEPTOR-LIKE PROTEIN KINASE) 14 (CRK14)	0.419162	0.433433	0.311214	1	13
pal-pou37796	AT4G24740	Potri.012G089700	FUS3-COMPLEMENTING GENE 2 (FC2)	pal-pou34680	AT4G24740	Potri.015G085700	FUS3-COMPLEMENTING GENE 2 (FC2)	0.418902	0.156534	0.276823	9	1,3,7,8,9,10,13,16,18
pal-pou21964	AT4G05000	Potri.011G043800	(VPS28-2)	pal-pou12592	AT4G05000	Potri.004G035500	(VPS28-2)	0.418265	0.0199872	0.265543	17	1,2,3,4,5,6,7,8,9,10,12,13,14,16,17,18,19
pal-pou24284	AT3G45980	Potri.008G029900	(HTB9)	pal-pou17267	AT3G45980	Potri.010G231300	(HTB9)	0.417603	0.00616178	0.414413	16	1,2,3,5,6,7,8,9,10,11,12,14,15,16,17,19
pal-pou33545	AT2G38550	Potri.016G137200	-	pal-pou05796	AT2G38550	Potri.006G108700	-	0.417339	0.106184	0.277752	18	0,1,2,3,5,6,7,8,9,10,11,12,14,15,16,17,18,19
pal-pou13450	AT3G01015	Potri.004G118700	MICROTUBULE DESTABILIZING PROTEIN60 (MD60)	pal-pou26611	AT3G01015	Potri.017G092100	MICROTUBULE DESTABILIZING PROTEIN60 (MD60)	0.416667	0.104063	0.284995	1	15
pal-pou14021	AT2G21130	Potri.004G168800	-	pal-pou36850	AT2G21130	Potri.009G130100	-	0.415896	0.0417863	0.50569	13	1,2,3,5,7,8,9,10,14,15,17,18,19
pal-pou23147	AT2G46290	Potri.008G141400	-	pal-pou18514	AT2G46290	Potri.008G141400	-	0.415202	0.0189798	0.305724	13	1,2,3,5,7,8,9,10,14,15,16,18,19
pal-pou07901	AT1G79660	Potri.003G186400	-	pal-pou04272	AT1G79660	Potri.001G038200	-	0.414719	0.0487184	0.141039	11	1,2,4,5,7,8,9,10,14,16,19
pal-pou21141	AT5G54540	Potri.011G130000	-	pal-pou00455	AT5G54540	Potri.001G410100	-	0.414066	0.273393	0.47547	17	0,1,2,3,5,6,7,8,9,10,12,13,14,16,17,18,19
pal-pou33238	AT5G58290	Potri.016G028000	REGULATORY PARTICLE TRIPLE-A ATPASE 3 (RPT3)	pal-pou04924	AT5G58290	Potri.006G031000	REGULATORY PARTICLE TRIPLE-A ATPASE 3 (RPT3)	0.413347	0.0152483	0.114562	15	1,2,3,4,5,7,8,9,10,12,14,15,16,18,19
pal-pou15894	AT1G09160	Potri.005G021200	-	pal-pou32417	AT1G09160	Potri.013G011600	-	0.413152	0.0377387	0.191647	8	1,2,5,7,8,9,10,14
pal-pou11104	AT5G63905	Potri.002G118366	-	pal-pou24627	AT5G63905	Potri.014G015866	-	0.412726	0.0749041	0.307784	12	1,3,4,7,8,9,10,12,13,16,17,18
pal-pou23390	AT1G25560	Potri.008G117100	TEMPRANILLO 1 (TEM1)	pal-pou18242	AT1G25560	Potri.010G129200	TEMPRANILLO 1 (TEM1)	0.412175	0.0443775	0.364776	6	1,3,7,9,10,12
pal-pou28927	AT5G11890	Potri.018G052500	EMBRYO DEFECTIVE 3135 (EMB3135)	pal-pou06931	AT5G11890	Potri.006G228600	EMBRYO DEFECTIVE 3135 (EMB3135)	0.410372	0.109958	0.384814	1	4
pal-pou14208	AT2G27580	Potri.004G184300	STRESS ASSOCIATED PROTEIN3 (SAP3)	pal-pou37063	AT2G27580	Potri.009G144100	STRESS ASSOCIATED PROTEIN3 (SAP3)	0.410236	0.111749	0.359059	8	1,3,4,7,8,9,10,12
pal-pou10257	AT2G33150	Potri.002G216400	PEROXISOMAL 3-KETOACYL-COA THIOLASE 3 (PKT3)	pal-pou26074	AT3G07700	Potri.014G168600	SALT-INDUCED ABC1 KINASE 1 (SIA1)	0.409828	2.47489	0.534843	14	1,2,3,4,5,7,8,9,10,12,14,15,17,18
pal-pou29166	AT1G30380	Potri.018G027600	PHOTOSYSTEM I SUBUNIT K (PSAK)	pal-pou07193	AT1G30380	Potri.006G254200	PHOTOSYSTEM I SUBUNIT K (PSAK)	0.409714	0.0335422	0.388866	7	0,3,7,11,12,17,18
pal-pou38528	AT4G22000	Potri.012G015800	-	pal-pou35430	AT4G22000	Potri.015G012700	-	0.408233	0.016831	0.379508	15	1,2,3,5,7,8,9,10,12,13,14,15,16,18,19
pal-pou24386	AT2G38710	Potri.T149900	-	pal-pou17184	AT2G38710	Potri.010G240000	-	0.407926	0.0527666	0.245618	9	1,2,5,6,8,9,10,14,15
pal-pou39864	AT2G32150	Potri.008G151700	-	pal-pou18621	AT2G32150	Potri.010G089300	-	0.406928	0.168472	0.44453	6	1,3,7,8,9,12
pal-pou13779	AT4G34490	Potri.004G153900	CYCLASE ASSOCIATED PROTEIN 1 (CAP1)	pal-pou36698	AT4G34490	Potri.009G115500	CYCLASE ASSOCIATED PROTEIN 1 (CAP1)	0.406784	0.0583538	0.285014	12	1,2,5,6,7,8,9,10,14,15,16,19
pal-pou26988	AT1G12840	Potri.017G061100	DE-ETIOLATED 3 (DET3)	pal-pou01403	AT1G12840	Potri.001G322500	DE-ETIOLATED 3 (DET3)	0.406506	0.063511	0.267645	16	1,2,3,4,5,7,8,9,10,12,14,15,16,17,18,19
pal-pou23928	AT3G51880	Potri.008G067400	HIGH MOBILITY GROUP B1 (HMGB1)	pal-pou17668	AT3G51880	Potri.010G189900	HIGH MOBILITY GROUP B1 (HMGB1)	0.404514	0.403074	0.361478	17	0,1,2,3,5,6,7,8,9,10,12,13,14,15,16,18,19
pal-pou01990	AT2G26760	Potri.001G272000	CYCLIN B1;4 (CYCB1;4)	pal-pou01885	AT2G26760	Potri.001G272000	CYCLIN B1;4 (CYCB1;4)	0.404145	0.00869024	0.0174986	2	14,15
pal-pou08251	AT1G31335	Potri.003G148100	-	pal-pou03790	AT1G31335	Potri.001G082332	-	0.403974	0.0979842	0.307134	1	15
pal-pou30607	AT1G03780	Potri.007G138600	TARGETING PROTEIN FOR XKLP2 (TPX2)	pal-pou27441	AT1G03780	Potri.017G013100	TARGETING PROTEIN FOR XKLP2 (TPX2)	0.402878	0.0903084	0.306148	2	14,15
pal-pou24069	AT2G28760	Potri.008G053100	UDP-XYL SYNTHASE 6 (UXS6)	pal-pou17507	AT2G28760	Potri.010G207200	UDP-XYL SYNTHASE 6 (UXS6)	0.402548	0.0190185	0.250788	15	0,1,3,6,7,8,9,10,12,13,15,16,17,18,19
pal-pou32903	AT2G41840	Potri.016G055000	-	pal-pou32877	AT2G41840	Potri.016G055000	-	0.402042	0	0.0194658	15	1,2,3,5,7,8,9,10,12,14,15,16,17,18,19
pal-pou22829	AT4G13540	Potri.008G174400	ANTHER DEHISCENCE REPRESSOR (ADR)	pal-pou18880	AT4G13540	Potri.010G062600	ANTHER DEHISCENCE REPRESSOR (ADR)	0.401996	0.0954738	0.504263	6	0,3,6,7,12,17
pal-pou39600	AT4G15093	Potri.T045400	(LIGB)	pal-pou13584	AT4G15093	Potri.004G135200	(LIGB)	0.401748	0.0542745	0.18043	4	1,8,9,10
pal-pou38513	AT5G53400	Potri.012G014100	BOBBER1 (BOB1)	pal-pou35415	AT5G53400	Potri.015G013900	BOBBER1 (BOB1)	0.401606	0.0798073	0.318899	16	1,2,3,5,6,7,8,9,10,12,14,15,16,17,18,19
pal-pou14309	AT3G44050	Potri.004G193700	-	pal-pou37166	AT3G44050	Potri.009G156000	-	0.401361	0.112386	0.324055	1	14
pal-pou20035	AT1G33800	Potri.019G076300	GLUCURONOXYLAN METHYLTRANSFERASE 1 (GXMT1)	pal-pou19929	AT4G09990	Potri.019G076300	GLUCURONOXYLAN METHYLTRANSFERASE 2 (GXM2)	0.40096	0.0101894	0.0289425	10	1,2,3,4,5,7,10,12,14,16
pal-pou16927	AT1G78070	Potri.005G168600	-	pal-pou11331	AT1G78070	Potri.002G094100	-	0.400333	0.0517489	0.281688	11	1,3,7,8,9,10,12,13,16,17,18
pal-pou24173	AT4G25030	Potri.008G042100	NON HOST RESISTANCE 2B (ATNHR2B)	pal-pou17383	AT4G25030	Potri.010G219900	NON HOST RESISTANCE 2B (ATNHR2B)	0.400058	0.0640803	0.225163	12	1,2,3,4,7,8,9,10,12,14,18,19
pal-pou24532	AT5G63680	Potri.008G002500	-	pal-pou17038	AT5G08570	Potri.010G254900	-	0.398896	0.105288	0.321662	16	0,1,2,3,4,7,8,9,10,11,12,14,15,16,17,18
pal-pou16012	AT1G21080	Potri.005G260400	-	pal-pou12295	AT1G21080	Potri.002G000300	-	0.398717	0.100844	0.304998	15	1,2,3,5,7,8,9,10,12,13,14,15,16,18,19
pal-pou30599	AT2G20590	Potri.007G137700	RETICULON 17 (RTN17)	pal-pou27427	AT2G20590	Potri.017G014300	RETICULON 17 (RTN17)	0.398649	0.124271	0.330767	1	15
pal-pou20883	AT4G20880	Potri.001G464300	-	pal-pou00086	AT4G20880	Potri.001G464300	-	0.398362	0.09515	0.244351	7	1,3,5,7,8,10,12
pal-pou10164	AT2G32580	Potri.002G227100	-	pal-pou25939	AT2G32580	Potri.014G155600	-	0.397693	0.0483731	0.257629	14	1,2,3,4,5,7,8,9,10,14,15,16,18,19
pal-pou35970	AT2G38080	Potri.009G042500	IRREGULAR XYLEM 12 (IRX12)	pal-pou02166	AT2G38080	Potri.001G248700	IRREGULAR XYLEM 12 (IRX12)	0.39749	0.0667454	0.257841	0
pal-pou32524	AT2G37170	Potri.016G089500	PLASMA MEMBRANE INTRINSIC PROTEIN 2 (PIP2B)	pal-pou05967	AT2G37170	Potri.006G128000	PLASMA MEMBRANE INTRINSIC PROTEIN 2 (PIP2B)	0.397243	0.0384905	0.386222	4	1,8,9,10
pal-pou21691	AT5G45750	Potri.011G070300	RAB GTPASE HOMOLOG A1C (RABA1c)	pal-pou12882	AT4G18800	Potri.004G061000	RAB GTPASE HOMOLOG A1D (RABA1d)	0.396974	0.0203368	0.222892	10	1,2,5,7,8,9,10,14,16,18
pal-pou36187	AT3G12630	Potri.009G063900	STRESS ASSOCIATED PROTEIN 5 (SAP5)	pal-pou01911	AT3G12630	Potri.001G269400	STRESS ASSOCIATED PROTEIN 5 (SAP5)	0.396689	0.0901672	0.312983	6	1,3,7,8,9,10
pal-pou07899	AT1G79650	Potri.003G186600	RADIATION SENSITIVE23B (RAD23B)	pal-pou04274	AT1G79650	Potri.001G038000	RADIATION SENSITIVE23B (RAD23B)	0.396007	0.0406266	0.214294	15	1,2,3,5,6,7,8,9,10,12,14,15,16,17,19
pal-pou21558	AT5G55510	Potri.011G088500	HYPOTHETICAL PROTEIN 22 (HP22)	pal-pou01021	AT5G55510	Potri.001G360300	HYPOTHETICAL PROTEIN 22 (HP22)	0.395176	0.0710266	0.25534	17	1,2,3,5,6,7,8,9,10,12,13,14,15,16,17,18,19
pal-pou24153	AT2G37060	Potri.008G044800	NUCLEAR FACTOR Y, SUBUNIT B8 (NF-YB8)	pal-pou17413	AT2G38880	Potri.010G216600	NUCLEAR FACTOR Y, SUBUNIT B1 (NF-YB1)	0.394788	0.0295858	0.22595	15	1,2,4,5,7,8,9,10,13,14,15,16,17,18,19
pal-pou33258	AT3G43810	Potri.016G024700	CALMODULIN 7 (CAM7)	pal-pou04904	AT2G27030	Potri.016G024700	CALMODULIN 5 (CAM5)	0.39441	0.153156	0.548688	8	1,2,5,8,9,10,14,19
pal-pou07598	AT3G13670	Potri.003G215700	PHOTOREGULATORY PROTEIN KINASE 1 (PPK1)	pal-pou04570	AT3G13670	Potri.001G009700	PHOTOREGULATORY PROTEIN KINASE 1 (PPK1)	0.394187	0.0268104	0.22589	19	0,1,2,3,4,5,6,7,8,9,10,12,13,14,15,16,17,18,19
pal-pou23600	AT1G13730	Potri.008G096700	-	pal-pou18016	AT1G13730	Potri.010G157800	-	0.394067	0.159886	0.306695	11	1,2,4,5,7,8,9,10,13,14,15
pal-pou23053	AT2G32150	Potri.008G151700	-	pal-pou18621	AT2G32150	Potri.010G089300	-	0.393506	0.0559319	0.24318	5	1,3,8,9,12
pal-pou08576	AT3G60890	Potri.003G117200	LITTLE ZIPPER 2 (ZPR2)	pal-pou03462	AT3G60890	Potri.001G114900	LITTLE ZIPPER 2 (ZPR2)	0.393301	0.0706894	0.169254	3	1,2,8
pal-pou37988	AT5G62670	Potri.012G071600	H(+)-ATPASE 11 (HA11)	pal-pou34896	AT5G62670	Potri.015G066000	H(+)-ATPASE 11 (HA11)	0.393131	0.0297758	0.194545	12	0,1,2,3,7,8,9,10,12,14,17,18
pal-pou16881	AT4G08500	Potri.005G172200	MAPK/ERK KINASE KINASE 1 (MEKK1)	pal-pou11382	AT4G08500	Potri.002G088900	MAPK/ERK KINASE KINASE 1 (MEKK1)	0.392453	0.0639508	0.281114	5	1,3,8,9,10
pal-pou37943	AT1G74920	Potri.012G075600	ALDEHYDE DEHYDROGENASE 10A8 (ALDH10A8)	pal-pou34851	AT1G74920	Potri.015G070600	ALDEHYDE DEHYDROGENASE 10A8 (ALDH10A8)	0.391921	0.0405534	0.160506	15	1,2,3,5,7,8,9,10,12,14,15,16,17,18,19
pal-pou33169	AT5G06150	Potri.016G033000	(CYC1BAT)	pal-pou04968	AT5G06150	Potri.006G035200	(CYC1BAT)	0.390863	0.0600623	0.264631	2	14,15
pal-pou24395	AT3G10640	Potri.008G018300	(VPS60.1)	pal-pou17161	AT3G10640	Potri.010G242700	(VPS60.1)	0.390698	0.0459396	0.132759	15	1,2,3,4,5,7,8,9,10,13,14,15,16,18,19
pal-pou22848	AT2G33310	Potri.008G172400	AUXIN-INDUCED PROTEIN 13 (IAA13)	pal-pou18847	AT2G33310	Potri.010G065200	AUXIN-INDUCED PROTEIN 13 (IAA13)	0.390161	0.059063	0.231074	11	1,2,5,6,7,8,9,10,13,14,15
pal-pou20622	AT2G03200	Potri.019G002100	ATYPICAL ASPARTIC PROTEASE IN ROOTS 1 (ASPR1)	pal-pou01546	AT2G03200	Potri.001G306200	ATYPICAL ASPARTIC PROTEASE IN ROOTS 1 (ASPR1)	0.389851	0.0646418	0.37181	1	4
pal-pou20036	AT1G33810	Potri.019G076400	-	pal-pou19928	AT1G33810	Potri.019G076400	-	0.389754	0	0.0112996	13	1,2,3,5,7,8,9,10,12,14,16,18,19
pal-pou14792	AT5G67210	Potri.005G141300	IRX15-LIKE (IRX15-L)	pal-pou29623	AT5G67210	Potri.007G047000	IRX15-LIKE (IRX15-L)	0.38946	0.0304934	0.402493	1	4
pal-pou10968	AT1G19330	Potri.002G133500	SAP30 FUNCTION-RELATED 2 (AFR2)	pal-pou24898	AT1G75060	Potri.014G041200	SAP30 FUNCTION-RELATED 1 (AFR1)	0.389322	0.0190668	0.226063	13	1,5,6,7,8,9,10,11,14,15,16,17,19
pal-pou09259	AT3G16300	Potri.003G050400	CASP-LIKE PROTEIN 3A1 (CASPL3A1)	pal-pou02768	AT3G16300	Potri.001G188000	CASP-LIKE PROTEIN 3A1 (CASPL3A1)	0.389039	0.0694266	0.277537	2	7,10
pal-pou14105	AT1G20200	Potri.004G176600	EMBRYO DEFECTIVE 2719 (emb2719)	pal-pou36987	AT1G20200	Potri.009G136900	EMBRYO DEFECTIVE 2719 (emb2719)	0.388844	0.0280708	0.2575	16	1,2,3,4,5,7,8,9,10,12,14,15,16,17,18,19
pal-pou38600	AT5G53650	Potri.012G022900	-	pal-pou35493	AT5G53650	Potri.015G006500	-	0.388008	0.031222	0.300536	13	1,2,4,5,7,8,9,10,14,15,16,18,19
pal-pou32903	AT2G41840	Potri.016G055000	-	pal-pou05165	AT3G57490	Potri.006G052400	-	0.387721	0.0142066	0.493626	15	1,2,3,5,7,8,9,10,12,14,15,16,17,18,19
pal-pou14049	AT2G21050	Potri.004G172800	LIKE AUXIN RESISTANT 2 (LAX2)	pal-pou36913	AT2G21050	Potri.009G132100	LIKE AUXIN RESISTANT 2 (LAX2)	0.3875	0.0305351	0.287917	3	5,14,15
pal-pou10714	AT3G61460	Potri.002G161900	BRASSINOSTEROID-RESPONSIVE RING-H2 (BRH1)	pal-pou25306	AT3G61460	Potri.014G087700	BRASSINOSTEROID-RESPONSIVE RING-H2 (BRH1)	0.387144	0.0800035	0.409053	8	1,3,7,8,10,12,16,18
pal-pou07811	AT3G54390	Potri.003G195300	-	pal-pou03273	AT3G54390	Potri.001G028400	-	0.386747	0.079434	0.402991	9	1,3,7,9,10,12,13,17,18
pal-pou23521	AT5G49480	Potri.008G103900	CA2+-BINDING PROTEIN 1 (CP1)	pal-pou18096	AT5G49480	Potri.010G146900	CA2+-BINDING PROTEIN 1 (CP1)	0.386626	0.08715	0.389475	5	1,4,8,9,10
pal-pou27094	AT5G64310	Potri.017G050300	ARABINOGALACTAN PROTEIN 1 (AGP1)	pal-pou01505	-	Potri.017G050300		0.386303	0.2779	0.357795	7	1,8,9,10,14,15,19
pal-pou22890	AT4G14330	Potri.008G169000	PHRAGMOPLAST-ASSOCIATED KINESIN-RELATED PROTEIN 2 (PAKRP2)	pal-pou18796	AT4G14330	Potri.010G069400	PHRAGMOPLAST-ASSOCIATED KINESIN-RELATED PROTEIN 2 (PAKRP2)	0.386207	0.0570055	0.260865	2	14,15
pal-pou29096	AT2G25670	Potri.018G034800	-	pal-pou07119	AT2G25670	Potri.006G246300	-	0.38525	0.0422695	0.291717	15	1,2,3,4,5,7,8,9,10,12,13,14,15,18,19
pal-pou20863	-	Potri.011G165300		pal-pou20814	AT3G44730	Potri.011G165200	KINESIN-LIKE PROTEIN 1 (KP1)	0.385246	0.259553	0.0316714	1	13
pal-pou22743	AT1G24510	Potri.008G182300	-	pal-pou18967	AT1G24510	Potri.010G051700	-	0.385106	0.0171238	0.271312	12	1,2,4,5,7,8,9,10,14,15,16,19
pal-pou37915	AT1G24450	Potri.012G078400	NUCLEAR FUSION DEFECTIVE 2 (NFD2)	pal-pou34810	AT1G24450	Potri.012G078400	NUCLEAR FUSION DEFECTIVE 2 (NFD2)	0.383813	0.101314	0.301951	16	1,2,3,4,5,6,7,8,9,10,13,14,15,16,17,19
pal-pou13155	AT5G37660	Potri.004G086000	PLASMODESMATA-LOCATED PROTEIN 7 (PDLP7)	pal-pou27760	AT5G37660	Potri.017G130800	PLASMODESMATA-LOCATED PROTEIN 7 (PDLP7)	0.383668	0.0651034	0.372373	5	0,3,7,12,18
pal-pou33221	AT2G40830	Potri.016G029300	RING-H2 FINGER C1A (RHC1A)	pal-pou04937	AT2G40830	Potri.006G032100	RING-H2 FINGER C1A (RHC1A)	0.383401	0.0424319	0.313279	9	1,2,3,5,8,9,10,13,16
pal-pou37346	AT3G22950	Potri.012G139900	ADP-RIBOSYLATION FACTOR C1 (ARFC1)	pal-pou34061	AT3G22950	Potri.015G142600	ADP-RIBOSYLATION FACTOR C1 (ARFC1)	0.383085	0.0240261	0.321906	14	1,2,3,5,7,8,9,10,12,14,16,17,18,19
pal-pou16498	AT4G02670	Potri.005G215100	INDETERMINATE(ID)-DOMAIN 12 (IDD12)	pal-pou11788	AT4G02670	Potri.002G048000	INDETERMINATE(ID)-DOMAIN 12 (IDD12)	0.382609	0.0553579	0.230068	2	7,10
pal-pou07535	AT5G56530	Potri.003G221200	-	pal-pou04640	AT1G55360	Potri.001G003800	-	0.38257	0.0449338	0.283352	14	1,2,3,5,7,8,9,10,11,12,13,14,17,18
pal-pou08862	AT4G17790	Potri.003G094000	-	pal-pou03223	AT4G17790	Potri.001G140200	-	0.382457	0.0316571	0.227711	11	0,1,2,3,4,7,8,9,10,12,17
pal-pou37774	AT5G63180	Potri.012G091500	-	pal-pou34660	AT5G63180	Potri.015G087800	-	0.382412	0.0282717	0.437788	7	2,5,8,11,14,15,19
pal-pou10166	AT3G21610	Potri.002G226900	-	pal-pou25942	AT3G21610	Potri.014G156000	-	0.382171	0.163574	0.261198	10	1,2,3,4,5,7,8,9,10,16
pal-pou28312	AT4G30920	Potri.018G106800	LEUCYL AMINOPEPTIDASE 2 (LAP2)	pal-pou06406	AT4G30920	Potri.018G106800	LEUCYL AMINOPEPTIDASE 2 (LAP2)	0.381954	0.0450792	0.235005	14	1,2,3,7,8,9,10,12,13,15,16,17,18,19
pal-pou22393	AT4G04860	Potri.011G000900	DERLIN-2.2 (DER2.2)	pal-pou12438	AT4G04860	Potri.004G018200	DERLIN-2.2 (DER2.2)	0.381367	0.0927943	0.17112	16	1,2,3,4,5,6,7,8,9,10,12,14,15,16,18,19
pal-pou08159	AT5G11680	Potri.003G158200	-	pal-pou03889	AT5G11680	Potri.001G072600	-	0.381051	0.0613199	0.272428	14	1,2,3,4,5,7,8,9,10,13,14,16,18,19
pal-pou10528	AT1G02305	Potri.002G184300	(ATCATHB2)	pal-pou25512	AT1G02305	Potri.002G184300	(ATCATHB2)	0.380859	0.110583	0.541381	14	1,2,3,5,7,8,9,10,14,15,16,17,18,19
pal-pou14077	AT4G35000	Potri.004G174500	ASCORBATE PEROXIDASE 3 (APX3)	pal-pou36934	AT4G35000	Potri.009G134100	ASCORBATE PEROXIDASE 3 (APX3)	0.380839	0.0403791	0.277122	10	0,1,3,7,9,10,12,16,17,18
pal-pou16321	AT1G75500	Potri.005G233600	WALLS ARE THIN 1 (WAT1)	pal-pou11982	AT1G75500	Potri.002G029100	WALLS ARE THIN 1 (WAT1)	0.3806	0.0254512	0.280361	4	5,6,14,15
pal-pou19558	AT4G03280	Potri.019G118500	PHOTOSYNTHETIC ELECTRON TRANSFER C (PETC)	pal-pou31118	AT4G03280	Potri.013G148900	PHOTOSYNTHETIC ELECTRON TRANSFER C (PETC)	0.380499	0.0380145	0.219109	10	0,1,3,7,9,10,12,16,17,18
pal-pou37744	AT1G67580	Potri.012G094600	CYCLIN-DEPENDENT KINASE G2 (CDKG2)	pal-pou34548	AT1G67580	Potri.015G092100	CYCLIN-DEPENDENT KINASE G2 (CDKG2)	0.380372	0.0937384	0.247995	6	1,3,7,8,9,10
pal-pou32788	AT1G55310	Potri.016G062500	SC35-LIKE SPLICING FACTOR 33 (SCL33)	pal-pou06547	AT3G13570	Potri.006G197000	SC35-LIKE SPLICING FACTOR 30A (SCL30A)	0.379747	0.203818	0.167105	7	1,3,7,8,9,10,16
pal-pou37958	AT1G19000	Potri.012G073900	-	pal-pou34870	AT1G19000	Potri.015G069000	-	0.379366	0.194213	0.316386	8	0,3,7,8,9,12,13,18
pal-pou23262	AT1G23100	Potri.008G130500	-	pal-pou18409	AT1G23100	Potri.010G111600	-	0.379334	0.0283498	0.287687	13	1,2,5,6,7,8,9,10,14,15,16,18,19
pal-pou36382	AT3G49720	Potri.009G082400	(CGR2)	pal-pou01778	AT3G49720	Potri.001G288200	(CGR2)	0.379163	0.0578389	0.286511	13	1,2,5,7,8,9,10,12,14,15,16,18,19
pal-pou20422	AT3G03960	Potri.019G034200	-	pal-pou31969	AT3G03960	Potri.013G058500	-	0.379091	0.0261143	0.245227	16	1,2,3,5,6,7,8,9,10,11,12,14,15,16,18,19
pal-pou37488	AT5G62390	Potri.012G126000	BCL-2-ASSOCIATED ATHANOGENE 7 (BAG7)	pal-pou34210	AT5G62390	Potri.015G126800	BCL-2-ASSOCIATED ATHANOGENE 7 (BAG7)	0.377985	0.0915601	0.317278	15	1,2,3,5,6,7,8,9,10,12,13,14,15,17,18
pal-pou13927	AT2G21300	Potri.004G162800	-	pal-pou13881	AT2G21300	Potri.004G162800	-	0.376967	0.0013361	0.015175	3	2,4,8
pal-pou24262	AT5G04310	Potri.008G032700	-	pal-pou17291	AT5G04310	Potri.010G229000	-	0.376569	0.0729873	0.358548	8	1,2,3,7,8,9,10,17
pal-pou14541	AT1G60940	Potri.004G218200	SNF1-RELATED PROTEIN KINASE 2.10 (SNRK2.10)	pal-pou09527	AT1G60940	Potri.003G015400	SNF1-RELATED PROTEIN KINASE 2.10 (SNRK2.10)	0.376225	0.0408848	0.320163	15	1,2,3,5,6,7,8,9,10,12,13,14,15,16,18
pal-pou14021	AT2G21130	Potri.004G168800	-	pal-pou36895	AT2G21130	Potri.009G130100	-	0.375774	0.0417863	0.50569	10	1,5,7,8,9,10,14,15,17,19
pal-pou10420	AT1G02640	Potri.002G197200	BETA-XYLOSIDASE 2 (BXL2)	pal-pou25628	AT1G02640	Potri.014G122200	BETA-XYLOSIDASE 2 (BXL2)	0.375595	0.0495628	0.329213	4	1,2,8,9
pal-pou15533	AT1G43890	Potri.005G063500	RAB GTPASE HOMOLOG B18 (RAB18)	pal-pou30227	AT1G43890	Potri.007G105500	RAB GTPASE HOMOLOG B18 (RAB18)	0.37534	0.0166385	0.19332	13	1,2,3,4,5,7,8,9,10,14,15,16,19
pal-pou24162	AT3G52300	Potri.008G043800	ATP SYNTHASE D CHAIN, MITOCHONDRIAL (ATPQ)	pal-pou17399	AT3G52300	Potri.010G217800	ATP SYNTHASE D CHAIN, MITOCHONDRIAL (ATPQ)	0.374926	0.0358124	0.223031	14	1,2,4,5,7,8,9,10,13,14,15,16,18,19
pal-pou16271	AT1G19940	Potri.005G237700	GLYCOSYL HYDROLASE 9B5 (GH9B5)	pal-pou16235	AT1G19940	Potri.005G237700	GLYCOSYL HYDROLASE 9B5 (GH9B5)	0.374811	0	0.00273536	5	1,2,4,8,19
pal-pou28508	AT5G57390	Potri.018G091600	AINTEGUMENTA-LIKE 5 (AIL5)	pal-pou06293	AT5G57390	Potri.006G167700	AINTEGUMENTA-LIKE 5 (AIL5)	0.374648	0.0633642	0.307848	3	6,7,14
pal-pou36521	AT4G34200	Potri.009G096600	EMBRYO SAC DEVELOPMENT ARREST 9 (EDA9)	pal-pou01598	AT4G34200	Potri.001G300900	EMBRYO SAC DEVELOPMENT ARREST 9 (EDA9)	0.374327	0.0199272	0.296177	8	1,4,5,7,8,9,10,14
pal-pou08599	AT1G12310	Potri.003G115000	-	pal-pou03433	AT1G12310	Potri.001G117900	-	0.373706	0.0495025	0.240302	15	1,2,3,4,5,6,7,8,9,10,14,15,16,18,19
pal-pou23906	AT2G40140	Potri.008G069400	(CZF1)	pal-pou17686	AT2G40140	Potri.010G187900	(CZF1)	0.373663	0.0786864	0.160861	7	1,3,7,8,9,10,18
pal-pou38148	AT1G68490	Potri.012G056500	-	pal-pou35066	AT1G68490	Potri.015G047100	-	0.373439	0.120838	0.305281	11	0,1,3,6,7,9,10,12,16,17,18
pal-pou33720	AT3G51800	Potri.016G119700	(ATG2)	pal-pou05748	AT3G51800	Potri.006G102200	(ATG2)	0.373382	0.0297225	0.37305	15	1,2,3,5,6,7,8,9,10,11,14,15,16,18,19
pal-pou33402	AT4G16450	Potri.006G016300	-	pal-pou04828	AT4G16450	Potri.006G016500	-	0.373319	0.0306426	0.0922821	14	1,2,3,5,7,8,9,10,12,14,15,17,18,19
pal-pou07959	AT1G80750	Potri.003G180700	(RPL7A)	pal-pou04164	AT1G80750	Potri.001G047400	(RPL7A)	0.372404	0.0541472	0.358242	13	0,1,3,5,6,7,8,9,12,13,14,17,18
pal-pou10431	AT5G61310	Potri.002G195901	-	pal-pou25604	AT5G61310	Potri.014G120500	-	0.372129	0.0356362	0.145617	15	1,2,4,5,7,8,9,10,12,13,14,15,16,18,19
pal-pou13156	AT1G48480	Potri.004G086100	RECEPTOR-LIKE KINASE 1 (RKL1)	pal-pou27763	AT1G48480	Potri.017G130600	RECEPTOR-LIKE KINASE 1 (RKL1)	0.372042	0.0525251	0.243895	8	1,2,4,5,8,14,15,17
pal-pou21729	AT3G53740	Potri.011G066000	-	pal-pou27894	AT2G37600	Potri.004G057000	-	0.371817	0.0764994	0.368119	12	1,2,5,7,8,9,10,14,15,16,18,19
