# Supplementary material for: Transcriptional landscape of highly lignified poplar stems at single-cell resolution
Source: Genome Biol. 2021 Nov 22;22:319. doi: 10.1186/s13059-021-02537-2 (PMC8607660; doi:10.1186/s13059-021-02537-2)
Supplement: Supplementary file 10 — Additional file 10: Table S9. GO enrichment analysis for paralogs falling within the top10% of the Jaccard index distribution. [file 13059_2021_2537_MOESM10_ESM.xlsx]

## Sheet: Table S9
Table S9: GO enrichment analysis for paralogs falling within the top10% of the Jaccard index distribution.
GO ID	GO Term	p-value*	FDR
GO:0006614	SRP-dependent cotranslational protein targeting to membrane	4.34572e-87	7.65802e-83
GO:0006413	translational initiation	5.32634e-79	9.38608e-75
GO:0000184	nuclear-transcribed mRNA catabolic process, nonsense-mediated decay	2.3965e-77	4.22311e-73
GO:0022626	cytosolic ribosome	1.18797e-75	2.09345e-71
GO:0042788	polysomal ribosome	1.82825e-71	3.22174e-67
GO:0002181	cytoplasmic translation	1.25219e-70	2.20662e-66
GO:0003735	structural constituent of ribosome	1.37905e-67	2.43015e-63
GO:0006412	translation	1.46001e-60	2.57282e-56
GO:0005840	ribosome	8.30446e-57	1.46341e-52
GO:0070062	extracellular exosome	9.07331e-53	1.5989e-48
GO:0005829	cytosol	7.30861e-49	1.28792e-44
GO:0022625	cytosolic large ribosomal subunit	1.41653e-44	2.49621e-40
GO:0003729	mRNA binding	4.8104e-40	8.47689e-36
GO:0005730	nucleolus	4.57259e-32	8.05781e-28
GO:0005925	focal adhesion	1.781e-31	3.13848e-27
GO:0022627	cytosolic small ribosomal subunit	1.39266e-30	2.45414e-26
GO:0098556	cytoplasmic side of rough endoplasmic reticulum membrane	1.76727e-30	3.11427e-26
GO:0009506	plasmodesma	1.8252e-30	3.21637e-26
GO:0046686	response to cadmium ion	3.23112e-28	5.69388e-24
GO:0003723	RNA binding	1.34319e-25	2.36697e-21
GO:0016020	membrane	4.89645e-23	8.62853e-19
GO:0005774	vacuolar membrane	9.98195e-22	1.75902e-17
GO:0031012	extracellular matrix	3.4215e-20	6.02937e-16
GO:0015935	small ribosomal subunit	3.93529e-20	6.93477e-16
GO:0015934	large ribosomal subunit	2.11526e-19	3.72752e-15
GO:0000502	proteasome complex	4.88833e-18	8.61421e-14
GO:0034515	proteasome storage granule	4.22506e-17	7.4454e-13
GO:0045202	synapse	1.16218e-16	2.04799e-12
GO:0014069	postsynaptic density	3.32836e-15	5.86523e-11
GO:1990904	ribonucleoprotein complex	1.55401e-14	2.73848e-10
GO:0045842	positive regulation of mitotic metaphase/anaphase transition	2.89723e-14	5.1055e-10
GO:0045296	cadherin binding	3.27505e-14	5.77129e-10
GO:0004298	threonine-type endopeptidase activity	5.68165e-14	1.00122e-09
GO:0005839	proteasome core complex	5.68165e-14	1.00122e-09
GO:0045335	phagocytic vesicle	4.29079e-13	7.56124e-09
GO:1990932	5.8S rRNA binding	5.66939e-13	9.99059e-09
GO:0010499	proteasomal ubiquitin-independent protein catabolic process	4.58006e-12	8.07098e-08
GO:0005507	copper ion binding	1.33648e-11	2.35514e-07
GO:0006364	rRNA processing	1.49851e-11	2.64067e-07
GO:0043009	chordate embryonic development	2.1239e-11	3.74273e-07
GO:0004674	protein serine/threonine kinase activity	2.23157e-11	3.93247e-07
GO:0043687	post-translational protein modification	3.75419e-11	6.61563e-07
GO:0006457	protein folding	6.01349e-11	1.0597e-06
GO:0006952	defense response	7.1465e-11	1.25936e-06
GO:0004675	transmembrane receptor protein serine/threonine kinase activity	7.27271e-11	1.2816e-06
GO:0005737	cytoplasm	9.9835e-11	1.75929e-06
GO:0009451	RNA modification	1.6478e-10	2.90375e-06
GO:0005886	plasma membrane	1.71434e-10	3.02102e-06
GO:0005773	vacuole	5.41196e-10	9.53695e-06
*p-value obtained by Fisher’s exact test and then was adjusted by Benjamini-Hochberg false discovery rate to get FDR.
