# Supplementary material for: Transcriptional landscape of highly lignified poplar stems at single-cell resolution
Source: Genome Biol. 2021 Nov 22;22:319. doi: 10.1186/s13059-021-02537-2 (PMC8607660; doi:10.1186/s13059-021-02537-2)
Supplement: Supplementary file 11 — Additional file 11: Table S10. Primers used for RNA in situ hybridization in this study. [file 13059_2021_2537_MOESM11_ESM.xlsx]

## Sheet: Table S10
Table S10: Primers used for RNA in situ hybridization in this study.
Gene ID	Gene name	Primer ID	Primer sequence
pou17689	ESK1a	APLa-F	5’ CCAACATTACTGGGTCCATG 3’
		APLa-R	5’ TTAGTGCTCCTTTTCCTCCG 3’
pou17833	APLa	ESK1a-F	5’ TGGTTTCATGTCGAACAACG 3’
		ESK1a-R	5’ATTGATCATAGGGCTCATCC 3’
pou15262	ABR1	ABR1-F	5’ GTAGAGCATTTGGCGATGAC 3’
		ABR1-R	5’ CTAAATCTGAGAGCGGCTTC 3’
